# Supplementary material for: Autologous humanized mouse models to study combination and single-agent immunotherapy for colorectal cancer patient-derived xenografts
Source: Front Oncol. 2022 Sep 21;12:994333. doi: 10.3389/fonc.2022.994333 (PMC9532947; doi:10.3389/fonc.2022.994333)
Supplement: Supplementary file 2 [file DataSheet_2.xlsx]

## Sheet: Total clonotypes in samples
Sample ID	Model	Sample type	Tot.Clonotypes	Avg.Read/Clone	TRA.clones	TRB.clones
R681-24-B_B8120	B8120	Human PBMC	222795	5.71	133816 (60.06%)	88973 (39.93%)
R681-16-A7771	B8120	Mouse Tumor	166	2.25	133 (80.12%)	33 (19.88%)
R681-18-C7771	B8120	Mouse Tumor	267	87.4	155 (58.05%)	112 (41.95%)
R681-21-A7766	B8120	Mouse Tumor	1134	536.91	724 (63.84%)	410 (36.16%)
R681-17-B7771	B8120	Mouse PBMC	298	16.24	213 (71.48%)	85 (28.52%)
R681-19-D7771	B8120	Mouse PBMC	312	9.91	222 (71.15%)	90 (28.85%)
R681-22-B7766	B8120	Mouse PBMC	1796	468.47	1180 (65.7%)	616 (34.3%)
R681-20-E7771	B8120	Mouse Spleen	1400	117.39	864 (61.71%)	480 (34.29%)
R681-23-C7766	B8120	Mouse Spleen	2081	509.52	1287 (61.85%)	750 (36.04%)
Sample ID	Model	Sample type	Tot.Clonotypes	Avg.Read/Clone	TRA.clones	TRB.clones
R681-10-B_B8176	B8176	Human PBMC	308369	3.74	183132 (59.39%)	125218 (40.61%)
R681-2-B7759	B8176	Mouse Tumor	182	6.68	127 (69.78%)	55 (30.22%)
R681-5-A7769	B8176	Mouse Tumor	149	3.74	95 (63.76%)	54 (36.24%)
R681-7-C7769	B8176	Mouse Tumor	223	16.98	140 (62.78%)	83 (37.22%)
R681-1-A7759	B8176	Mouse PBMC	604	9.5	385 (63.74%)	219 (36.26%)
R681-3-C7759	B8176	Mouse PBMC	2213	102.4	1289 (58.25%)	924 (41.75%)
R681-6-B7769	B8176	Mouse PBMC	198	9.85	136 (68.69%)	62 (31.31%)
R681-8-D7769	B8176	Mouse PBMC	678	122.69	391 (57.67%)	287 (42.33%)
R681-4-D7759	B8176	Mouse Spleen	3665	300.61	2257 (61.58%)	1281 (34.95%)
R681-9-E7769	B8176	Mouse Spleen	1347	344.18	816 (60.58%)	474 (35.19%)

## Sheet: B8120 TRA clonotypes & overlap
count	freq	cdr3nt	cdr3aa	v	d	j	VEnd	DStart	DEnd	JStart	occurences	Mouse Tumor-21_TRA	Mouse PBMC-22_TRA	Mouse Spleen-23_TRA	Human PBMC-24_TRA
1050698	0.38505	TGCATCCTGAGACCCCGAGAGGCAATGGAATATGGAAACAAACTGGTCTTT	CILRPREAMEYGNKLVF	TRAV26-2	.	TRAJ47	11	-1	-1	24	4	0.444248	0.418317	0.439422	1.67376e-05
789822	0.289447	TGTGCAGAGAATCCCCGGAGTGGAGGTAGCAACTATAAACTGACATTT	CAENPRSGGSNYKLTF	TRAV13-2	.	TRAJ53	11	-1	-1	18	4	0.312437	0.297117	0.25132	1.87068e-05
215465	0.0789617	TGCATCCTGAGAGACTGGAATTATGGAGGAAGCCAAGGAAATCTCATCTTT	CILRDWNYGGSQGNLIF	TRAV26-2	.	TRAJ42	14	-1	-1	17	4	0.074445	0.101415	0.0812792	3.93826e-06
85252	0.0312424	TGTGCAGCAAGTAGAAGCTTTCAGAAACTTGTATTT	CAASRSFQKLVF	TRAV13-1	.	TRAJ8	12	-1	-1	16	4	0.0170411	0.0124848	0.00831814	3.34752e-05
85210	0.0312272	TGTGCAATGAGCCGGAATTCAGGAAACACACCTCTTGTCTTT	CAMSRNSGNTPLVF	TRAV12-3	.	TRAJ29	11	-1	-1	11	4	0.0479622	0.033286	0.0375794	9.84566e-07
40323	0.0147774	TGTGCTGTGGGTGCCTCAGGAACCTACAAATACATCTTT	CAVGASGTYKYIF	TRAV8-3	.	TRAJ40	13	-1	-1	13	4	0.00413163	0.00478346	0.0072562	2.06759e-05
29206	0.0107035	TGTGCCGTGAGCGTAGGGTCTAACGACTACAAGCTCAGCTTT	CAVSVGSNDYKLSF	TRAV12-2	.	TRAJ20	9	-1	-1	18	4	0.00659759	0.00773341	0.00811916	1.96913e-06
26989	0.00989095	TGTGCTCTGATCACAGGCTTTCAGAAACTTGTATTT	CALITGFQKLVF	TRAV19	.	TRAJ8	9	-1	-1	7	4	0.000901103	0.00305634	0.00609648	3.54444e-05
24718	0.00905856	TGTGCTCTAAGTGGCTACAACTTCAACAAATTTTACTTT	CALSGYNFNKFYF	TRAV16	.	TRAJ21	14	-1	-1	15	4	0.003554	0.00860644	0.00694808	1.96913e-06
17312	0.00634438	TGTACCGGTAACCAGTTCTATTTT	CTGNQFYF	TRAV25	.	TRAJ49	2	-1	-1	3	4	0.00153545	0.00302574	0.00367017	5.9074e-06
14470	0.00530318	TGCCTCGTGGGTGACAAGGCACCGGTAGGACAAGGCTTCTCCTTTATCTTT	CLVGDKAPVGQGFSFIF	TRAV4	.	TRAJ25	22	-1	-1	26	4	0.00109855	0.00159303	0.00178392	1.57531e-05
13586	0.00497906	TGTGCAGTGAATACTGGAGGCTTCAAAACTATCTTT	CAVNTGGFKTIF	TRAV12-3	.	TRAJ9	9	-1	-1	9	4	0.000516717	0.00069522	0.000320628	0.000331799
9904	0.00362979	TGTGCAGGGCCGATCGGGGGTTACCAGAAAGTTACCTTT	CAGPIGGYQKVTF	TRAV25	.	TRAJ13	10	-1	-1	15	4	0.000462104	0.00117619	0.0010085	1.96913e-05
8808	0.00322808	TGTGCAGGGAATTCAGGAAACACACCTCTTGTCTTT	CAGNSGNTPLVF	TRAV25	.	TRAJ29	8	-1	-1	7	4	0.000216349	0.000864288	0.0013098	2.75678e-05
8190	0.00300162	TGTGCTGGAGGTGCTACAAACAAGCTCATCTTT	CAGGATNKLIF	TRAV8-6	.	TRAJ32	6	-1	-1	5	4	0.00116366	0.00092113	0.000797022	5.9074e-06
8083	0.00296235	TGTGCTCTTGCTGGTTCTAACGACTACAAGCTCAGCTTT	CALAGSNDYKLSF	TRAV20	.	TRAJ20	5	-1	-1	13	4	0.000804482	0.000718539	0.000227396	3.64289e-05
7602	0.00278613	TGTGCTGTGAGTGAAGGTGGAGGCTTCAAAACTATCTTT	CAVSEGGGFKTIF	TRAV8-4	.	TRAJ9	13	-1	-1	17	4	0.000409592	0.00115724	0.00160541	4.92283e-06
6293	0.00230647	TGTGCTCTTATTTCTGGTTCTGCAAGGCAACTGACCTTT	CALISGSARQLTF	TRAV9-2	.	TRAJ22	7	-1	-1	11	4	9.66218e-05	0.000427043	0.00270715	1.57531e-05
6261	0.00229477	TGTGCTGTGAGTGGGGGAGCCCAGAAGCTGGTATTT	CAVSGGAQKLVF	TRAV8-6	.	TRAJ54	12	-1	-1	14	4	0.00129809	0.00110477	0.00121998	9.84566e-07
5602	0.00205305	TGTGCTGGGGAGACTGTTAATAATGCAGGCAACATGCTCACCTTT	CAGETVNNAGNMLTF	TRAV21	.	TRAJ39	6	-1	-1	17	4	0.00261719	0.000539269	0.000264916	2.9537e-06
5395	0.00197733	TGTGCCGTGAATTTAATGGACAGCAGTGCTTCCAAGATAATCTTT	CAVNLMDSSASKIIF	TRAV12-2	.	TRAJ3	10	-1	-1	19	4	1.26028e-05	0.000135546	3.52463e-05	0.0157855
5164	0.00189278	TGTGCAGCAAGCTCAGGAACCTACAAATACATCTTT	CAASSGTYKYIF	TRAV13-1	.	TRAJ40	10	-1	-1	11	4	0.000161737	0.0001851	0.00100282	2.65833e-05
5153	0.00188863	TGTGCTCTAGAGCCTATACTCACGGGAGGAGGAAACAAACTCACCTTT	CALEPILTGGGNKLTF	TRAV6	.	TRAJ10	10	-1	-1	14	4	8.4019e-06	0.00026089	4.43422e-05	0.00813842
4781	0.0017521	TGTGCTGTGAGGCGAAGGAACAATGACATGCGCTTT	CAVRRRNNDMRF	TRAV21	.	TRAJ43	12	-1	-1	18	4	0.000210047	0.000601941	0.000261505	1.77222e-05
4701	0.00172279	TGTGCTCTAAGCGCAACTGACAGCTGGGGGAAATTGCAGTTT	CALSATDSWGKLQF	TRAV16	.	TRAJ24	10	-1	-1	13	4	0.000323473	0.000762264	0.000563941	3.93826e-06
4046	0.00148302	TGTGCAGGAGCAACGGGTTCTGCAAGGCAACTGACCTTT	CAGATGSARQLTF	TRAV27	.	TRAJ22	10	-1	-1	15	4	0.000285664	0.000189473	0.000165999	3.34752e-05
3889	0.00142538	TGTGCTGTGGATAGCAACTATCAGTTAATCTGG	CAVDSNYQLIW	TRAV36DV7	.	TRAJ33	10	-1	-1	7	4	5.46123e-05	0.000206963	0.000183054	0.000124055
3643	0.00133519	TGTGCTCCCGGGACTGGAGGCTTCAAAACTATCTTT	CAPGTGGFKTIF	TRAV17	.	TRAJ9	5	-1	-1	12	4	9.45213e-05	0.000272549	0.000649215	1.18148e-05
3594	0.00131714	TGTGCTGTGGCGCCGTTTTCTGGTGGCTACAATAAGCTGATTTTT	CAVAPFSGGYNKLIF	TRAV8-3	.	TRAJ4	9	-1	-1	14	4	0.000165937	0.000524694	0.0002183	9.84566e-06
3506	0.00128517	TGTGCTCTGTACAATAACAATGACATGCGCTTT	CALYNNNDMRF	TRAV21	.	TRAJ43	5	-1	-1	7	4	0.000258358	0.000112226	8.86843e-05	6.59659e-05
3403	0.00124721	TGTGCTCAGGGCGGATCTGAAAAGCTGGTCTTT	CAQGGSEKLVF	TRAV14DV4	.	TRAJ57	4	-1	-1	4	4	5.67128e-05	0.000129716	0.000329724	6.20277e-05
3393	0.00124378	TGTGCTGTGAGGAACTTTGGAAATGAGAAATTAACCTTT	CAVRNFGNEKLTF	TRAV36DV7	.	TRAJ48	8	-1	-1	12	4	6.09137e-05	0.000304614	0.000226259	3.54444e-05
3348	0.00122698	TGTGCTACGGACGCGGGGAATGACATGCGCTTT	CATDAGNDMRF	TRAV17	.	TRAJ43	14	-1	-1	18	4	0.000613338	0.000291497	0.000200108	3.93826e-06
3235	0.00118564	TGCCTCGTGGGTGACGGGGCCAGACTCATGTTT	CLVGDGARLMF	TRAV4	.	TRAJ31	14	-1	-1	18	4	8.61194e-05	0.00046931	0.00102897	2.9537e-06
3193	0.00117021	TGTGCTGCGGGAGGCTTTGGGAATGTGCTGCATTGC	CAAGGFGNVLHC	TRAV41	.	TRAJ35	6	-1	-1	11	4	0.000105024	0.000131174	0.00107444	7.87653e-06
3168	0.0011612	TGTGCCGCCCCCTATTCAGGAGGAGGTGCTGACGGACTCACCTTT	CAAPYSGGGADGLTF	TRAV12-2	.	TRAJ45	6	-1	-1	12	4	0.000102923	0.000272549	0.000227396	1.77222e-05
3013	0.00110441	TGTGCAATCCGGACTAACTTTGGAAATGAGAAATTAACCTTT	CAIRTNFGNEKLTF	TRAV14DV4	.	TRAJ48	7	-1	-1	13	4	0.000109225	0.000272549	0.00105171	2.9537e-06
2967	0.00108754	TGTGCTCTTGGGGAAGGAGGGGAAGTGTTATCTAACTTTGGAAATGAGAAATTAACCTTT	CALGEGGEVLSNFGNEKLTF	TRDV1	.	TRAJ48	14	-1	-1	28	4	0.000697357	0.000265262	6.82187e-05	6.89196e-06
2847	0.0010436	TGTGCCGTGAACCAGGCAGGAACTGCTCTGATCTTT	CAVNQAGTALIF	TRAV12-2	.	TRAJ15	11	-1	-1	9	4	3.15071e-05	9.0364e-05	2.27396e-05	0.00113914
2834	0.00103892	TGTGCCGTGACCAGAGATGACAAGATCATCTTT	CAVTRDDKIIF	TRAV12-2	.	TRAJ30	9	-1	-1	7	4	3.78085e-05	0.000381861	0.000188738	2.65833e-05
2780	0.0010189	TGTGCAGTTACTGGAGGCTTCAAAACTATCTTT	CAVTGGFKTIF	TRAV13-1	.	TRAJ9	6	-1	-1	8	4	4.20095e-05	0.00022008	0.000198971	3.64289e-05
2532	0.000928022	TGTGCTGTGAGTGCCCTCGGAGGGAACAACAGACTCGCTTTT	CAVSALGGNNRLAF	TRAV8-6	.	TRAJ7	12	-1	-1	21	4	0.000203746	0.000612143	0.000375203	9.84566e-07
2482	0.000909898	TGTGTGGTGACCCGTTCTGGTGGCTACAATAAGCTGATTTTT	CVVTRSGGYNKLIF	TRAV10	.	TRAJ4	9	-1	-1	14	4	0.000111325	0.000230282	0.000187601	8.86109e-06
2332	0.000854929	TGTGCTGCTCGGAACACCGGTAACCAGTTCTATTTT	CAARNTGNQFYF	TRAV41	.	TRAJ49	6	-1	-1	11	4	3.57081e-05	0.000311902	0.000378614	7.87653e-06
2219	0.000813563	TGTGCTTATTGGGACACTGCCAGTAAACTCACCTTT	CAYWDTASKLTF	TRAV38-2DV8	.	TRAJ44	8	-1	-1	14	4	4.20095e-06	0.000141376	2.27396e-06	0.020157
2156	0.000790329	TGTGCTTATAGGAGCCCGAACACCGGTAACCAGTTCTATTTT	CAYRSPNTGNQFYF	TRAV38-2DV8	.	TRAJ49	14	-1	-1	16	4	1.47033e-05	4.08095e-05	8.86843e-05	0.000455854
2115	0.000775267	TGTGCCGTGAGTGGAGGAGGTGCTGACGGACTCACCTTT	CAVSGGGADGLTF	TRAV12-2	.	TRAJ45	9	-1	-1	12	4	2.94066e-05	8.01616e-05	8.64104e-05	0.000110271
2034	0.000745718	TGTGCTCTGAGTGAGGCGGATATCGACAATGACATGCGCTTT	CALSEADIDNDMRF	TRAV19	.	TRAJ43	17	-1	-1	25	4	1.26028e-05	3.93521e-05	8.41364e-05	0.000460777
1930	0.000707421	TGTGCAGGAGATGGTAATGCAGGCAACATGCTCACCTTT	CAGDGNAGNMLTF	TRAV27	.	TRAJ39	9	-1	-1	14	4	0.000140732	0.000145748	0.000256957	2.9537e-06
1819	0.000666916	TGTGCTGTGAGAGATCTAGGATACAGCACCCTCACCTTT	CAVRDLGYSTLTF	TRAV3	.	TRAJ11	13	-1	-1	17	4	0.000205846	0.000256517	0.000118246	1.96913e-06
1781	0.000652921	TGCATCCTGAGAGACGCGCGAATGGGAGGTGGTACTAGCTATGGAAAGCTGACATTT	CILRDARMGGGTSYGKLTF	TRAV26-2	.	TRAJ52	15	-1	-1	27	4	5.88133e-05	4.66395e-05	3.63833e-05	0.000113225
1733	0.000635114	TGTGCTGTGGGACGTTCTAACGACTACAAGCTCAGCTTT	CAVGRSNDYKLSF	TRAV20	.	TRAJ20	8	-1	-1	11	4	0.000126028	6.99592e-05	2.84245e-05	4.03672e-05
1709	0.000626517	TGTGCAGAGAGCCAGGGCGGATCTGAAAAGCTGGTCTTT	CAESQGGSEKLVF	TRAV13-2	.	TRAJ57	9	-1	-1	12	4	3.15071e-05	0.000123886	0.000623064	3.93826e-06
1696	0.000621897	TGTGCAGCAGAGGAATCAGCTGCAGGCAACAAGCTAACTTTT	CAAEESAAGNKLTF	TRAV13-1	.	TRAJ17	8	-1	-1	17	4	0.000102923	0.000233197	0.000196697	1.96913e-06
1689	0.000619291	TGTGCTGTCTCTATGAACAGAGATGACAAGATCATCTTT	CAVSMNRDDKIIF	TRAV2	.	TRAJ30	7	-1	-1	12	4	5.88133e-05	0.000221538	6.48078e-05	1.08302e-05
1684	0.000617167	TGTGCTCTGACCTTCTATGGGAACAACAGACTCGCTTTT	CALTFYGNNRLAF	TRAV9-2	.	TRAJ7	9	-1	-1	14	4	2.73062e-05	0.000132631	0.000101191	2.46141e-05
1643	0.00060241	TGTGCTGTCAAGGGTGGTGCTACAAACAAGCTCATCTTT	CAVKGGATNKLIF	TRAV41	.	TRAJ32	9	-1	-1	15	4	1.47033e-05	0.000209878	0.000449107	5.9074e-06
1621	0.000594188	TGTGCTGTGAGGAACCTCGCCACGGGCTCAGCTTT	CAVRNL_HGLSF	TRAV3	.	TRAJ20	10	-1	-1	25	4	0.000159636	0.000246315	0.000100054	1.96913e-06
1605	0.000588221	TGTGCCGTGGGTAGTGGAGGTAGCAACTATAAACTGACATTT	CAVGSGGSNYKLTF	TRAV12-2	.	TRAJ53	8	-1	-1	11	4	1.47033e-05	0.000170526	8.86843e-05	3.34752e-05
1565	0.000573645	TGTGCTGTGGGTAACAATGCCAGACTCATGTTT	CAVGNNARLMF	TRAV1-2	.	TRAJ31	8	-1	-1	11	4	2.31052e-05	0.000110769	0.000106876	2.46141e-05
1487	0.000545082	TGTGCTGTGGTGCCGAATTCTGGGGGTTACCAGAAAGTTACCTTT	CAVVPNSGGYQKVTF	TRAV8-3	.	TRAJ13	9	-1	-1	14	4	4.83109e-05	9.47364e-05	0.000405901	2.9537e-06
1456	0.000533817	TGTGCTTATAGGAGCGGACGGTGGGGAGCCCAGAAGCTGGTATTT	CAYRSGRWGAQKLVF	TRAV38-2DV8	.	TRAJ54	15	-1	-1	23	4	8.19185e-05	0.000297327	0.000210341	9.84566e-07
1434	0.000525733	TGTGTTGTGAGTGGCATCACCGACAAGCTCATCTTT	CVVSGITDKLIF	TRAV8-2	.	TRAJ34	12	-1	-1	17	4	1.89043e-05	1.02024e-05	5.68489e-06	0.00433111
1383	0.000507027	TGTGCTGGTTCAGGAGGAGGTGCTGACGGACTCACCTTT	CAGSGGGADGLTF	TRAV41	.	TRAJ45	6	-1	-1	8	4	3.57081e-05	5.97568e-05	0.000391121	4.92283e-06
1376	0.000504481	TGTGCTGTGACCTACTTTGGAAATGAGAAATTAACCTTT	CAVTYFGNEKLTF	TRAV8-4	.	TRAJ48	9	-1	-1	13	4	0.000107124	9.3279e-05	5.1164e-05	7.87653e-06
1263	0.000462913	TGTGCTGTGATCCTGAACAGAGATGACAAGATCATCTTT	CAVILNRDDKIIF	TRAV8-6	.	TRAJ30	9	-1	-1	13	4	0.000228952	0.000120971	0.000104602	9.84566e-07
1262	0.000462778	TGTGCAGCAATTTCTTCTGGTTCTGCAAGGCAACTGACCTTT	CAAISSGSARQLTF	TRAV29DV5	.	TRAJ22	9	-1	-1	8	4	1.47033e-05	1.16599e-05	1.93286e-05	0.000860511
1237	0.000453569	TGTGCTGTGAGGGGTTTTTCAGGATACAGCACCCTCACCTTT	CAVRGFSGYSTLTF	TRAV1-2	.	TRAJ11	10	-1	-1	17	4	6.51147e-05	4.5182e-05	5.3438e-05	1.67376e-05
1229	0.000450604	TGTGCACTGAGCCCTAATGCAGGCAACATGCTCACCTTT	CALSPNAGNMLTF	TRAV12-3	.	TRAJ39	11	-1	-1	14	4	0.00017644	0.00020259	7.27666e-05	9.84566e-07
1219	0.000446787	TGTGCAGTTTCTGGTGGCTACAATAAGCTGATTTTT	CAVSGGYNKLIF	TRAV13-1	.	TRAJ4	6	-1	-1	7	4	3.15071e-05	3.06072e-05	1.93286e-05	0.000132916
1215	0.000445272	TGTGTGGTTAACACCAATGCAGGCAAATCAACCTTT	CVVNTNAGKSTF	TRAV10	.	TRAJ27	7	-1	-1	8	4	3.57081e-05	3.35221e-05	2.72875e-05	7.4827e-05
1208	0.00044273	TGTGCTGTTAGACGCTATACTGGAGCCAATAGTAAGCTGACATTT	CAVRRYTGANSKLTF	TRAV22	.	TRAJ56	7	-1	-1	15	4	4.20095e-05	0.000128259	7.50406e-05	5.9074e-06
1205	0.000441922	TGTGCTGTGGAGCGCTCGAGGACCAATGCAGGCAAATCAACCTTT	CAVERSRTNAGKSTF	TRAV22	.	TRAJ27	16	-1	-1	21	4	4.20095e-06	3.64371e-05	1.36437e-05	0.0011352
1202	0.000440735	TGTGCTGTGAGTGATCGATCAGGAGGAGGTGCTGACGGACTCACCTTT	CAVSDRSGGGADGLTF	TRAV8-6	.	TRAJ45	15	-1	-1	18	4	4.20095e-06	2.33197e-05	4.54791e-06	0.00526349
1186	0.000434784	TGTGCTGTGGGTGCGGACAATGACATGCGCTTT	CAVGADNDMRF	TRAV8-3	.	TRAJ43	14	-1	-1	16	4	8.82199e-05	9.18215e-05	3.97943e-05	6.89196e-06
1184	0.000434139	TGTGCTCTGAGTGTGAACGACTACAAGCTCAGCTTT	CALSVNDYKLSF	TRAV9-2	.	TRAJ20	12	-1	-1	15	4	2.31052e-05	4.5182e-05	4.77531e-05	4.43055e-05
1176	0.000431283	TGTGCTGTGCATCTTGAAGACAAACTCACCTTT	CAVHLEDKLTF	TRAV20	.	TRAJ10	10	-1	-1	19	4	2.10047e-06	4.08095e-05	1.25068e-05	0.00200556
1123	0.000411705	TGTGCAGCAAGCCCTACCGGCACTGCCAGTAAACTCACCTTT	CAASPTGTASKLTF	TRAV13-1	.	TRAJ44	10	-1	-1	14	4	3.15071e-05	3.93521e-05	1.47807e-05	9.7472e-05
1095	0.000401566	TGTGCAGCAAGTCCGGAATATGGAAACAAACTGGTCTTT	CAASPEYGNKLVF	TRAV13-1	.	TRAJ47	11	-1	-1	14	4	1.26028e-05	0.000122429	4.43422e-05	2.36296e-05
1089	0.000399263	TGTGTTGAACGGCCTGGTGGTACTAGCTATGGAAAGCTGACATTT	CVERPGGTSYGKLTF	TRAV16	.	TRAJ52	3	-1	-1	13	4	0.000821285	5.53844e-05	3.52463e-05	9.84566e-07
1081	0.000396315	TGCATCGTCAGAGTCGGCGGGGAAACAAGCTGGTCTTT	CIVRVG_GNKLVF	TRAV26-1	.	TRAJ47	15	-1	-1	20	4	4.83109e-05	9.3279e-05	8.64104e-05	3.93826e-06
1076	0.000394598	TGTGCTGTGGAAACCTCAGGAACCTACAAATACATCTTT	CAVETSGTYKYIF	TRAV22	.	TRAJ40	10	-1	-1	12	4	1.05024e-05	3.93521e-05	0.000205793	1.77222e-05
1019	0.000373447	TGTGCTTTCATGAAGCATAGGACCGGTAACCAGTTCTATTTT	CAFMKHRTGNQFYF	TRAV38-1	.	TRAJ49	17	-1	-1	21	4	3.57081e-05	0.000113684	0.000151218	1.96913e-06
1016	0.000372461	TGCCTCGTGGCCCCCCCCGGCACTGCCAGTAAACTCACCTTT	CLVAPPGTASKLTF	TRAV4	.	TRAJ44	9	-1	-1	16	4	1.05024e-05	9.61939e-05	2.61505e-05	4.529e-05
1013	0.000371398	TGTGCTGCGACAACTGACAGCTGGGGGAAATTGCAGTTT	CAATTDSWGKLQF	TRAV20	.	TRAJ24	6	-1	-1	8	4	3.78085e-05	6.85017e-05	9.09583e-06	5.02129e-05
971	0.000356052	TGCCTCGAGCCCGGGGCTGGGAGTTACCAACTCACTTTC	CLEPGAGSYQLTF	TRAV4	.	TRAJ28	6	-1	-1	12	4	1.05024e-05	0.000144291	3.52463e-05	1.87068e-05
970	0.00035567	TGTGCTCGCTTAGGACAGGCAGGAACTGCTCTGATCTTT	CARLGQAGTALIF	TRAV9-2	.	TRAJ15	6	-1	-1	15	4	4.411e-05	6.99592e-05	4.09312e-05	7.87653e-06
958	0.000351205	TGTGTGGTGAGCGCGGGGGGAGGAGGAAACAAACTCACCTTT	CVVSAGGGGNKLTF	TRAV10	.	TRAJ10	14	-1	-1	17	4	2.31052e-05	4.95544e-05	2.04656e-05	4.03672e-05
945	0.000346354	TGTGCCGTGACCCCGGCTGGTGGTACTAGCTATGGAAAGCTGACATTT	CAVTPAGGTSYGKLTF	TRAV12-2	.	TRAJ52	9	-1	-1	15	4	2.52057e-05	7.14167e-05	1.36437e-05	3.64289e-05
925	0.000339286	TGTGCATCTAAAGGAAGCCTGGTAGGAAGCCAAGGAAATCTCATCTTT	CASKGSLVGSQGNLIF	TRAV13-1	.	TRAJ42	5	-1	-1	23	4	2.52057e-05	2.62347e-05	6.02599e-05	2.06759e-05
923	0.000338401	TGTGCCGTGGGCGACTACAAGCTCAGCTTT	CAVGDYKLSF	TRAV12-2	.	TRAJ20	8	-1	-1	11	4	0.000128129	3.64371e-05	1.36437e-05	1.27994e-05
915	0.000335509	TGTGCAGGGTGGAATACTGGAGGCTTCAAAACTATCTTT	CAGWNTGGFKTIF	TRAV25	.	TRAJ9	8	-1	-1	12	4	3.9909e-05	0.000104939	6.36708e-05	2.9537e-06
884	0.000324173	TGTGCCGCTGGCTGGGGGAAATTGCAGTTT	CAAGWGKLQF	TRAV8-1	.	TRAJ24	6	-1	-1	10	4	1.05024e-05	7.72466e-05	1.36437e-05	6.20277e-05
864	0.000316688	TGTGCCCCGAATTATGGTGGTGCTACAAACAAGCTCATCTTT	CAPNYGGATNKLIF	TRAV38-1	.	TRAJ32	4	-1	-1	8	4	3.15071e-05	4.66395e-05	0.000216026	1.96913e-06
860	0.000315439	TGTGCTGTGGGGCTGTACAGCAGTGCTTCCAAGATAATCTTT	CAVGLYSSASKIIF	TRAV2	.	TRAJ3	9	-1	-1	14	4	6.30142e-06	0.000102024	0.000324039	2.9537e-06
860	0.000315216	TGTGCAGCAAGTTCCGGCACTGCCAGTAAACTCACCTTT	CAASSGTASKLTF	TRAV13-1	.	TRAJ44	11	-1	-1	13	4	8.61194e-05	7.57892e-05	1.59177e-05	5.9074e-06
858	0.000314686	TGTGCTCTGATTCAATCTAACTTTGGAAATGAGAAATTAACCTTT	CALIQSNFGNEKLTF	TRAV9-2	.	TRAJ48	9	-1	-1	14	4	6.30142e-06	0.000158866	1.81917e-05	3.34752e-05
851	0.000312024	TGTGCTGTGGGTCCGACAGGAGCCAATAGTAAGCTGACATTT	CAVGPTGANSKLTF	TRAV8-3	.	TRAJ56	11	-1	-1	18	4	6.72152e-05	0.000132631	6.70817e-05	9.84566e-07
849	0.000311359	TGTGCTGTGAGGTCCACCGGTAACCAGTTCTATTTT	CAVRSTGNQFYF	TRAV21	.	TRAJ49	11	-1	-1	14	4	2.31052e-05	4.5182e-05	2.84245e-05	1.96913e-05
831	0.000304812	TGTGCTGTGAAAGGTGACAAGATCATCTTT	CAVKGDKIIF	TRAV21	.	TRAJ30	9	-1	-1	14	4	3.15071e-05	8.45341e-05	2.04656e-05	9.84566e-06
802	0.000294186	TGTGCAGCAAGTAAGGAAACCTCCTACGACAAGGTGATATTT	CAASKETSYDKVIF	TRAV13-1	.	TRAJ50	12	-1	-1	16	4	6.30142e-06	4.95544e-05	0.000168273	8.86109e-06
787	0.000288606	TGTGCAGGATAACTGACAGCTGGGGGAAATTGCAGTTT	CAG*LT_WGKLQF	TRAV27	.	TRAJ24	8	-1	-1	10	4	1.26028e-05	1.16599e-05	2.61505e-05	0.000112241
771	0.000282575	TGTGCTGCGAAAGCTGCAGGCAACAAGCTAACTTTT	CAAKAAGNKLTF	TRAV2	.	TRAJ17	6	-1	-1	9	4	1.89043e-05	2.47772e-05	2.38766e-05	3.54444e-05
766	0.00028091	TGTGCAGCAAGGGGCCTAACGGGTGACAAGATCATCTTT	CAARGLTGDKIIF	TRAV29DV5	.	TRAJ30	10	-1	-1	23	4	1.05024e-05	8.7449e-06	1.13698e-06	0.00370394
727	0.000266738	TGTGCTGTGGGTTTTACCGGCACTGCCAGTAAACTCACCTTT	CAVGFTGTASKLTF	TRAV8-3	.	TRAJ44	11	-1	-1	14	4	3.57081e-05	6.55868e-05	6.82187e-05	1.96913e-06
700	0.000256859	TGTGCAGCAAGCGCGGTCAAAGCTGCAGGCAACAAGCTAACTTTT	CAASAVKAAGNKLTF	TRAV29DV5	.	TRAJ17	14	-1	-1	16	4	4.62104e-05	0.000113684	2.61505e-05	1.96913e-06
697	0.000255432	TGTGCTGCCCACACGGGAGGAGGAAACAAACTCACCTTT	CAAHTGGGNKLTF	TRAV20	.	TRAJ10	6	-1	-1	11	4	2.31052e-05	3.93521e-05	5.68489e-06	5.11974e-05
669	0.000245321	TGTGCTGTCATGAATGCTGGTGGTACTAGCTATGGAAAGCTGACATTT	CAVMNAGGTSYGKLTF	TRAV41	.	TRAJ52	9	-1	-1	12	4	2.73062e-05	5.53844e-05	2.16026e-05	6.89196e-06
666	0.000244283	TGTGCAGCAAGTAAAGGTGGGGGTTACCAGAAAGTTACCTTT	CAASKGGGYQKVTF	TRAV13-1	.	TRAJ13	12	-1	-1	17	4	3.57081e-05	2.91497e-05	1.13698e-05	1.87068e-05
665	0.000243975	TGTGCTGTGAGAGACCCAACAATGACATGCGCTTT	CAVRDP_NDMRF	TRAV3	.	TRAJ43	14	-1	-1	17	4	7.14161e-05	6.55868e-05	1.59177e-05	2.9537e-06
650	0.000238264	TGTGCCTCGTACTCTGGGGCTGGGAGTTACCAACTCACTTTC	CASYSGAGSYQLTF	TRAV17	.	TRAJ28	4	-1	-1	9	4	1.47033e-05	4.2267e-05	1.36437e-05	2.36296e-05
643	0.00023581	TGTGCTGGGCAGAATGGTCAGAATTTTGTCTTT	CAGQNGQNFVF	TRAV35	.	TRAJ26	11	-1	-1	13	4	1.26028e-05	5.53844e-05	4.66161e-05	5.9074e-06
636	0.000233432	TGCGCTGCGTTCGTACAGCAGTGCTTCCAAGATAATCTTT	CAAFVQQ_ASKIIF	TRAV1-1	.	TRAJ3	6	-1	-1	12	4	1.68038e-05	7.43317e-05	3.75203e-05	3.93826e-06
629	0.000230693	TGTGCTTATAGGAGCGCGACGAACAGAGATGACAAGATCATCTTT	CAYRSATNRDDKIIF	TRAV38-2DV8	.	TRAJ30	17	-1	-1	20	4	1.05024e-05	7.28742e-06	1.70547e-05	0.000134886
628	0.000230456	TGTGCTGTGGGTGCCAGGGGATACAGCACCCTCACCTTT	CAVGARGYSTLTF	TRAV8-3	.	TRAJ11	13	-1	-1	18	4	4.411e-05	1.02024e-05	0.00013189	2.9537e-06
600	0.000219969	TGTGCTGTCGTCACGGGAGGAGGAAACAAACTCACCTTT	CAVVTGGGNKLTF	TRAV21	.	TRAJ10	7	-1	-1	10	4	2.31052e-05	1.89473e-05	1.02328e-05	3.24907e-05
594	0.000217997	TGTGCCGTGAAAGCTGCAGGCAACAAGCTAACTTTT	CAVKAAGNKLTF	TRAV12-2	.	TRAJ17	10	-1	-1	9	4	1.68038e-05	2.91497e-06	3.63833e-05	7.87653e-05
594	0.000217992	TGTGCTCTGACCGGAGGAAGCCAAGGAAATCTCATCTTT	CALTGGSQGNLIF	TRAV9-2	.	TRAJ42	9	-1	-1	12	4	8.4019e-06	1.60323e-05	2.16026e-05	4.82437e-05
591	0.000216718	TGTGCAGCTGATTCTGGTGGCTACAATAAGCTGATTTTT	CAADSGGYNKLIF	TRAV13-1	.	TRAJ4	7	-1	-1	11	4	3.9909e-05	3.78946e-05	1.02328e-05	8.86109e-06
585	0.000214672	TGTGCAGCAAGTTCGAACACCGGTAACCAGTTCTATTTT	CAASSNTGNQFYF	TRAV13-1	.	TRAJ49	11	-1	-1	10	4	4.20095e-06	2.62347e-05	1.13698e-05	0.000105349
582	0.000213601	TGTGCTGTGACCTTGAATTATGGAGGAAGCCAAGGAAATCTCATCTTT	CAVTLNYGGSQGNLIF	TRAV8-6	.	TRAJ42	9	-1	-1	13	4	1.05024e-05	1.16599e-05	9.09583e-06	0.000116179
575	0.000210936	TGTGCTTATAGGAGGCGGTATGGAAACAAACTGGTCTTT	CAYRRRYGNKLVF	TRAV38-2DV8	.	TRAJ47	13	-1	-1	18	4	0.000184842	1.16599e-05	1.93286e-05	2.9537e-06
558	0.000204639	TGTGCTCTGAGTGGTAGCGACTACAAGCTCAGCTTT	CALSGSDYKLSF	TRAV9-2	.	TRAJ20	12	-1	-1	17	4	1.89043e-05	5.53844e-05	3.52463e-05	2.9537e-06
555	0.000203568	TGTGCAGAGCGCTTTTCTGGTGGCTACAATAAGCTGATTTTT	CAERFSGGYNKLIF	TRAV5	.	TRAJ4	8	-1	-1	12	4	2.10047e-06	2.91497e-05	1.02328e-05	0.00017033
549	0.000201365	TGTGCTCTGAGTGATCTGGGAAACACACCTCTTGTCTTT	CALSDLGNTPLVF	TRAV9-2	.	TRAJ29	15	-1	-1	18	4	6.30142e-06	0.000103481	3.18354e-05	4.92283e-06
534	0.000195973	TGTGCAGCAAGCGCGTCAGGTGGTACTAGCTATGGAAAGCTGACATTT	CAASASGGTSYGKLTF	TRAV29DV5	.	TRAJ52	14	-1	-1	18	4	8.4019e-06	1.60323e-05	4.54791e-06	0.000149654
525	0.000192413	TGTGCTGTGGGTGCATCTAGCAACACAGGCAAACTAATCTTT	CAVGASSNTGKLIF	TRAV8-3	.	TRAJ37	13	-1	-1	15	4	1.26028e-05	1.16599e-05	4.20682e-05	1.37839e-05
510	0.000187191	TGTGCTTATAGGATCCCCATGGATAGCAACTATCAGTTAATCTGG	CAYRIPMDSNYQLIW	TRAV38-2DV8	.	TRAJ33	12	-1	-1	16	4	8.4019e-06	3.49796e-05	9.09583e-06	2.85524e-05
498	0.000182585	TGTGCAGCACGGGGGACTGGGGGTTACCAGAAAGTTACCTTT	CAARGTGGYQKVTF	TRAV13-1	.	TRAJ13	8	-1	-1	16	4	1.47033e-05	2.91497e-05	2.04656e-05	7.87653e-06
497	0.000182268	TGTGTGGTGAAAGGGCGAGGAGGAAGCCAAGGAAATCTCATCTTT	CVVKGRGGSQGNLIF	TRAV12-1	.	TRAJ42	10	-1	-1	18	4	2.31052e-05	1.45748e-05	7.95885e-06	2.55987e-05
487	0.000178656	TGTGCTCTGAGTGACGCTGGTGGTACTAGCTATGGAAAGCTGACATTT	CALSDAGGTSYGKLTF	TRAV19	.	TRAJ52	13	-1	-1	15	4	1.05024e-05	1.60323e-05	1.59177e-05	2.36296e-05
484	0.000177487	TGTGCTCTTGTCTGGACCCCCAATGCTGGTGGTACTAGCTATGGAAAGCTGACATTT	CALVWTPNAGGTSYGKLTF	TRDV1	.	TRAJ52	9	-1	-1	21	4	1.05024e-05	7.28742e-06	6.82187e-05	1.18148e-05
469	0.000171911	TGTGCAGCAGACACCGGTAACCAGTTCTATTTT	CAADTGNQFYF	TRAV29DV5	.	TRAJ49	8	-1	-1	10	4	4.20095e-05	2.91497e-06	1.36437e-05	3.24907e-05
455	0.000166789	TGTGTGGTGAGCGCGAGGAAGGTTTCAGATGGCCAGAAGCTGCTCTTT	CVVSARKVSDGQKLLF	TRAV10	.	TRAJ16	14	-1	-1	22	4	4.20095e-06	4.2267e-05	1.25068e-05	2.16605e-05
448	0.000164338	TGTGCTCTGAGTTCAACTGACAGCTGGGGGAAATTGCAGTTT	CALSSTDSWGKLQF	TRAV9-2	.	TRAJ24	11	-1	-1	13	4	6.30142e-06	2.04048e-05	2.38766e-05	1.47685e-05
439	0.000161178	TGTGCTGTGAGAGCCCTTACTACCTCAGGAACCTACAAATACATCTTT	CAVRALTTSGTYKYIF	TRAV3	.	TRAJ40	12	-1	-1	17	4	4.20095e-06	2.91497e-05	6.82187e-06	5.02129e-05
430	0.000157612	TGTGCTGTGAGAGATGGCACCGACAAGCTCATCTTT	CAVRDGTDKLIF	TRAV1-2	.	TRAJ34	14	-1	-1	17	4	6.30142e-06	1.02024e-05	1.47807e-05	4.03672e-05
415	0.000152429	TGTGCCGGTACTGGAGGCTTCAAAACTATCTTT	CAGTGGFKTIF	TRAV12-2	.	TRAJ9	6	-1	-1	8	4	1.89043e-05	2.47772e-05	9.09583e-06	7.87653e-06
389	0.000142893	TGCATCCTGGGTTGGCGCAGGCAACATGCTCACCTTT	CILGWR_GNMLTF	TRAV26-2	.	TRAJ39	8	-1	-1	16	4	2.10047e-06	2.62347e-05	2.38766e-05	1.96913e-05
378	0.000138738	TGTGCTCTGAGTGATCACAGGACCTCAGGAACCTACAAATACATCTTT	CALSDHRTSGTYKYIF	TRAV9-2	.	TRAJ40	17	-1	-1	21	4	1.68038e-05	1.45748e-05	1.59177e-05	5.9074e-06
350	0.000128539	TGTGTGGTGATCTCGGGAACTGGGGCAAACAACCTCTTCTTT	CVVISGTGANNLFF	TRAV12-1	.	TRAJ36	9	-1	-1	17	4	1.89043e-05	7.28742e-06	2.27396e-06	5.41511e-05
350	0.0001283	TGTGCCGTGAACCAGGGGTCGGGGGGGGTTACCAGAAAGTTACCTTT	CAVNQGSG_GYQKVTF	TRAV12-2	.	TRAJ13	11	-1	-1	23	4	1.89043e-05	2.04048e-05	1.47807e-05	2.9537e-06
345	0.000126746	TGTGCTGTGGGTAGCTATAACACCGACAAGCTCATCTTT	CAVGSYNTDKLIF	TRAV8-3	.	TRAJ34	11	-1	-1	15	4	8.4019e-06	2.91497e-06	1.70547e-05	3.83981e-05
336	0.000123383	TGTGCCTTTCGAAACTTCAACAAATTTTACTTT	CAFRNFNKFYF	TRAV24	.	TRAJ21	8	-1	-1	12	4	5.04114e-05	7.28742e-06	3.97943e-05	9.84566e-07
336	0.000123367	TGTGCTCTGAGGCAGGGTGCTGGTGGTACTAGCTATGGAAAGCTGACATTT	CALRQGAGGTSYGKLTF	TRAV19	.	TRAJ52	10	-1	-1	17	4	2.10047e-06	4.37245e-05	1.59177e-05	9.84566e-06
335	0.000123075	TGTGTGGTGAGCGACTATTATGGAGGAAGCCAAGGAAATCTCATCTTT	CVVSDYYGGSQGNLIF	TRAV10	.	TRAJ42	12	-1	-1	16	4	0.000109225	1.45748e-05	2.27396e-06	3.93826e-06
331	0.000121488	TGTGCAGCCTCCTCCTTCTACAAGCTCAGCTTT	CAASSFYKLSF	TRAV13-1	.	TRAJ20	7	-1	-1	17	4	1.47033e-05	1.74898e-05	5.3438e-05	9.84566e-07
323	0.000118697	TGCCTCGTGGGTGACATGGGAGCTGCAGGCAACAAGCTAACTTTT	CLVGDMGAAGNKLTF	TRAV4	.	TRAJ17	17	-1	-1	20	4	1.26028e-05	2.18623e-05	1.13698e-05	3.93826e-06
322	0.00011822	TGTGCCGTGAATGAACTCACGGGAGGAGGAAACAAACTCACCTTT	CAVNELTGGGNKLTF	TRAV12-2	.	TRAJ10	10	-1	-1	14	4	1.47033e-05	1.60323e-05	2.27396e-06	2.2645e-05
306	0.000112256	TGTGCAATGAGAGTGGTGATGGATAGCAGCTATAAATTGATCTTC	CAMRVVMDSSYKLIF	TRAV14DV4	.	TRAJ12	12	-1	-1	17	4	1.26028e-05	1.74898e-05	9.09583e-06	4.92283e-06
304	0.000111467	TGTGCAGAGGCCTTCACTGGAGCCAATAGTAAGCTGACATTT	CAEAFTGANSKLTF	TRAV13-2	.	TRAJ56	8	-1	-1	15	4	1.05024e-05	1.02024e-05	1.13698e-05	7.87653e-06
289	0.000106263	TGTGCTGGACAGGGGGACAGCTGGGGGAAATTGCAGTTT	CAGQGDSWGKLQF	TRAV35	.	TRAJ24	11	-1	-1	15	4	2.10047e-06	4.8097e-05	7.95885e-05	9.84566e-07
287	0.000105474	TGCATCCTGAGAGCCTTTTATAACACCGACAAGCTCATCTTT	CILRAFYNTDKLIF	TRAV26-2	.	TRAJ34	12	-1	-1	17	4	6.30142e-06	2.47772e-05	2.27396e-06	2.16605e-05
279	0.000102394	TGTGCTTTGATCACGGGAGGAGGAAACAAACTCACCTTT	CALITGGGNKLTF	TRAV25	.	TRAJ10	4	-1	-1	10	4	8.4019e-06	8.7449e-06	9.43692e-05	9.84566e-07
263	9.66874e-05	TGTGCCGTGACGTTTATTGCTGGTGGTACTAGCTATGGAAAGCTGACATTT	CAVTFIAGGTSYGKLTF	TRAV12-2	.	TRAJ52	9	-1	-1	17	4	3.78085e-05	1.16599e-05	1.13698e-06	1.08302e-05
257	9.43982e-05	TGTGCTGTGACTTCTTCTGGTGGCTACAATAAGCTGATTTTT	CAVTSSGGYNKLIF	TRAV8-6	.	TRAJ4	9	-1	-1	14	4	6.30142e-06	2.18623e-05	4.54791e-06	7.87653e-06
255	9.3519e-05	TGTGCAGCCTCTTATAACCAGGGAGGAAAGCTTATCTTC	CAASYNQGGKLIF	TRAV13-1	.	TRAJ23	7	-1	-1	11	4	4.20095e-06	1.31174e-05	8.75474e-05	9.84566e-07
249	9.15695e-05	TGTGCAGGAGCTCGGGAATATGGAAACAAACTGGTCTTT	CAGAREYGNKLVF	TRAV27	.	TRAJ47	12	-1	-1	14	4	6.30142e-06	7.28742e-06	1.93286e-05	4.92283e-06
243	8.92809e-05	TGTGCTGTGCAGGCCGGGACGGACAATGCCAGACTCATGTTT	CAVQAGTDNARLMF	TRAV20	.	TRAJ31	14	-1	-1	22	4	8.4019e-06	1.31174e-05	1.81917e-05	1.96913e-06
237	8.7026e-05	TGTGCCTGGGCGGGCTAATGCTGGTGGTACTAGCTATGGAAAGCTGACATTT	CAWAG*CWW_TSYGKLTF	TRAV24	.	TRAJ52	6	-1	-1	13	4	2.10047e-05	2.91497e-06	1.47807e-05	3.93826e-06
232	8.53102e-05	TGTGCTCTCCTAATTCAGGGAGCCCAGAAGCTGGTATTT	CALLIQGAQKLVF	TRAV38-1	.	TRAJ54	5	-1	-1	10	4	1.05024e-05	1.16599e-05	1.13698e-06	2.36296e-05
197	7.2284e-05	TGTGCAGCTGAACACCGGTAACCAGTTCTATTTT	CAAEHR_NQFYF	TRAV23DV6	.	TRAJ49	7	-1	-1	9	4	6.30142e-06	7.28742e-06	1.25068e-05	2.9537e-06
193	7.08335e-05	TGTGCAATGAGAGGGTCCCTGTACAATAACAATGACATGCGCTTT	CAMRGSLYNNNDMRF	TRAV14DV4	.	TRAJ43	12	-1	-1	19	4	8.4019e-06	1.45748e-06	1.13698e-06	0.000112241
185	6.78906e-05	TGTGCAGGGACGGGAGGAGGAAACAAACTCACCTTT	CAGTGGGNKLTF	TRAV5	.	TRAJ10	6	-1	-1	9	4	2.31052e-05	7.28742e-06	1.13698e-06	6.89196e-06
181	6.63319e-05	TGTGCAGAGAATATTTCTGGGGCTGGGAGTTACCAACTCACTTTC	CAENISGAGSYQLTF	TRAV13-2	.	TRAJ28	13	-1	-1	15	4	6.30142e-06	4.37245e-06	3.41094e-06	1.27994e-05
169	6.21231e-05	TGTGCTGTGGGTGGAGCTGACAGCTGGGGGAAATTGCAGTTT	CAVGGADSWGKLQF	TRAV8-3	.	TRAJ24	12	-1	-1	16	4	2.10047e-05	4.37245e-06	3.41094e-06	2.9537e-06
161	5.90282e-05	TGCATCCTGAGAGCCAAGACAATAACAATGACATGCGCTTT	CILRAKT_NNDMRF	TRAV26-2	.	TRAJ43	12	-1	-1	18	4	1.05024e-05	1.60323e-05	1.13698e-06	3.93826e-06
159	5.83384e-05	TGTGCTTTCATGAACCGTAATAACAATGACATGCGCTTT	CAFMNRNNNDMRF	TRAV38-1	.	TRAJ43	13	-1	-1	18	4	4.20095e-06	4.37245e-06	7.95885e-06	4.92283e-06
152	5.58284e-05	TGTGCTACGGCCAGTACAGCAGTGCTTCCAAGATAATCTTT	CATASTA_ASKIIF	TRAV17	.	TRAJ3	9	-1	-1	13	4	1.68038e-05	1.60323e-05	1.13698e-06	1.96913e-06
144	5.3097e-05	TGTGCTGTGAGACCGGAGGATAGCAGCTATAAATTGATCTTC	CAVRPEDSSYKLIF	TRAV8-6	.	TRAJ12	10	-1	-1	12	4	8.4019e-06	2.91497e-06	2.04656e-05	9.84566e-07
3256	0.00119336	TGTGCAGGGTCAGAGGCACCAATGCAGGCAAATCAACCTTT	CAGSEAP_AGKSTF	TRAV25	.	TRAJ27	8	-1	-1	16	3	0.00408962	0.00663447	0.00464797	0
2726	0.000999158	TGTGCTTATAGGACCATCTTTTATAACAATGCCAGACTCATGTTT	CAYRTIFYNNARLMF	TRAV38-2DV8	.	TRAJ31	12	-1	-1	22	3	0.00136321	0.00513472	0.00885365	0
2567	0.000940908	TGTGCGATCCTCCCCGGCAACACAGGCAAACTAATCTTT	CAILPGNTGKLIF	TRAV38-2DV8	.	TRAJ37	4	-1	-1	15	3	0.00452652	0.0037297	0.00288679	0
2138	0.00078374	TGTGTTGTGAGTGGTTCCCCTAGTGGTTCTGCAAGGCAACTGACCTTT	CVVSGSPSGSARQLTF	TRAV8-2	.	TRAJ22	12	-1	-1	23	3	0.00460214	0.00284501	0.00179188	0
2085	0.000764345	TGTGCTGTGGGAACTTCGAGAACTGCCAGTAAACTCACCTTT	CAVGTSRTASKLTF	TRAV8-3	.	TRAJ44	10	-1	-1	21	3	0.00211098	0.00297035	0.00338479	0
1862	0.000682455	TGTGCAGAGAATATAAACCTAAGGCTTTGGGAATGTGCTGCATTGC	CAENINLR_FGNVLHC	TRAV13-2	.	TRAJ35	14	-1	-1	21	3	0.00302678	0.00217748	0.00204656	0
1845	0.000676399	TGTGCAATGAGCGTAGGCGGTAGCAACTATAAACTGACATTT	CAMSVGGSNYKLTF	TRAV12-3	.	TRAJ53	12	-1	-1	18	3	0.00185472	0.0016455	0.00426481	0
1836	0.000672982	TGTGCTCCTATGAATTCAGGATACAGCACCCTCACCTTT	CAPMNSGYSTLTF	TRAV20	.	TRAJ11	5	-1	-1	9	3	0.00182111	0.00210315	0.00333021	0
1762	0.000646032	TGTGCTCCTTCTACCTCAGGAACCTACAAATACATCTTT	CAPSTSGTYKYIF	TRAV1-2	.	TRAJ40	5	-1	-1	10	3	0.00244075	0.00258995	0.00171343	0
1653	0.00060597	TGTGCTGTGCACCAATCTTATAACACCGACAAGCTCATCTTT	CAVHQSYNTDKLIF	TRAV20	.	TRAJ34	10	-1	-1	14	3	0.00270331	0.00240339	0.00129047	0
1378	0.000505269	TGTGCTTTCATGAAGCTCTTTGGAAATGAGAAATTAACCTTT	CAFMKLFGNEKLTF	TRAV38-1	.	TRAJ48	15	-1	-1	17	3	0.00164047	0.00133797	0.00184645	0
1347	0.000493905	TGTGCTTATTTAGATGACAAGATCATCTTT	CAYLDDKIIF	TRAV38-2DV8	.	TRAJ30	8	-1	-1	11	3	0.00320322	0.000975057	0.00118473	0
1313	0.000481401	TGTGCAGAGAGGAGTGCTGGGGCTGGGAGTTACCAACTCACTTTC	CAERSAGAGSYQLTF	TRAV13-2	.	TRAJ28	9	-1	-1	16	3	0.00165307	0.00165133	0.00122339	0
1257	0.000460965	TGTGCTCTGAAGTTGCGTGGTTCTGCAAGGCAACTGACCTTT	CALKLRGSARQLTF	TRAV19	.	TRAJ22	9	-1	-1	17	3	0.000899003	0.00135109	0.00231148	0
1230	0.000451083	TGTGCTCTAGGGAAGGGGATGGAATATGGAAACAAGCTGGTCTTT	CALGKGMEYGNKLVF	TRAV6	.	TRAJ47	9	-1	-1	18	3	0.000600736	0.00134089	0.00319605	0
1230	0.000450924	TGTGCAGCATTTAATTGGGCCGGCACTGCCAGTAAACTCACCTTT	CAAFNWAGTASKLTF	TRAV13-1	.	TRAJ44	8	-1	-1	19	3	0.000556626	0.000857	0.00538928	0
1185	0.000434421	TGTGCTCTTGCCCCCGGATACAGCACCCTCACCTTT	CALAPGYSTLTF	TRAV6	.	TRAJ11	7	-1	-1	15	3	0.000718362	0.00156825	0.00196584	0
1115	0.000408911	TGCCTCGTGGGTGTGCGGAACACAGGCAAACTAATCTTT	CLVGVRNTGKLIF	TRAV4	.	TRAJ37	12	-1	-1	18	3	0.000548224	0.000890523	0.00356102	0
1038	0.000380652	TGCATCCTGAGACCCCGAGAGGCAATGGAATATGGAAACAAACTGGTCTTTGGCGCAGGAACCATTCTGAGAGTCAAGTCCTCTGCTGACAGCCGTGAGAAGAAAAGCAGCGGAGACAAGCTGACTTTT	CILRPREAMEYGNKLVFGAGTILRVKSSADSREKKSSGDKLTF	TRAV26-2	.	TRAJ46	11	-1	-1	97	3	0.00118887	0.00114704	0.000957336	0
1008	0.000369673	TGTGCAGCAACCAGGAACACCGGTAACCAGTTCTATTTT	CAATRNTGNQFYF	TRAV13-1	.	TRAJ49	9	-1	-1	14	3	0.000333975	0.00064275	0.00540974	0
1003	0.000367723	TGTGCCGTGGACGTCAATGCCAGACTCATGTTT	CAVDVNARLMF	TRAV39	.	TRAJ31	11	-1	-1	14	3	0.000600736	0.00161926	0.00116881	0
994	0.000364549	TGTGCCCTCTGGGGTGGTGGCTACAATAAGCTGATTTTT	CALWGGGYNKLIF	TRAV20	.	TRAJ4	4	-1	-1	14	3	0.000722563	0.00118931	0.00127796	0
971	0.000356199	TGTGCAATGAAGATTCCTGGAGGCTTCAAAACTATCTTT	CAMKIPGGFKTIF	TRAV12-3	.	TRAJ9	9	-1	-1	16	3	0.00106074	0.000994004	0.000949377	0
968	0.000354862	TGTGCACTACCAACCGATAACTATGGTCAGAATTTTGTCTTT	CALPTDNYGQNFVF	TRAV13-2	.	TRAJ26	5	-1	-1	15	3	0.000678453	0.00111935	0.00129843	0
918	0.000336702	TGTGCAGCAAGTATGGCAGATGGCCAGAAGCTGCTCTTT	CAASMADGQKLLF	TRAV13-1	.	TRAJ16	13	-1	-1	16	3	0.000594434	0.00169651	0.000792474	0
896	0.000328677	TGTGCAATGAGGGGGAACACAGGCTTTCAGAAACTTGTATTT	CAMRGNTGFQKLVF	TRAV12-3	.	TRAJ8	10	-1	-1	14	3	0.000859094	0.000826393	0.00102214	0
846	0.00031005	TGTGCAGCAAGCGCGTCCTATTCAGGAAACACACCTCTTGTCTTT	CAASASYSGNTPLVF	TRAV29DV5	.	TRAJ29	14	-1	-1	19	3	0.000875898	0.00101587	0.000645804	0
832	0.000305247	TGTGCTTTCATAACTTATAACACCGACAAGCTCATCTTT	CAFITYNTDKLIF	TRAV38-1	.	TRAJ34	10	-1	-1	13	3	0.000980921	0.000591738	0.000930049	0
819	0.000300438	TGTGCAGAGAATACCCTATCTAACGACTACAAGCTCAGCTTT	CAENTLSNDYKLSF	TRAV13-2	.	TRAJ20	12	-1	-1	18	3	0.000212148	0.000717082	0.00333021	0
818	0.000299846	TGTGCTGTTTCAGATGGCCAGAAGCTGCTCTTT	CAVSDGQKLLF	TRAV21	.	TRAJ16	7	-1	-1	7	3	0	0.000332306	6.48078e-05	0.0233391
772	0.000282953	TGTGCAATGAGAGAGGTTTATAACCAGGGAGGAAAGCTTATCTTC	CAMREVYNQGGKLIF	TRAV14DV4	.	TRAJ23	15	-1	-1	16	3	0.000249956	0.00115433	0.00138143	0
738	0.000270732	TGTGCAGAGTCTTCGATCTGGACACGGGCAGGAGAGCACTTACTTTT	CAESSIWT_GRRALTF	TRAV5	.	TRAJ5	8	-1	-1	18	3	0.000947314	0.000775381	0.000454791	0
730	0.000267739	TGTGCTGTGAATAACTGGGGCAAACAACCTCTTCTTT	CAVNNW_ANNLFF	TRAV8-6	.	TRAJ36	9	-1	-1	12	3	0.000676353	0.000687932	0.000686735	0
677	0.000248171	TGTGTCACCTCTGGGGCTGGGAGTTACCAACTCACTTTC	CVTSGAGSYQLTF	TRAV17	.	TRAJ28	3	-1	-1	8	3	0.000378085	0.000542184	0.00115062	0
636	0.000233255	TGTGCTTTCACCCCACCGAACACCGGTAACCAGTTCTATTTT	CAFTPPNTGNQFYF	TRAV38-1	.	TRAJ49	9	-1	-1	16	3	0.000470506	0.000638378	0.000612831	0
628	0.000230241	TGTGCTGTGACTTCAATTCAGGGAGCCCAGAAGCTGGTATTT	CAVTSIQGAQKLVF	TRAV41	.	TRAJ54	7	-1	-1	14	3	0.000203746	0.000406638	0.0021091	0
573	0.000210074	TGTGTGGTGAGCGACTTATACAATAACAATGACATGCGCTTT	CVVSDLYNNNDMRF	TRAV10	.	TRAJ43	12	-1	-1	18	3	0.000247856	0.000794329	0.000615105	0
548	0.000200979	TGTGCACGCACGCCCTTAGGGGGTAGGTGACACGGGCAGGAGAGCACTTACTTTT	CARTPLGGR_DTGRRALTF	TRAV13-1	.	TRAJ5	5	-1	-1	28	3	0.000567128	0.000504289	0.000354737	0
540	0.000198096	TGTGCTGGGCAGCCGAAAAACAATGACATGCGCTTT	CAGQPKNNDMRF	TRAV35	.	TRAJ43	12	-1	-1	18	3	0.000102923	0.000359998	0.00258435	0
532	0.000195217	TGTGCAATGAGAGAGGTGAGGGGTGCTTCCAAGATAATCTTT	CAMREVRGASKIIF	TRAV14DV4	.	TRAJ3	15	-1	-1	22	3	0.000695257	0.000413925	0.000313806	0
515	0.000188888	TGCCTCGTGGGACCTTTTTCTGGTGGCTACAATAAGCTGATTTTT	CLVGPFSGGYNKLIF	TRAV4	.	TRAJ4	10	-1	-1	15	3	0.000151234	0.000508662	0.00102897	0
461	0.000169035	TGTGCACCTCAAACCAGGCAGGAACTGCTCTGATCTTT	CAPQTR_GTALIF	TRAV12-3	.	TRAJ15	5	-1	-1	11	3	0.000237354	0.0004285	0.000499134	0
443	0.000162593	TGTGCTCTAGACATTGTGTTCGGGCTGGTCTTT	CALDIVFGLVF	TRAV6	.	TRAJ47	13	-1	-1	24	3	0.000136531	0.000499917	0.000636708	0
440	0.000161588	TGCATCCTGAGAGACAGAGGGACCAGTTCTATTTT	CILRDR_DQFYF	TRAV26-2	.	TRAJ49	14	-1	-1	21	3	0.00048521	0.000285667	0.000305847	0
436	0.000160001	TGTGCTGGGCTCTGGCAACACAGGCAAACTAATCTTT	CAGLWQ_TGKLIF	TRAV22	.	TRAJ37	6	-1	-1	7	3	0.000153335	0.000320646	0.000828857	0
433	0.000158843	TGTGCAGAGAACTTCTCCGGGAGGAGGAAACAAACTCACCTTT	CAENFSG_GGNKLTF	TRAV13-2	.	TRAJ10	10	-1	-1	17	3	0.000315071	0.0002434	0.000516188	0
427	0.000156662	TGTGCAGGGTTCCAATGTATTCAGGAGGAGGTGCTGACGGACTCACCTTT	CAGFQCIQ_GGADGLTF	TRAV27	.	TRAJ45	7	-1	-1	14	3	0.000380186	0.000259432	0.000379751	0
411	0.000150958	TGCCTCGTGGGTGCTCTCGAAGCTGCAGGCAACAAGCTAACTTTT	CLVGALEAAGNKLTF	TRAV4	.	TRAJ17	12	-1	-1	19	3	5.04114e-05	0.000380403	0.00168387	0
411	0.00015074	TGTGCAATGAGAGGGGCCGGTAACCAGTTCTATTTT	CAMRGAGNQFYF	TRAV14DV4	.	TRAJ49	17	-1	-1	16	3	0.000165937	0.000294412	0.000657174	0
408	0.000149612	TGTGCTGGGTTCGGGAATACCGGCACTGCCAGTAAACTCACCTTT	CAGFGNTGTASKLTF	TRAV35	.	TRAJ44	8	-1	-1	15	3	0.000170138	0.000189473	0.000966432	0
405	0.000148719	TGTGCTTTCACGACTCGTTCAGGAAACACACCTCTTGTCTTT	CAFTTRSGNTPLVF	TRAV38-1	.	TRAJ29	9	-1	-1	17	3	0.000199545	0.000549471	0.000277423	0
401	0.000147276	TGTGTGGTGATCCACCCATAACTATGGTCAGAATTTTGTCTTT	CVVIHP*_YGQNFVF	TRAV12-1	.	TRAJ26	9	-1	-1	17	3	0.000434798	0.000292954	0.00022967	0
397	0.000145656	TGTGCTGTGGGTTATAACAATGCCAGACTCATGTTT	CAVGYNNARLMF	TRAV8-3	.	TRAJ31	11	-1	-1	13	3	0.000586032	0.00019093	0.000250135	0
388	0.000142323	TGTGCAGAGAATATTTTGATGTATTCAGGAGGAGGTGCTGACGGACTCACCTTT	CAENILMYSGGGADGLTF	TRAV13-2	.	TRAJ45	13	-1	-1	18	3	7.14161e-05	0.000348339	0.00102555	0
381	0.000139721	TGCATCGTCAGAGGACTACATTCAGGAAACACACCTCTTGTCTTT	CIVRGLHSGNTPLVF	TRAV26-1	.	TRAJ29	12	-1	-1	19	3	0.000117627	0.0004868	0.00041386	0
373	0.000136948	TGTGCTTATAGGGGGGATAGCAACTATCAGTTAATCTGG	CAYRGDSNYQLIW	TRAV38-2DV8	.	TRAJ33	11	-1	-1	14	3	0.000218449	0.000166153	0.000602599	0
350	0.000128502	TGTGCCCAAGGGGACCGGTATGGAAACAAACTGGTCTTT	CAQGDRYGNKLVF	TRAV38-2DV8	.	TRAJ47	4	-1	-1	18	3	6.93156e-05	0.000432873	0.000565078	0
346	0.000126904	TGTGTGGTGACCTATACTAACTTTGGAAATGAGAAATTAACCTTT	CVVTYTNFGNEKLTF	TRAV12-1	.	TRAJ48	9	-1	-1	16	3	0.000207947	0.000349796	0.000221711	0
346	0.000126901	TGTGCTCTGAGCCTTTGGAGTGGCTACAATAAGCTGATTTTT	CALSLWSGYNKLIF	TRAV9-2	.	TRAJ4	10	-1	-1	19	3	0.00013233	0.00022008	0.000553709	0
336	0.000123242	TGTGCTGTGAGGCTCCTGGGTGGGGCAAACAACCTCTTCTTT	CAVRLLGGANNLFF	TRAV8-4	.	TRAJ36	10	-1	-1	20	3	0.000105024	0.00024923	0.000548024	0
334	0.000122563	TGTGCTGTGGGTGCTTCCTCAGGAACCTACAAATACATCTTT	CAVGASSGTYKYIF	TRAV8-3	.	TRAJ40	13	-1	-1	16	3	0.000298267	0.000274007	0.000171684	0
333	0.000122135	TGTGCAGAGAATATAGATAGACTCATGTTT	CAENIDRLMF	TRAV13-2	.	TRAJ31	14	-1	-1	18	3	8.19185e-05	0.000327934	0.000515051	0
329	0.000120847	TGTGCAGAGAGTGGGATTAACGACTACAAGCTCAGCTTT	CAESGINDYKLSF	TRAV5	.	TRAJ20	11	-1	-1	17	3	0.000184842	0.000513034	0.000139848	0
318	0.000116541	TGTGCAGGGCTTTCTTTCTGGTGGCTACAATAAGCTGATTTTT	CAGLSFW_GYNKLIF	TRAV13-2	.	TRAJ4	6	-1	-1	14	3	0.000214248	0.000389148	0.000137574	0
298	0.000109489	TGCCTCTTGACCCCGAACCAGGGAGGAAAGCTTATCTTC	CLLTPNQGGKLIF	TRAV4	.	TRAJ23	5	-1	-1	15	3	0.000737266	0.00023174	5.2301e-05	0
298	0.000109358	TGTGCTTATAGGAGCTAAGTATTCAGGAGGAGGTGCTGACGGACTCACCTTT	CAYRS*VFR_GGADGLTF	TRAV38-2DV8	.	TRAJ45	14	-1	-1	18	3	0.000165937	0.000150121	0.000357011	0
293	0.000107627	TGTGCAGCAAAAAAGGCAGGATACAGCACCCTCACCTTT	CAAKKAGYSTLTF	TRAV13-1	.	TRAJ11	9	-1	-1	16	3	5.25119e-05	0.000198218	0.00080157	0
287	0.000105501	TGCATCCTGAGACCCCGAGAGGCAATGGAATATGGAAACAAACTGGTCTTTGGCGCAGGAACCATTCTGAGAGTCAAGTCCTAGGCCTGAGTCAAGGTTATTGCAATAGCACTAAAGACTGTGTAACACCAATGCAGGCAAATCAACCTTT	CILRPREAMEYGNKLVFGAGTILRV_SPRPESRLLQ*H*RLCNTNAGKSTF	TRAV26-2	.	TRAJ27	11	-1	-1	123	3	0.000228952	0.000205505	0.000163725	0
274	0.000100508	TGTGTATAGAAAACCTCCTACGACAAGGTGATATTT	CV*KTSYDKVIF	TRAV41	.	TRAJ50	3	-1	-1	8	3	5.67128e-05	0.000271092	0.000412723	0
272	9.97749e-05	TGTTCTCCTGGGGGGGCTCAACCCTGGGGAGGCTATACTTT	CSPGGAQ_LGRLYF	TRAV13-1	.	TRAJ18	2	-1	-1	14	3	8.82199e-05	0.000128259	0.000544613	0
271	9.94789e-05	TGTGCAGCAAGCGTAGGCGATGACAAGATCATCTTT	CAASVGDDKIIF	TRAV29DV5	.	TRAJ30	12	-1	-1	18	3	0	3.06072e-05	1.59177e-05	0.0124981
271	9.9445e-05	TGTGCTGCACAGTGATAGGCTTTGGGAATGTGCTGCATTGC	CAAQ**A_GNVLHC	TRAV22	.	TRAJ35	6	-1	-1	13	3	0.00022265	0.000179271	0.000152355	0
269	9.8938e-05	TGTGCAGCACAGTTCCGCTTTCAGGGCGGATCTGAAAAGCTGGTCTTT	CAAQFRFQGGSEKLVF	TRAV29DV5	.	TRAJ57	8	-1	-1	20	3	3.9909e-05	0.000153036	0.000975528	0
264	9.70976e-05	TGTGCTACGGTCCACTCTAGCAACACAGGCAAACTAATCTTT	CATVHSSNTGKLIF	TRAV17	.	TRAJ37	9	-1	-1	14	3	0.000147033	0.000154493	0.000243313	0
253	9.29593e-05	TGTGCACTCGTGAGCTTTTCTGGTGGCTACAATAAGCTGATTTTT	CALVSFSGGYNKLIF	TRAV12-3	.	TRAJ4	5	-1	-1	15	3	9.24209e-05	0.00023757	0.000211478	0
250	9.19422e-05	TGCATCCTGAGCGTCATGTATTCAGGAGGAGGTGCTGACGGACTCACCTTT	CILSVMYSGGGADGLTF	TRAV26-2	.	TRAJ45	10	-1	-1	14	3	7.56171e-05	0.000287124	0.000204656	0
249	9.13664e-05	TGTGCAGAGACCCTGCCAACTGACAGCTGGGGGAAATTGCAGTTT	CAETLPTDSWGKLQF	TRAV5	.	TRAJ24	9	-1	-1	16	3	8.19185e-05	0.000110769	0.000477531	0
248	9.10382e-05	TGTGCTTTCATGAAGCAAAGGGGAAGCCAAGGAAATCTCATCTTT	CAFMKQRGSQGNLIF	TRAV38-1	.	TRAJ42	16	-1	-1	21	3	0.000163837	0.000134089	0.000194423	0
246	9.01866e-05	TGTGCCGTGGACTACAAGGAAGCTACATACCTACATTT	CAVDYK_SYIPTF	TRAV39	.	TRAJ6	11	-1	-1	16	3	7.77175e-05	0.000170526	0.000310395	0
230	8.43518e-05	TGTGCTCTGAGCCATTATGAAAACCTCCTACGACAAGGTGATATTT	CALSHYEN_SYDKVIF	TRAV19	.	TRAJ50	10	-1	-1	16	3	0.000105024	0.000173441	0.000172821	0
228	8.3577e-05	TGTGCTCCCCGACTTTATGGAGGAAGCCAAGGAAATCTCATCTTT	CAPRLYGGSQGNLIF	TRAV6	.	TRAJ42	6	-1	-1	14	3	0.000417994	8.7449e-05	8.29994e-05	0
225	8.26605e-05	TGTGCAGAGACCTTCTCTGGCAACACAGGCAAACTAATCTTT	CAETFSGNTGKLIF	TRAV5	.	TRAJ37	9	-1	-1	14	3	9.87223e-05	0.000246315	0.000119383	0
224	8.22558e-05	TGCGCCCAGAAGGAAGGCCAGAAGCTGCTCTTT	CAQKEGQKLLF	TRAV26-2	.	TRAJ16	2	-1	-1	15	3	6.09137e-05	0.000205505	0.000227396	0
215	7.89877e-05	TGTGCAGCGAGCAAGTCGACAATGACATGCGCTTT	CAASKS_NDMRF	TRAV29DV5	.	TRAJ43	11	-1	-1	18	3	0.000123928	0.000206963	9.43692e-05	0
213	7.82297e-05	TGTGCTGCAGGTGCATGGGGGTTACCAGAAAGTTACCTTT	CAAGAWG_YQKVTF	TRAV8-5	.	TRAJ13	11	-1	-1	15	3	5.67128e-05	0.000171983	0.000238766	0
212	7.79471e-05	TGTGCAGAGAATCCCCGGAGTGGAGGTAGCAACTATAAACTGACATTTGGAAAAGGAACTCTCTTAACCGTGAATCCAAAGCACATCAAGAAGAGGGGTGAAGTGACAAAAGGGAGTTTATTGTGAGGCATCAAACACTGTGATACTCACGGGAGGAGGAAACAAACTCACCTTT	CAENPRSGGSNYKLTFGKGTLLTVNPKHI_RRGVK*QKGVYCEASNTVILTGGGNKLTF	TRAV13-2	.	TRAJ10	11	-1	-1	142	3	0.000149134	0.000157408	9.77802e-05	0
211	7.75814e-05	TGTGCTGCAGGTCCCCTCATCAGGAGGAAGCTACATACCTACATTT	CAAGPLIR_GSYIPTF	TRAV8-5	.	TRAJ6	11	-1	-1	17	3	6.51147e-05	9.91089e-05	0.000349052	0
208	7.65103e-05	TGTGCTCTAGACCCCTACAATAACAATGACATGCGCTTT	CALDPYNNNDMRF	TRAV6	.	TRAJ43	11	-1	-1	15	3	5.25119e-05	0.000154493	0.000262642	0
205	7.52475e-05	TGTGCTCTAAGTGAGGGTTTATTAGGAGCCCAGAAGCTGGTATTT	CALSEGLLGAQKLVF	TRAV16	.	TRAJ54	12	-1	-1	24	3	2.73062e-05	0.000129716	0.000562804	0
205	7.52236e-05	TGTGCAGCAAGCGCGTTGTTCGGAGGAAAGCTTATCTTC	CAASALFGGKLIF	TRAV29DV5	.	TRAJ23	14	-1	-1	21	3	0.000262559	7.57892e-05	0.000100054	0
202	7.43655e-05	TGTGCTCTAAGTGGCCGCGTGGTTCTGCAAGGCAACTGACCTTT	CALSGRV_SARQLTF	TRAV16	.	TRAJ22	15	-1	-1	19	3	4.411e-05	6.99592e-05	0.000616242	0
196	7.21795e-05	TGTGCTCTGAGTGATCAGTAGGAGAAACCAGTGGCTCTAGGTTGACCTTT	CALSDQ*E_TSGSRLTF	TRAV9-2	.	TRAJ58	16	-1	-1	22	3	7.9818e-05	6.41293e-05	0.000329724	0
196	7.18422e-05	TGTGCAGCAAGTTATTGGGCCGGTAACCAGTTCTATTTT	CAASYWAGNQFYF	TRAV13-1	.	TRAJ49	11	-1	-1	19	3	6.51147e-05	0.000173441	0.00014667	0
194	7.14315e-05	TGTGCTGTGGGTGCGGACACAGGCTTTCAGAAACTTGTATTT	CAVGADTGFQKLVF	TRAV8-3	.	TRAJ8	14	-1	-1	16	3	5.46123e-05	7.57892e-05	0.000391121	0
194	7.11336e-05	TGTGCAGCCACTAATGCAGGCAACATGCTCACCTTT	CAATNAGNMLTF	TRAV29DV5	.	TRAJ39	7	-1	-1	11	3	5.88133e-05	0.000240485	0.000112561	0
193	7.09819e-05	TGTGCAGAGAAAGACGACACACCTCTTGTCTTT	CAEKDDTPLVF	TRAV13-2	.	TRAJ29	10	-1	-1	16	3	5.46123e-05	0.000166153	0.000173958	0
192	7.05709e-05	TGTGCTTTCATGAAGCAGGGACCGGAGGGAAACAAGCTGGTCTTT	CAFMKQGPEGNKLVF	TRAV38-1	.	TRAJ47	16	-1	-1	27	3	7.9818e-05	0.000154493	0.000125068	0
188	6.90246e-05	TGTGCAGCAAGCGCTAACAGGGCTGGGAGTTACCAACTCACTTTC	CAASANRAGSYQLTF	TRAV29DV5	.	TRAJ28	13	-1	-1	19	3	6.72152e-05	0.000209878	0.000100054	0
186	6.81779e-05	TGTGCAGCAAGTCAACGAGGGATAGCAGCTATAAATTGATCTTC	CAASQRG_SSYKLIF	TRAV13-1	.	TRAJ12	11	-1	-1	19	3	4.62104e-05	0.000125344	0.000231944	0
184	6.77455e-05	TGTGCAGACCTATTCACATTCAGGAGGAGGTGCTGACGGACTCACCTTT	CADLFTFR_GGADGLTF	TRAV13-2	.	TRAJ45	7	-1	-1	17	3	0.000151234	0.000113684	7.61776e-05	0
181	6.66218e-05	TGGAACGGCTGTGGAGGAGGAAACAAACTCACCTTT	WNGCGGGNKLTF	TRAV16	.	TRAJ10	1	-1	-1	12	3	0.000279363	7.14167e-05	6.13968e-05	0
174	6.37904e-05	TGTGCTCTGAGTGATTGGAACTATGGTCAGAATTTTGTCTTT	CALSDWNYGQNFVF	TRAV9-2	.	TRAJ26	14	-1	-1	18	3	0.000121827	4.37245e-05	0.000193286	0
173	6.35774e-05	TGTGCTGTGATCTTAGTAAGAGGAGGTGCTGACGGACTCACCTTT	CAVILVRGGADGLTF	TRAV21	.	TRAJ45	9	-1	-1	19	3	9.45213e-05	6.70443e-05	0.000160314	0
172	6.3326e-05	TGTGCTCTGAGTGAAGAGAGAGGCTCAACCCTGGGGAGGCTATACTTT	CALSEERGSTLGRLYF	TRAV9-2	.	TRAJ18	13	-1	-1	18	3	7.9818e-05	0.000183643	6.82187e-05	0
172	6.32529e-05	TGTGCTCTGAGTGATCGCGGGGAACCTCCTACGACAAGGTGATATTT	CALSDRGE_SYDKVIF	TRAV9-2	.	TRAJ50	15	-1	-1	22	3	0.000107124	9.18215e-05	0.000101191	0
169	6.20136e-05	TGTGCAGCACTCGCCTTGCACACAGGCAAACTAATCTTT	CAALALHTGKLIF	TRAV29DV5	.	TRAJ37	8	-1	-1	19	3	3.36076e-05	0.000139918	0.00019556	0
169	6.19995e-05	TGTGCCGTTCCCCATAGAGGAAAGCTTATCTTC	CAVPHRGKLIF	TRAV12-2	.	TRAJ23	7	-1	-1	16	3	0.000245755	3.49796e-05	0.000106876	0
168	6.15844e-05	TGTGCAGGACGCGAAACTGGGGCAAACAACCTCTTCTTT	CAGRETGANNLFF	TRAV25	.	TRAJ36	7	-1	-1	13	3	9.66218e-05	0.000142833	6.48078e-05	0
163	5.99775e-05	TGTGCTGATACCCTCCAGGGCGGAAACAAACTGGTCTTT	CADTLQGGNKLVF	TRAV22	.	TRAJ47	6	-1	-1	21	3	9.03204e-05	4.08095e-05	0.0002183	0
160	5.89592e-05	TGTGCTCTAGAGGGCACGGGCAGGAGAGCACTTACTTTT	CALEGTGRRALTF	TRAV6	.	TRAJ5	10	-1	-1	14	3	2.10047e-05	0.000365828	9.77802e-05	0
159	5.86016e-05	TGTGCTACTAAACCGGGTGGTACTAGCTATGGAAAGCTGACATTT	CATKPGGTSYGKLTF	TRAV17	.	TRAJ52	7	-1	-1	15	3	2.31052e-05	0.000193845	0.000163725	0
158	5.81415e-05	TGTGCAGGAGTCGGTGGCTCTGGCAACACAGGCAAACTAATCTTT	CAGVGGSGNTGKLIF	TRAV27	.	TRAJ37	9	-1	-1	14	3	0.000165937	4.95544e-05	8.64104e-05	0
156	5.75066e-05	TGTGCAATGAGAGAGGGGGGAGACAATGACATGCGCTTT	CAMREGGDNDMRF	TRAV14DV4	.	TRAJ43	16	-1	-1	22	3	0.000466305	5.82993e-05	2.50135e-05	0
152	5.59884e-05	TGTGCCACCCGGGGGGGTGCTGACGGACTCACCTTT	CATRGGADGLTF	TRAV19	.	TRAJ45	4	-1	-1	15	3	9.66218e-05	0.000104939	6.02599e-05	0
151	5.56014e-05	TGTGCTGTGACCCTTACCTCAGGAACCTACAAATACATCTTT	CAVTLTSGTYKYIF	TRAV20	.	TRAJ40	8	-1	-1	14	3	0	1.60323e-05	1.59177e-05	0.0023285
147	5.40715e-05	TGCATCCTGAGACCCCGAGAGGCAATGGAATATGGAAACAAACTGGTCTTTGGCGCAGGAACCATTCTGAGAGTCAAGTCCTAGCACATCAAGAAGAGGGGTGAAGTGACAAAAGGGAGTTTATTGTGAGGCATCAAACACTGTGATACTCACGGGAGGAGGAAACAAACTCACCTTT	CILRPREAMEYGNKLVFGAGTILRVKS*HI_RRGVK*QKGVYCEASNTVILTGGGNKLTF	TRAV26-2	.	TRAJ10	11	-1	-1	145	3	0.000119727	6.85017e-05	6.48078e-05	0
146	5.35142e-05	TGCCTCGTGGGTGCCCGGGATAACTATGGTCAGAATTTTGTCTTT	CLVGARDNYGQNFVF	TRAV4	.	TRAJ26	12	-1	-1	13	3	1.26028e-05	8.16191e-05	0.000495723	0
143	5.27072e-05	TGTGCCCCCCTTCTGGTGGCTACAATAAGCTGATTTTT	CAPLLV_YNKLIF	TRAV24	.	TRAJ4	5	-1	-1	10	3	7.35166e-05	5.68419e-05	0.000114835	0
139	5.12147e-05	TGTGCTGTGAGAGCCCCAAATAACAATGACATGCGCTTT	CAVRAPNNNDMRF	TRAV3	.	TRAJ43	12	-1	-1	18	3	0.00113216	1.74898e-05	2.16026e-05	0
139	5.09948e-05	TGTGCTGTGAGATCCATACACTCTGGGGCTGGGAGTTACCAACTCACTTTC	CAVRSIHSGAGSYQLTF	TRAV1-2	.	TRAJ28	11	-1	-1	19	3	3.9909e-05	4.95544e-05	0.000212615	0
138	5.09236e-05	TGTGCTGTGAGTTTTTCTGGTGGCTACAATAAGCTGATTTTT	CAVSFSGGYNKLIF	TRAV21	.	TRAJ4	10	-1	-1	12	3	0	6.12143e-05	6.13968e-05	0.000111256
138	5.08759e-05	TGTGCTGTGGAGGGTGTGGCCTCAGGAACCTACAAATACATCTTT	CAVEGVASGTYKYIF	TRAV20	.	TRAJ40	12	-1	-1	19	3	4.62104e-05	9.91089e-05	9.09583e-05	0
137	5.05354e-05	TGCATCGTCAGAGTTCTCAGGCAGGAACTGCTCTGATCTTT	CIVRVLR_GTALIF	TRAV26-1	.	TRAJ15	13	-1	-1	17	3	4.411e-05	0.000106396	8.64104e-05	0
136	5.00661e-05	TGTGCTCGAGAGTTCACGGGAGGAGGAAACAAACTCACCTTT	CAREFTGGGNKLTF	TRAV6	.	TRAJ10	10	-1	-1	13	3	8.4019e-05	6.70443e-05	6.93557e-05	0
134	4.92467e-05	TGTGCTCTGAGTTCAATGGTCAGAATTTTGTCTTT	CALSSM_QNFVF	TRAV19	.	TRAJ26	11	-1	-1	15	3	3.9909e-05	0.000102024	8.98213e-05	0
133	4.88253e-05	TGTGCTGTGACCCCGAATACTGGAGCCAATAGTAAGCTGACATTT	CAVTPNTGANSKLTF	TRAV8-6	.	TRAJ56	9	-1	-1	16	3	9.87223e-05	6.99592e-05	5.1164e-05	0
132	4.85638e-05	TGTGCTCTGAGCGGTAGTCCTCAGGATACAGCACCCTCACCTTT	CALSGSP_GYSTLTF	TRAV9-2	.	TRAJ11	10	-1	-1	20	3	2.10047e-05	5.24694e-05	0.000313806	0
131	4.81176e-05	TGTGCTTATAGGAGCGCGGCGGGGCTGGTCTTT	CAYRSAAGLVF	TRAV38-2DV8	.	TRAJ57	17	-1	-1	23	3	4.20095e-05	4.08095e-05	0.000194423	0
130	4.76736e-05	TGTGCTCCCCATATGAGGCTTTGGGAATGTGCTGCATTGC	CAPHMRL_GNVLHC	TRAV38-2DV8	.	TRAJ35	5	-1	-1	15	3	4.411e-05	3.78946e-05	0.000192149	0
124	4.56775e-05	TGTGCTTATAGGAGCGCGCGGGGGGCGAACACCGGTAACCAGTTCTATTTT	CAYRSARGANTGNQFYF	TRAV38-2DV8	.	TRAJ49	18	-1	-1	25	3	0	1.31174e-05	1.81917e-05	0.00113422
121	4.45556e-05	TGTCTTCTGGGAACGGAGGAAGCCAAGGAAATCTCATCTTT	CLLGTEE_QGNLIF	TRAV40	.	TRAJ42	11	-1	-1	14	3	0.000168038	2.91497e-05	5.00271e-05	0
119	4.36659e-05	TGTGCAATGAGGGGGAGCTATAACACCGACAAGCTCATCTTT	CAMRGSYNTDKLIF	TRAV14DV4	.	TRAJ34	10	-1	-1	18	3	0.000100823	5.97568e-05	3.75203e-05	0
117	4.29697e-05	TGTGCTGTTTGTGGGACACGGGCAGGAGAGCACTTACTTTT	CAVCGTR_RRALTF	TRAV8-3	.	TRAJ5	7	-1	-1	13	3	5.25119e-05	4.2267e-05	9.55062e-05	0
115	4.23754e-05	TGCATCGTCAGGAAACACACCTCTTGTCTTT	CIVRK_TPLVF	TRAV26-1	.	TRAJ29	10	-1	-1	7	3	4.20095e-05	6.55868e-05	7.27666e-05	0
114	4.20961e-05	TGTGCTCCTGCCGCCAGTGGAAATGAGAAATTAACCTTT	CAPAASGNEKLTF	TRAV13-1	.	TRAJ48	4	-1	-1	17	3	0	7.28742e-06	4.54791e-06	0.00588967
114	4.19991e-05	TGTGCTGTGGGTCCCATACTCTGGGGCTGGGAGTTACCAACTCACTTTC	CAVGPILW_AGSYQLTF	TRAV8-3	.	TRAJ28	11	-1	-1	14	3	0	1.89473e-05	6.82187e-06	0.00149654
113	4.17203e-05	TGTGCAACCGCCCATTCAGGAAACACACCTCTTGTCTTT	CATAHSGNTPLVF	TRAV12-3	.	TRAJ29	6	-1	-1	13	3	6.93156e-05	5.97568e-05	4.54791e-05	0
112	4.12282e-05	TGCATTCTCAAGGGCTACTGGTTCTGCAAGGCAACTGACCTTT	CILKGYW_SARQLTF	TRAV26-2	.	TRAJ22	4	-1	-1	17	3	0	7.28742e-06	2.27396e-06	0.0108351
112	4.1202e-05	TGTGTGGCCCGTTACTATTAAACTGGGGCAAACAACCTCTTCTTT	CVARYY*TGANNLFF	TRAV10	.	TRAJ36	6	-1	-1	19	3	6.93156e-05	3.78946e-05	6.82187e-05	0
110	4.0462e-05	TGTTCTTCTGGGGGTTACCAGAAAGTTACCTTT	CSSGGYQKVTF	TRAV25	.	TRAJ13	2	-1	-1	5	3	3.78085e-05	0.000102024	4.32052e-05	0
109	4.01543e-05	TGTGCAGCAACTAAATACAACTTCAACAAATTTTACTTT	CAATKYNFNKFYF	TRAV13-1	.	TRAJ21	9	-1	-1	14	3	3.15071e-05	6.26718e-05	8.18625e-05	0
108	3.98493e-05	TGTGCTCTTGTATAACCAGGCAGGAACTGCTCTGATCTTT	CALV*PG_GTALIF	TRAV9-2	.	TRAJ15	7	-1	-1	13	3	2.73062e-05	8.01616e-05	7.16297e-05	0
108	3.97984e-05	TGTGCAGAGAGACTTCATTCAGGATACAGCACCCTCACCTTT	CAERLHSGYSTLTF	TRAV5	.	TRAJ11	10	-1	-1	16	3	1.47033e-05	4.8097e-05	0.000220574	0
106	3.89962e-05	TGTGCTGTGAGTATGAGGTATGGTGGTGCTACAAACAAGCTCATCTTT	CAVSMRYGGATNKLIF	TRAV21	.	TRAJ32	10	-1	-1	18	3	5.67128e-05	4.37245e-05	5.79859e-05	0
106	3.89323e-05	TGTGCTTTCGGGGGATATGGAAACAAACTGGTCTTT	CAFGGYGNKLVF	TRAV13-1	.	TRAJ47	4	-1	-1	14	3	6.30142e-05	3.49796e-05	6.48078e-05	0
103	3.79265e-05	TGTGCTTTTTCGGACCCCATTTTCTGGTGGCTACAATAAGCTGATTTTT	CAFSDPIF_GGYNKLIF	TRAV21	.	TRAJ4	5	-1	-1	19	3	2.94066e-05	4.8097e-05	9.09583e-05	0
100	3.69808e-05	TGCATCGTCGCCCGACCTCTAGCAACACAGGCAAACTAATCTTT	CIVARPL_NTGKLIF	TRAV26-1	.	TRAJ37	8	-1	-1	16	3	1.26028e-05	4.2267e-05	0.0002183	0
100	3.68763e-05	TGTGTTGTAAAATAATGCAGGCAACATGCTCACCTTT	CVVK*C_GNMLTF	TRAV8-2	.	TRAJ39	7	-1	-1	10	3	2.31052e-05	5.68419e-05	8.75474e-05	0
100	3.67657e-05	TGTGCTGTCTCGAACCAGGCAGGAACTGCTCTGATCTTT	CAVSNQAGTALIF	TRAV1-2	.	TRAJ15	7	-1	-1	12	3	8.4019e-06	0	3.75203e-05	0.000360351
99	3.62837e-05	TGTGCTGTGATGGTGCCCTCCTCGTCTCTGGCAACACAGGCAAACTAATCTTT	CAVMVPSSS_GNTGKLIF	TRAV21	.	TRAJ37	9	-1	-1	25	3	1.89043e-05	5.82993e-05	9.77802e-05	0
96	3.52102e-05	TGTGCATCTTTCCACTCCACTCAATTTGAATTATGGAGGAAGCCAAGGAAATCTCATCTTT	CASFHSTQFE_YGGSQGNLIF	TRAV29DV5	.	TRAJ42	5	-1	-1	26	3	5.04114e-05	3.78946e-05	5.00271e-05	0
95	3.5106e-05	TGTGCCGTGGACATTTAAGAAACCAGTGGCTCTAGGTTGACCTTT	CAVDI*ETSGSRLTF	TRAV39	.	TRAJ58	13	-1	-1	12	3	0.000107124	2.04048e-05	4.32052e-05	0
94	3.475e-05	TCTCTCCACCAATGCAGGCAAATCAACCTTT	SLHQC_GKSTF	TRAV21	.	TRAJ27	0	-1	-1	6	3	7.77175e-05	6.41293e-05	1.81917e-05	0
94	3.46063e-05	TGTGCTCTGATTAACCTCTATGGGAACAACAGACTCGCTTTT	CALINLYGNNRLAF	TRAV19	.	TRAJ7	9	-1	-1	17	3	4.20095e-05	8.89065e-05	2.38766e-05	0
90	3.31608e-05	TGTGCAGGAGCGAAAACCGGTAACCAGTTCTATTTT	CAGAKTGNQFYF	TRAV27	.	TRAJ49	10	-1	-1	10	3	2.10047e-05	0.000116599	3.06984e-05	0
90	3.30217e-05	TGTGCTCTGGGGAGTTACTCTGGGGCTGGGAGTTACCAACTCACTTTC	CALGSYSGAGSYQLTF	TRAV6	.	TRAJ28	7	-1	-1	15	3	3.15071e-05	3.49796e-05	6.70817e-05	0
89	3.29622e-05	TGCATCCTGAGCCCCCGTTGGAGCCAATAGTAAGCTGACATTT	CILSPRW_ANSKLTF	TRAV26-2	.	TRAJ56	10	-1	-1	18	3	1.89043e-05	0.000103481	3.75203e-05	0
89	3.27428e-05	TGTGTGGTGAACGGGCGCAACACCGACAAGCTCATCTTT	CVVNGRNTDKLIF	TRAV12-1	.	TRAJ34	11	-1	-1	18	3	0	1.89473e-05	2.27396e-06	0.00165801
88	3.24839e-05	TGCCTCGTGGCCGCCTCAGGAACCTACAAATACATCTTT	CLVAASGTYKYIF	TRAV4	.	TRAJ40	9	-1	-1	13	3	0	1.89473e-05	2.72875e-05	0.000133901
88	3.24445e-05	TGTGCAGCCCGTGCTTCTGGTTCTGCAAGGCAACTGACCTTT	CAARASGSARQLTF	TRAV13-1	.	TRAJ22	7	-1	-1	13	3	0	4.2267e-05	0.00020693	7.87653e-06
86	3.17472e-05	TGTGCTGTGGGTGCCCCTAACAATGCCAGACTCATGTTT	CAVGAPNNARLMF	TRAV8-3	.	TRAJ31	13	-1	-1	17	3	6.30142e-06	8.16191e-05	0.000122794	0
84	3.10296e-05	TGCATCCGGGATAACTATGGTCAGAATTTTGTCTTT	CIRDNYGQNFVF	TRAV26-2	.	TRAJ26	6	-1	-1	5	3	3.15071e-05	6.99592e-05	2.61505e-05	0
82	3.04159e-05	TGTGCTGTGGAGGATCGTTCAGGAAACACACCTCTTGTCTTT	CAVEDRSGNTPLVF	TRAV2	.	TRAJ29	15	-1	-1	17	3	1.68038e-05	3.06072e-05	0.000103465	0
82	3.00764e-05	TGTGCTACGGACGCCCTCAGAAACAACCTCTTCTTT	CATDALRNNLFF	TRAV17	.	TRAJ36	13	-1	-1	20	3	8.4019e-06	4.2267e-05	0.000143259	0
81	2.98756e-05	TGCGCTGTGTATTATAACCAGGGAGGAAAGCTTATCTTC	CAVYYNQGGKLIF	TRAV1-1	.	TRAJ23	8	-1	-1	11	3	6.30142e-06	4.5182e-05	0.000173958	0
79	2.92762e-05	TGTGCTGGGCACATCACCGGCACTGCCAGTAAACTCACCTTT	CAGHITGTASKLTF	TRAV35	.	TRAJ44	10	-1	-1	15	3	3.78085e-05	1.31174e-05	9.20953e-05	0
79	2.90223e-05	TGTGCTGTGCCGGATGACAACTGACAGCTGGGGGAAATTGCAGTTT	CAVPDDN*_SWGKLQF	TRAV20	.	TRAJ24	9	-1	-1	13	3	4.83109e-05	4.2267e-05	2.16026e-05	0
78	2.88062e-05	TGTGCTCTAAGAGGCTATGGTGGTGCTACAAACAAGCTCATCTTT	CALRGYGGATNKLIF	TRAV16	.	TRAJ32	14	-1	-1	15	3	0	2.33197e-05	9.32322e-05	1.96913e-05
76	2.81596e-05	TGTGCTGTGAGGACGGAGTACAAGCTCAGCTTT	CAVRTEYKLSF	TRAV1-2	.	TRAJ20	10	-1	-1	18	3	5.67128e-05	2.33197e-05	2.95614e-05	0
76	2.81395e-05	TGTGCTCTCCGTACCTATACTGGAGCCAATAGTAAGCTGACATTT	CALRTYTGANSKLTF	TRAV38-1	.	TRAJ56	5	-1	-1	15	3	2.10047e-05	5.10119e-05	3.63833e-05	0
76	2.80689e-05	TGTGCTACGGCCGACTCAGGAACCTACAAATACATCTTT	CATADSGTYKYIF	TRAV17	.	TRAJ40	9	-1	-1	14	3	1.89043e-05	4.08095e-05	5.00271e-05	0
76	2.79366e-05	TGTGCACCCTCTTGCAGGCAAATCAACCTTT	CAPSC_GKSTF	TRAV13-1	.	TRAJ27	5	-1	-1	12	3	3.36076e-05	9.91089e-05	1.13698e-05	0
75	2.76495e-05	TGTGCTGTGACCTTTTCTAGCAACACAGGCAAACTAATCTTT	CAVTFSSNTGKLIF	TRAV8-4	.	TRAJ37	9	-1	-1	15	3	2.10047e-05	4.2267e-05	4.09312e-05	0
74	2.73535e-05	TGTGCTTTCAGAGAGGCTGGGGCTGGGAGTTACCAACTCACTTTC	CAFREAGAGSYQLTF	TRAV38-1	.	TRAJ28	9	-1	-1	16	3	5.25119e-05	2.33197e-05	2.84245e-05	0
74	2.73425e-05	TGTGCCGGGGAGCCGACTAGCTATGGAAAGCTGACATTT	CAGEPTSYGKLTF	TRAV39	.	TRAJ52	10	-1	-1	15	3	2.73062e-05	2.33197e-05	5.4575e-05	0
74	2.731e-05	TGTGCTACGGACCAAGGGAACGGGCAGGCAGGAACTGCTCTGATCTTT	CATDQGNGQAGTALIF	TRAV17	.	TRAJ15	11	-1	-1	24	3	8.4019e-06	7.87041e-05	5.2301e-05	0
74	2.73002e-05	TGTGCTCCCTGAATTATGGAGGAAGCCAAGGAAATCTCATCTTT	CAP*IME_SQGNLIF	TRAV21	.	TRAJ42	5	-1	-1	9	3	8.61194e-05	3.20646e-05	1.25068e-05	0
74	2.72355e-05	TGTGCAGCAAGTCTGGCTGGGGCAAACAACCTCTTCTTT	CAASLAGANNLFF	TRAV29DV5	.	TRAJ36	10	-1	-1	16	3	1.26028e-05	1.31174e-05	0.00020693	0
73	2.70534e-05	TGCATCCTGACGGGAACCTCCTACGACAAGGTGATATTT	CILTGTSYDKVIF	TRAV26-2	.	TRAJ50	9	-1	-1	14	3	2.73062e-05	1.16599e-05	0.000104602	0
72	2.6731e-05	TGTGCAATGAGCGTAAACAATGCCAGACTCATGTTT	CAMSVNNARLMF	TRAV12-3	.	TRAJ31	12	-1	-1	15	3	6.30142e-06	7.28742e-06	0	0.000691165
72	2.6589e-05	TGTGTGGTGAACATCGGCAATGCCAGACTCATGTTT	CVVNIGNARLMF	TRAV12-1	.	TRAJ31	13	-1	-1	17	3	3.36076e-05	4.5182e-05	2.04656e-05	0
72	2.64767e-05	TGTGCTCTGAGTGAGCCACTCTCTGGGGGTTACCAGAAAGTTACCTTT	CALSEPLSGGYQKVTF	TRAV19	.	TRAJ13	14	-1	-1	21	3	1.47033e-05	3.20646e-05	6.48078e-05	0
71	2.60992e-05	TGCATCCTGAGAGAGGATGGATAGCAGCTATAAATTGATCTTC	CILREDG_SSYKLIF	TRAV26-2	.	TRAJ12	13	-1	-1	14	3	3.36076e-05	5.39269e-05	1.59177e-05	0
70	2.59576e-05	TGTGCTGTGGAGGCCCCAAGGCGGGCCGACAAGCTCATCTTT	CAVEAPRRADKLIF	TRAV36DV7	.	TRAJ34	14	-1	-1	25	3	6.30142e-06	7.43317e-05	6.02599e-05	0
70	2.57062e-05	TGTGCTCTGAGTGGTCATGGTTCTGCAAGGCAACTGACCTTT	CALSGHGSARQLTF	TRAV19	.	TRAJ22	12	-1	-1	17	3	4.20095e-05	2.18623e-05	2.95614e-05	0
70	2.56815e-05	TGTGCTGTGCAGGCCGGGGTCAGGAGGAGGTGCTGACGGACTCACCTTT	CAVQAGVR_GGADGLTF	TRAV20	.	TRAJ45	14	-1	-1	19	3	1.26028e-05	5.10119e-05	4.20682e-05	0
69	2.53786e-05	TGTGCAGCAAGTTCTGGGGGTTACCAGAAAGTTACCTTT	CAASSGGYQKVTF	TRAV13-1	.	TRAJ13	11	-1	-1	11	3	0	1.16599e-05	5.91229e-05	3.74135e-05
69	2.53752e-05	TGTGCTGTGCAGGCCGGCAATAGTGGAGGTAGCAACTATAAACTGACATTT	CAVQAGNSGGSNYKLTF	TRAV20	.	TRAJ53	18	-1	-1	18	3	2.94066e-05	3.35221e-05	2.61505e-05	0
69	2.53445e-05	TGTGCTGTGGGTGCTGAGGTATCAGGAAACACACCTCTTGTCTTT	CAVGAEVSGNTPLVF	TRAV8-3	.	TRAJ29	13	-1	-1	21	3	1.05024e-05	3.20646e-05	7.61776e-05	0
68	2.52805e-05	TGTGCAGAGAATATAAACCTAAGGCTTTGGGAATGTGCTGCATTGCGGGTCCGGCACTCAAGTGATTGTTTTACCACAGGCCTGAGTCAAGGTTATTGCAATAGCACTAAAGACTGTGTAACACCAATGCAGGCAAATCAACCTTT	CAENINLRLWECAALRVRHSSDCF_HRPESRLLQ*H*RLCNTNAGKSTF	TRAV13-2	.	TRAJ27	14	-1	-1	118	3	6.72152e-05	1.74898e-05	2.16026e-05	0
67	2.48432e-05	TGCATCGTCAGAGTAGACACCGACAAGCTCATCTTT	CIVRVDTDKLIF	TRAV26-1	.	TRAJ34	13	-1	-1	16	3	2.52057e-05	1.31174e-05	7.16297e-05	0
67	2.47661e-05	TGTGCAATGAGAGAGGGAGAACCAGGCAGGAACTGCTCTGATCTTT	CAMREGEP_AGTALIF	TRAV14DV4	.	TRAJ15	16	-1	-1	19	3	2.94066e-05	4.66395e-05	1.70547e-05	0
67	2.47534e-05	TGTGCTCTGAGGTTGCAGGGCGGATCTGAAAAGCTGGTCTTT	CALRLQGGSEKLVF	TRAV19	.	TRAJ57	10	-1	-1	15	3	0.00013443	1.60323e-05	0	1.08302e-05
67	2.47439e-05	TGTGCTCTGAGTGAAGGGGAATATGGAAACAAGCTGGTCTTT	CALSEGEYGNKLVF	TRAV19	.	TRAJ47	13	-1	-1	17	3	1.89043e-05	3.49796e-05	3.52463e-05	0
67	2.46886e-05	TGCGCTGTGAGAGATCGAAACTATGGTCAGAATTTTGTCTTT	CAVRDRNYGQNFVF	TRAV1-1	.	TRAJ26	15	-1	-1	18	3	8.4019e-06	3.06072e-05	8.98213e-05	0
67	2.46349e-05	TGTGCAGCAAGTACGTACCAGGCAGGAACTGCTCTGATCTTT	CAASTYQAGTALIF	TRAV13-1	.	TRAJ15	12	-1	-1	16	3	2.52057e-05	4.37245e-06	0	0.000207743
66	2.44658e-05	TGTGCTGTGATGGGGACCGACAAGCTCATCTTT	CAVMGTDKLIF	TRAV8-6	.	TRAJ34	9	-1	-1	15	3	3.36076e-05	2.33197e-05	2.84245e-05	0
66	2.43114e-05	TGTGCTCTGAGTGAGGCAGGAGGAGCCAATAGTAAGCTGACATTT	CALSEAGGANSKLTF	TRAV19	.	TRAJ56	16	-1	-1	21	3	1.68038e-05	3.78946e-05	3.41094e-05	0
65	2.38796e-05	TGTGTTGTGATCGCCGCCTTTATGGAGGAAGCCAAGGAAATCTCATCTTT	CVVIAAFM_GSQGNLIF	TRAV8-2	.	TRAJ42	9	-1	-1	19	3	8.4019e-06	4.8097e-05	5.00271e-05	0
64	2.36756e-05	TGTGCTGTGGAGTCGGGAGGAAGCCAAGGAAATCTCATCTTT	CAVESGGSQGNLIF	TRAV2	.	TRAJ42	11	-1	-1	15	3	0	1.02024e-05	3.41094e-06	0.000561203
64	2.34542e-05	TGTGCACACACTGGTGGTGCTACAAACAAGCTCATCTTT	CAHTGGATNKLIF	TRAV38-2DV8	.	TRAJ32	4	-1	-1	11	3	0	2.91497e-06	2.27396e-06	0.00283653
63	2.3443e-05	TGTGCTGTGAGTGGATCTGCAAGGCAACTGACCTTT	CAVSGSARQLTF	TRAV8-4	.	TRAJ22	12	-1	-1	11	3	0	4.37245e-06	3.18354e-05	0.000134886
63	2.33426e-05	TGTGCTGTGCATCGGGTCGACGACTACAAGCTCAGCTTT	CAVHRVDDYKLSF	TRAV20	.	TRAJ20	10	-1	-1	19	3	0	2.04048e-05	4.54791e-06	0.000198882
63	2.33004e-05	TGTGTGGTGACCTCGAATTCAGGAAACACACCTCTTGTCTTT	CVVTSNSGNTPLVF	TRAV12-1	.	TRAJ29	9	-1	-1	14	3	2.73062e-05	2.18623e-05	3.06984e-05	0
63	2.31502e-05	TGTGCTACGGGCTCCCCTTTAGACTCTGGGGCTGGGAGTTACCAACTCACTTTC	CATGSPLDSGAGSYQLTF	TRAV17	.	TRAJ28	9	-1	-1	22	3	6.30142e-06	2.18623e-05	0.000129616	0
63	2.31158e-05	TGTGCTGTGAGAGACATGACCTCTGGGGGTTACCAGAAAGTTACCTTT	CAVRDMTSGGYQKVTF	TRAV3	.	TRAJ13	17	-1	-1	14	3	4.20095e-05	2.47772e-05	1.70547e-05	0
62	2.30272e-05	TGTGCCACTCCCGGCTCAACCCTGGGGAGGCTATACTTT	CATPGSTLGRLYF	TRAV2	.	TRAJ18	4	-1	-1	12	3	5.67128e-05	4.5182e-05	6.82187e-06	0
62	2.29698e-05	TGTGCTTATAGGAGCGATTATGGAGGAAGCCAAGGAAATCTCATCTTT	CAYRSDYGGSQGNLIF	TRAV38-2DV8	.	TRAJ42	15	-1	-1	16	3	0	6.99592e-05	1.47807e-05	1.67376e-05
62	2.29021e-05	TGTGCAGTTTAAGGTTACGTTCAGGAGGAGGTGCTGACGGACTCACCTTT	CAV*GYVQ_GGADGLTF	TRAV27	.	TRAJ45	6	-1	-1	19	3	4.411e-05	2.62347e-05	1.47807e-05	0
62	2.2902e-05	TGTGCTCTTGCCCCCGGATACAGCACCCTCACCTTTGGGAAGGGGACTATGCTTCTAGTCTCTCCAGAGCACATCAAGAAGAGGGGTGAAGTGACAAAAGGGAGTTTATTGTGAGGCATCAAACACTGTGATACTCACGGGAGGAGGAAACAAACTCACCTTT	CALAPGYSTLTFGKGTMLLVSPEHIKK_GVK*QKGVYCEASNTVILTGGGNKLTF	TRAV6	.	TRAJ10	7	-1	-1	130	3	1.89043e-05	3.78946e-05	2.38766e-05	0
62	2.2902e-05	TGTGCTACGGAGAAGCAGGCAGGAACTGCTCTGATCTTT	CATEKQAGTALIF	TRAV17	.	TRAJ15	10	-1	-1	15	3	2.73062e-05	2.62347e-05	2.38766e-05	0
62	2.28563e-05	TGTGCTGTGTTATACAACTTCAACAAATTTTACTTT	CAVLYNFNKFYF	TRAV21	.	TRAJ21	8	-1	-1	10	3	0	3.64371e-05	1.47807e-05	3.15061e-05
61	2.25153e-05	TGTGCTGGGGGCTTCATGAACAGAGATGACAAGATCATCTTT	CAGGFMNRDDKIIF	TRAV1-2	.	TRAJ30	6	-1	-1	12	3	6.30142e-06	4.95544e-05	5.1164e-05	0
61	2.24706e-05	TGTGCAGCTGGGGCCGGAGACAGGCTTTCAGAAACTTGTATTT	CAAGAGD_GFQKLVF	TRAV13-1	.	TRAJ8	7	-1	-1	19	3	1.26028e-05	4.8097e-05	2.61505e-05	0
61	2.24187e-05	TGTGTGGTGAGCCGGGGTGGTGGCTACAATAAGCTGATTTTT	CVVSRGGGYNKLIF	TRAV12-1	.	TRAJ4	9	-1	-1	17	3	1.26028e-05	2.33197e-05	5.3438e-05	0
60	2.22222e-05	TGTGCAGCAAGTCAAGTCTCTTCAGGAAACACACCTCTTGTCTTT	CAASQVSSGNTPLVF	TRAV29DV5	.	TRAJ29	10	-1	-1	20	3	2.31052e-05	2.62347e-05	2.50135e-05	0
60	2.21333e-05	TGTGCAGCAAGCGCGCGTAACTATGGTCAGAATTTTGTCTTT	CAASARNYGQNFVF	TRAV29DV5	.	TRAJ26	15	-1	-1	17	3	3.78085e-05	7.28742e-06	0	5.41511e-05
59	2.19653e-05	TGTGTTGTGAGTCAGGGGGCCAGACTCATGTTT	CVVSQGARLMF	TRAV8-2	.	TRAJ31	11	-1	-1	18	3	2.31052e-05	2.62347e-05	2.38766e-05	0
59	2.17591e-05	TGTGTGGTGGGAGGACCGGCACTGCCAGTAAACTCACCTTT	CVVGGPA_ASKLTF	TRAV10	.	TRAJ44	8	-1	-1	14	3	2.94066e-05	3.20646e-05	1.47807e-05	0
58	2.15118e-05	TGTGCTTCCCAGGGAGCCCAGAAGCTGGTATTT	CASQGAQKLVF	TRAV38-2DV8	.	TRAJ54	6	-1	-1	9	3	0	7.28742e-06	7.73145e-05	2.36296e-05
58	2.14772e-05	TGTGTTGTGATTAATGGGTGGTGGCTACAATAAGCTGATTTTT	CVVINGW_GYNKLIF	TRAV8-2	.	TRAJ4	9	-1	-1	18	3	4.20095e-06	7.28742e-05	4.32052e-05	0
58	2.13287e-05	TGTGCAGCAAGTATTCAAACGGCTGGTCAGAATTTTGTCTTT	CAASIQTAGQNFVF	TRAV13-1	.	TRAJ26	13	-1	-1	23	3	4.20095e-06	4.8097e-05	6.36708e-05	0
55	2.05219e-05	TGTGCTGTGAGAGATCTCGACTATGGTCAGAATTTTGTCTTT	CAVRDLDYGQNFVF	TRAV1-2	.	TRAJ26	17	-1	-1	19	3	3.78085e-05	3.20646e-05	9.09583e-06	0
55	2.04435e-05	TGTGTTGTGGGCTCGGGGAATGAGAAATTAACCTTT	CVVGSGNEKLTF	TRAV8-2	.	TRAJ48	8	-1	-1	18	3	2.73062e-05	1.45748e-05	2.72875e-05	0
55	2.02845e-05	TGTGCAGACCGGAAGGCCAACCAGGCAGGAACTGCTCTGATCTTT	CADRKANQAGTALIF	TRAV5	.	TRAJ15	7	-1	-1	14	3	4.411e-05	1.16599e-05	2.04656e-05	0
54	2.01506e-05	TGTGCAATGACCAGCAACACAGGCAAACTAATCTTT	CAMTSNTGKLIF	TRAV12-3	.	TRAJ37	9	-1	-1	13	3	2.10047e-05	2.91497e-06	0	0.000167376
54	2.00385e-05	TGTGCTGTGAACAGCCAAGGAAATCTCATCTTT	CAVNSQGNLIF	TRAV8-6	.	TRAJ42	9	-1	-1	12	3	2.10047e-05	2.62347e-05	1.81917e-05	0
54	1.99967e-05	TGTGCTCTGATCGCTTATGGAGGAAGCCAAGGAAATCTCATCTTT	CALIAYGGSQGNLIF	TRAV9-2	.	TRAJ42	9	-1	-1	14	3	1.26028e-05	4.08095e-05	1.93286e-05	0
53	1.96538e-05	TGTGTGGTGAACATACCTTTTGGAGGAAGCCAAGGAAATCTCATCTTT	CVVNIPFGGSQGNLIF	TRAV12-1	.	TRAJ42	13	-1	-1	20	3	1.05024e-05	5.97568e-05	1.47807e-05	0
53	1.95304e-05	TGTGCTGTTTTCACGGGAGGAGGAAACAAACTCACCTTT	CAVFTGGGNKLTF	TRAV21	.	TRAJ10	7	-1	-1	10	3	0	8.7449e-06	1.59177e-05	6.49814e-05
53	1.95177e-05	TGTGCTAGGCCTGAGTCAAGGTTATTGCAATAGCACTAAAGACTGTGTAACACCAATGCAGGCAAATCAACCTTT	CARPESRLLQ*H*RLCNTNAGKSTF	TRAV8-4	.	TRAJ27	5	-1	-1	47	3	1.26028e-05	3.49796e-05	2.04656e-05	0
53	1.94381e-05	TGTGCAACCTCCGTAGGGGCTGGGAGTTACCAACTCACTTTC	CATSVGAGSYQLTF	TRAV29DV5	.	TRAJ28	5	-1	-1	15	3	3.15071e-05	2.47772e-05	1.13698e-05	0
52	1.91414e-05	TGTGCTGTGACCTCGCCTGGTGGTACTAGCTATGGAAAGCTGACATTT	CAVTSPGGTSYGKLTF	TRAV8-4	.	TRAJ52	9	-1	-1	16	3	2.10047e-06	6.85017e-05	5.79859e-05	0
51	1.88959e-05	TGTGCAGAGGCCGTGGGGGGCTTTCAGAAACTTGTATTT	CAEAVGGFQKLVF	TRAV13-2	.	TRAJ8	8	-1	-1	18	3	6.30142e-06	4.8097e-05	2.61505e-05	0
51	1.88245e-05	TGTGCTGTGAGAGACGGGTCTTCTGGTTCTGCAAGGCAACTGACCTTT	CAVRDGSSGSARQLTF	TRAV3	.	TRAJ22	14	-1	-1	18	3	0	4.2267e-05	1.25068e-05	1.47685e-05
50	1.86481e-05	TGCATCCTGAGACCCCGAGAGGCAATGGAATATGGAAACAAACTGGTCTTTGGCGCAGGAACCATTCTGAGAGTCAAGTCCTGCCTGAGTCAAGGTTATTGCAATAGCACTAAAGACTGTGTAACACCAATGCAGGCAAATCAACCTTT	CILRPREAMEYGNKLVFGAGTILRV_VLPESRLLQ*H*RLCNTNAGKSTF	TRAV26-2	.	TRAJ27	11	-1	-1	121	3	4.20095e-05	1.31174e-05	1.36437e-05	0
50	1.8611e-05	TGTGCTCCGCCATGCTGGTGGTACTAGCTATGGAAAGCTGACATTT	CAPPCWWY_SYGKLTF	TRAV38-2DV8	.	TRAJ52	5	-1	-1	11	3	0	2.91497e-06	5.68489e-06	0.000449947
50	1.8598e-05	TGCGCTGTGAGGGGTCACGGGAGGAGGAAACAAACTCACCTTT	CAVRGHG_GGNKLTF	TRAV1-1	.	TRAJ10	10	-1	-1	14	3	0	7.28742e-06	1.13698e-06	0.00089694
50	1.84399e-05	TGTGCTTATAGGGTTCTATACAACTTCAACAAATTTTACTTT	CAYRVLYNFNKFYF	TRAV38-2DV8	.	TRAJ21	11	-1	-1	12	3	1.05024e-05	8.59915e-05	7.95885e-06	0
50	1.83474e-05	TGTGCTGTGAGTGACCGGAATTCTGGGGGTTACCAGAAAGTTACCTTT	CAVSDRNSGGYQKVTF	TRAV8-4	.	TRAJ13	13	-1	-1	17	3	8.4019e-06	3.35221e-05	2.50135e-05	0
50	1.83473e-05	TGTGCTGGGCAGGGCCCTAACCCCGGCCGGATATGGAGGAAGCCAAGGAAATCTCATCTTT	CAGQGPNPGR_YGGSQGNLIF	TRAV35	.	TRAJ42	11	-1	-1	31	3	2.31052e-05	1.16599e-05	2.61505e-05	0
49	1.81753e-05	TGTGTGGTGTCCAGAAATACTGGAGGCTTCAAAACTATCTTT	CVVSRNTGGFKTIF	TRAV12-1	.	TRAJ9	8	-1	-1	9	3	0	7.87041e-05	1.25068e-05	6.89196e-06
49	1.81451e-05	TGTGTTGTGAGTGATGGATATGGAGGAAGCCAAGGAAATCTCATCTTT	CVVSDGYGGSQGNLIF	TRAV8-2	.	TRAJ42	14	-1	-1	18	3	4.20095e-06	3.20646e-05	5.00271e-05	0
49	1.79895e-05	TGTGCAGTTACGTCTGGTTCTGCAAGGCAACTGACCTTT	CAVTSGSARQLTF	TRAV25	.	TRAJ22	6	-1	-1	12	3	4.20095e-05	4.37245e-06	0	3.54444e-05
48	1.79348e-05	TGTGCTGTGAGAGCCTCCACGGGAGGAGGAAACAAACTCACCTTT	CAVRASTGGGNKLTF	TRAV3	.	TRAJ10	12	-1	-1	17	3	1.68038e-05	3.06072e-05	1.25068e-05	0
48	1.77471e-05	TGTGCTGTAAGAGCTGGTGGTACTAGCTATGGAAAGCTGACATTT	CAVRAGGTSYGKLTF	TRAV2	.	TRAJ52	7	-1	-1	12	3	0	8.7449e-06	2.38766e-05	2.9537e-05
48	1.77047e-05	TGTGCAGCATTTGGTAATAATGCAGGCAACATGCTCACCTTT	CAAFGNNAGNMLTF	TRAV29DV5	.	TRAJ39	8	-1	-1	14	3	1.89043e-05	1.89473e-05	1.70547e-05	0
48	1.76058e-05	TGTGCTGTGCAGGGGTCAATGCCAGACTCATGTTT	CAVQGS_ARLMF	TRAV20	.	TRAJ31	12	-1	-1	16	3	2.31052e-05	3.78946e-05	6.82187e-06	0
47	1.7498e-05	TGTGCAATGAGAGAGGCCTTCGACTACAAGCTCAGCTTT	CAMREAFDYKLSF	TRAV14DV4	.	TRAJ20	15	-1	-1	20	3	0	5.82993e-06	2.16026e-05	4.62746e-05
47	1.73653e-05	TGTGCTCTCGAGGTGGGCAGCAGTGCTTCCAAGATAATCTTT	CALEVGSSASKIIF	TRAV6	.	TRAJ3	7	-1	-1	17	3	4.20095e-06	2.04048e-05	6.59448e-05	0
46	1.70574e-05	TGTGCTGTGTGGGCTGAAAAGCTGGTCTTT	CAVWAEKLVF	TRAV21	.	TRAJ57	8	-1	-1	13	3	3.78085e-05	8.7449e-06	1.59177e-05	0
46	1.70404e-05	TGTGCCGTTAACCTTAGCGGTGACAAGATCATCTTT	CAVNLSGDKIIF	TRAV8-4	.	TRAJ30	4	-1	-1	20	3	0	4.37245e-06	1.13698e-06	0.00105349
46	1.69576e-05	TGTGCTGTGCGCTATGGTCAGAATTTTGTCTTT	CAVRYGQNFVF	TRAV22	.	TRAJ26	8	-1	-1	11	3	0	1.45748e-06	2.27396e-06	0.00154971
46	1.69381e-05	TGTGCAGAGAACGGCGGCATTCAGGAGGAGGTGCTGACGGACTCACCTTT	CAENGGIQ_GGADGLTF	TRAV13-2	.	TRAJ45	10	-1	-1	18	3	4.20095e-06	2.18623e-05	5.5712e-05	0
45	1.68505e-05	TGTGCAGCAAGGCGGGCCCTGAATGCTGGTGGTACTAGCTATGGAAAGCTGACATTT	CAARRALNAGGTSYGKLTF	TRAV29DV5	.	TRAJ52	10	-1	-1	21	3	2.10047e-05	2.62347e-05	9.09583e-06	0
45	1.65393e-05	TGTGCTCTAGACACGGGCAGGAGAGCACTTACTTTT	CALDTGRRALTF	TRAV6	.	TRAJ5	12	-1	-1	9	3	0	4.37245e-06	2.27396e-06	0.000467669
44	1.64879e-05	TGTGCTGTGAAACAGATCAAAGCTGCAGGCAACAAGCTAACTTTT	CAVKQIKAAGNKLTF	TRAV1-2	.	TRAJ17	9	-1	-1	14	3	2.31052e-05	1.74898e-05	1.13698e-05	0
44	1.64835e-05	TGTGCTGTGGAATGCTGGCAACAACCGTAAGCTGATTTGG	CAVECWQ_NRKLIW	TRAV2	.	TRAJ38	10	-1	-1	10	3	0	2.76922e-05	8.41364e-05	1.96913e-06
44	1.64056e-05	TGTGCAGAGAATACCGGCACTGCCAGTAAACTCACCTTT	CAENTGTASKLTF	TRAV13-2	.	TRAJ44	12	-1	-1	9	3	0	4.37245e-06	2.61505e-05	3.93826e-05
44	1.63455e-05	TGTGCTGTCAGGCCCTCAGGAACCTACAAATACATCTTT	CAVRPSGTYKYIF	TRAV41	.	TRAJ40	10	-1	-1	13	3	0	1.45748e-05	9.09583e-06	3.34752e-05
44	1.618e-05	TGTGCTCTAGCGGCACTAAGTCAGGAGGAAGCTACATACCTACATTT	CALAALSQ_GSYIPTF	TRAV6	.	TRAJ6	9	-1	-1	20	3	3.57081e-05	2.62347e-05	4.54791e-06	0
44	1.61332e-05	TGTGTTGTGAGTGAAAGCCTCAGAGATGACAAGATCATCTTT	CVVSESLRDDKIIF	TRAV8-2	.	TRAJ30	13	-1	-1	20	3	2.31052e-05	1.45748e-05	1.25068e-05	0
43	1.60595e-05	TGTGCTGTGAGAGTTATCAAAGCTGCAGGCAACAAGCTAACTTTT	CAVRVIKAAGNKLTF	TRAV3	.	TRAJ17	12	-1	-1	15	3	2.31052e-05	2.62347e-05	6.82187e-06	0
43	1.60593e-05	TGTGCTCCTATGAATTCAGGATACAGCACCCTCACCTTTGGGAAGGGGACTATGCTTCTAGTCTCTCCAGAGCACATCAAGAAGAGGGGTGAAGTGACAAAAGGGAGTTTATTGTGAGGCATCAAACACTGTGATACTCACGGGAGGAGGAAACAAACTCACCTTT	CAPMNSGYSTLTFGKGTMLLVSPEHIKK_GVK*QKGVYCEASNTVILTGGGNKLTF	TRAV20	.	TRAJ10	5	-1	-1	133	3	1.26028e-05	1.60323e-05	2.04656e-05	0
43	1.5842e-05	TGTGCTCTGGAAAGTGGAGGTAGCAACTATAAACTGACATTT	CALESGGSNYKLTF	TRAV19	.	TRAJ53	8	-1	-1	12	3	0	2.33197e-05	1.70547e-05	9.84566e-06
42	1.57422e-05	TGTGCTCTGATTATGAACACAGGCTTTCAGAAACTTGTATTT	CALIMNTGFQKLVF	TRAV9-2	.	TRAJ8	9	-1	-1	12	3	0	3.78946e-05	1.70547e-05	5.9074e-06
42	1.56242e-05	TGTGTGGTGAGCGACAGAGGCTCAACCCTGGGGAGGCTATACTTT	CVVSDRGSTLGRLYF	TRAV10	.	TRAJ18	12	-1	-1	11	3	0	2.91497e-06	5.68489e-06	0.000223496
42	1.56202e-05	TGTGTTGTGAGTGGACTTAACACCGACAAGCTCATCTTT	CVVSGLNTDKLIF	TRAV8-2	.	TRAJ34	12	-1	-1	17	3	0	4.08095e-05	3.06984e-05	2.9537e-06
41	1.50815e-05	TGTGCTGTGAGTGATTGGGGTTACCAGAAAGTTACCTTT	CAVSDWGYQKVTF	TRAV8-6	.	TRAJ13	14	-1	-1	16	3	2.52057e-05	1.02024e-05	1.25068e-05	0
40	1.484e-05	TGTGCAGCGAGACAGGAAGGAACCTACAAATACATCTTT	CAARQEGTYKYIF	TRAV13-1	.	TRAJ40	7	-1	-1	17	3	0	8.7449e-06	2.50135e-05	1.37839e-05
40	1.47304e-05	TGTGCAGCCCTGGGCGGCGCAGGCAACATGCTCACCTTT	CAALGGAGNMLTF	TRAV27	.	TRAJ39	6	-1	-1	18	3	0	8.7449e-06	2.61505e-05	1.27994e-05
39	1.43991e-05	TGTGCTGTGAGGGGTAGCAACTATAAACTGACATTT	CAVRGSNYKLTF	TRAV21	.	TRAJ53	11	-1	-1	12	3	0	1.31174e-05	1.59177e-05	1.27994e-05
39	1.43595e-05	TGTGCCGTGAACGGAGGAAAGGATAGCAGCTATAAATTGATCTTC	CAVNGGKDSSYKLIF	TRAV12-2	.	TRAJ12	11	-1	-1	20	3	0	8.7449e-06	1.02328e-05	2.9537e-05
38	1.40789e-05	TGTGCTGTGAATACCGGCACTGCCAGTAAACTCACCTTT	CAVNTGTASKLTF	TRAV21	.	TRAJ44	9	-1	-1	9	3	0	1.60323e-05	1.13698e-06	0.000133901
37	1.37045e-05	TGTGCTTGGCGCGGCACTGCCAGTAAACTCACCTTT	CAWRGTASKLTF	TRAV38-1	.	TRAJ44	6	-1	-1	11	3	0	8.7449e-06	7.95885e-06	3.15061e-05
37	1.36121e-05	TGTGCTGTTTCATCAGGAGGAAGCTACATACCTACATTT	CAVSSGGSYIPTF	TRAV8-4	.	TRAJ6	7	-1	-1	10	3	4.20095e-06	8.7449e-06	0	5.80894e-05
37	1.35806e-05	TGTGCCGTGACCCTTAGTGGAGGTAGCAACTATAAACTGACATTT	CAVTLSGGSNYKLTF	TRAV12-2	.	TRAJ53	9	-1	-1	14	3	0	1.31174e-05	4.54791e-06	3.54444e-05
36	1.35564e-05	TGCGGCACAGGGGATTATAGTGGAGGTAGCAACTATAAACTGACATTT	CGTGDYSGGSNYKLTF	TRAV30	.	TRAJ53	9	-1	-1	16	3	2.52057e-05	8.45341e-05	0	9.84566e-07
36	1.35385e-05	TGTGCTGTGAGTTGGAGGGATAGCAGCTATAAATTGATCTTC	CAVSWRDSSYKLIF	TRAV8-6	.	TRAJ12	11	-1	-1	13	3	8.4019e-06	7.28742e-06	3.41094e-05	0
36	1.35045e-05	TGTGCTGTGAGAGACTTGACGACAGGCAAACTAATCTTT	CAVRDLTTGKLIF	TRAV3	.	TRAJ37	14	-1	-1	21	3	6.30142e-06	1.60323e-05	2.04656e-05	0
36	1.34015e-05	TGCCTCGTGGTTCTGATAACTATGGTCAGAATTTTGTCTTT	CLVVLIT_GQNFVF	TRAV4	.	TRAJ26	9	-1	-1	14	3	3.36076e-05	2.91497e-06	2.04656e-05	0
35	1.31863e-05	TGTGTGGTGACCCACCCGGGGGGAGGAAGCTACATACCTACATTT	CVVTHPGGGSYIPTF	TRAV12-1	.	TRAJ6	9	-1	-1	21	3	0	1.16599e-05	9.09583e-06	1.77222e-05
35	1.31089e-05	TGTGCTCTAGACATGAAGAAGTGGTCCTGGCAGGCAACATGCTCACCTTT	CALDMKKW_LAGNMLTF	TRAV6	.	TRAJ39	14	-1	-1	29	3	1.47033e-05	4.37245e-06	0	2.85524e-05
35	1.30378e-05	TGTGCAGCAAGTACATTATACTGGAGCCAATAGTAAGCTGACATTT	CAASTLYW_ANSKLTF	TRAV29DV5	.	TRAJ56	10	-1	-1	14	3	6.30142e-06	5.82993e-06	4.88901e-05	0
35	1.28965e-05	TGTGCAATGCCCTACAGCAGTGCTTCCAAGATAATCTTT	CAMPYSSASKIIF	TRAV12-3	.	TRAJ3	8	-1	-1	12	3	4.20095e-06	1.89473e-05	2.16026e-05	0
35	1.28441e-05	TGTGCTGTGAGTCCCATCAATAACCAGGGAGGAAAGCTTATCTTC	CAVSPINNQGGKLIF	TRAV8-4	.	TRAJ23	11	-1	-1	19	3	6.30142e-06	4.37245e-06	6.13968e-05	0
34	1.28041e-05	TGCCTCGTGGGTGCCGCGTATGGTGGTGCTACAAACAAGCTCATCTTT	CLVGAAYGGATNKLIF	TRAV4	.	TRAJ32	12	-1	-1	18	3	6.30142e-06	5.82993e-06	4.54791e-05	0
34	1.27793e-05	TGTGCTACGGCCTATTATAACCAGGGAGGAAAGCTTATCTTC	CATAYYNQGGKLIF	TRAV17	.	TRAJ23	9	-1	-1	14	3	5.88133e-05	2.47772e-05	1.13698e-06	0
34	1.2678e-05	TGTGCAGGGGGTAACTTTGGAAATGAGAAATTAACCTTT	CAGGNFGNEKLTF	TRAV25	.	TRAJ48	8	-1	-1	11	3	0	8.7449e-06	9.32322e-05	1.96913e-06
34	1.25858e-05	TCTTAATGCAGGCAACATGCTCACCTTT	S*CRQ_MLTF	TRAV8-4	.	TRAJ39	0	-1	-1	3	3	2.10047e-06	2.04048e-05	3.63833e-05	0
34	1.25499e-05	TGTGCATCCGGCTCTGGCAACACAGGCAAACTAATCTTT	CASGSGNTGKLIF	TRAV25	.	TRAJ37	5	-1	-1	9	3	0	7.28742e-06	3.41094e-06	6.20277e-05
33	1.22714e-05	TGTGCTGTGCAGCCCCCTCAGGGCGGATCTGAAAAGCTGGTCTTT	CAVQPPQGGSEKLVF	TRAV20	.	TRAJ57	11	-1	-1	16	3	0	8.7449e-06	9.09583e-06	1.77222e-05
33	1.22337e-05	TGCATCCTGAGACCCCGAGAGGCAATGGAATATGGAAACAAACTGGTCTTTGGCGCAGGAACCATTCTGAGAGTCAAGTCCTATCATGGGTTGAAATACCTAACACTGCAAATCATTTTTGTATGGGGATTTGCTATAGTGTGAATTCAGGATACAGCACCCTCACCTTT	CILRPREAMEYGNKLVFGAGTILRVKSY_WVEIPNTANHFCMGICYSVNSGYSTLTF	TRAV26-2	.	TRAJ11	11	-1	-1	141	3	4.20095e-05	5.82993e-06	5.68489e-06	0
33	1.21093e-05	TGTGCTGTCAGGTCTATGGAGGAAGCCAAGGAAATCTCATCTTT	CAVRSME_SQGNLIF	TRAV41	.	TRAJ42	14	-1	-1	14	3	8.4019e-06	5.82993e-06	2.72875e-05	0
32	1.20301e-05	TGTGCTGTGGAGGATTTAGGCTTTCAGAAACTTGTATTT	CAVEDLGFQKLVF	TRAV2	.	TRAJ8	14	-1	-1	17	3	0	1.02024e-05	2.16026e-05	5.9074e-06
32	1.19882e-05	TGTGCTACTAAGGCAACCTCCTACGACAAGGTGATATTT	CATKATSYDKVIF	TRAV17	.	TRAJ50	7	-1	-1	14	3	1.47033e-05	0	3.41094e-06	2.55987e-05
32	1.19459e-05	TGCCTCGTGGGTGCCCAATATAACACCGACAAGCTCATCTTT	CLVGAQYNTDKLIF	TRAV4	.	TRAJ34	12	-1	-1	18	3	1.05024e-05	1.02024e-05	0	1.18148e-05
32	1.1916e-05	TGTGCTGTGTTGGTCGGTTCAGGATACAGCACCCTCACCTTT	CAVLVGSGYSTLTF	TRAV21	.	TRAJ11	8	-1	-1	17	3	6.30142e-05	5.82993e-06	3.41094e-06	0
32	1.19156e-05	TGTGCAGGGCGCAGGGGTCTAACGACTACAAGCTCAGCTTT	CAGRRGL_DYKLSF	TRAV25	.	TRAJ20	9	-1	-1	17	3	1.26028e-05	2.18623e-05	4.54791e-06	0
32	1.18689e-05	TGTGTGGTGAGCGCGGGGGGGTACACCAATGCAGGCAAATCAACCTTT	CVVSAGGYTNAGKSTF	TRAV10	.	TRAJ27	14	-1	-1	22	3	0	8.7449e-06	3.41094e-06	4.13518e-05
32	1.18535e-05	TGTGCAGCCTCTAGGGGCTGGAGGCTTCAAAACTATCTTT	CAASRGW_GFKTIF	TRAV13-1	.	TRAJ9	7	-1	-1	17	3	0	1.16599e-05	2.27396e-06	4.62746e-05
32	1.17406e-05	TGCCTCGTGGGCATAATGAATTATGGAGGAAGCCAAGGAAATCTCATCTTT	CLVGIMNYGGSQGNLIF	TRAV4	.	TRAJ42	10	-1	-1	15	3	0	1.45748e-06	1.13698e-06	0.000711841
31	1.15753e-05	TGTGCTGTGGTGGGCGACTACAAGCTCAGCTTT	CAVVGDYKLSF	TRAV2	.	TRAJ20	9	-1	-1	14	3	0	5.82993e-06	2.16026e-05	8.86109e-06
31	1.15699e-05	TGTGCTCTGAGTGAGAAGGATTTATAACCAGGGAGGAAAGCTTATCTTC	CALSEKDL_NQGGKLIF	TRAV9-2	.	TRAJ23	13	-1	-1	18	3	4.20095e-06	1.45748e-05	1.81917e-05	0
31	1.13848e-05	TGTGCTGTGAGGTTTGGGAGGAAGCCAAGGAAATCTCATCTTT	CAVRFGR_SQGNLIF	TRAV21	.	TRAJ42	11	-1	-1	16	3	2.10047e-05	1.45748e-05	3.41094e-06	0
30	1.11609e-05	TGTGCAATCCCCCGGGGCAACTATCAGTTAATCTGG	CAIPRGNYQLIW	TRAV12-3	.	TRAJ33	7	-1	-1	16	3	1.05024e-05	5.82993e-06	0	1.57531e-05
30	1.10887e-05	TGTGCAGCAAGTATAGGTAACTTCAACAAATTTTACTTT	CAASIGNFNKFYF	TRAV13-1	.	TRAJ21	14	-1	-1	18	3	0	5.82993e-06	2.72875e-05	5.9074e-06
29	1.09725e-05	TGTGCAGCAAGCGCGAACACCGGTAACCAGTTCTATTTT	CAASANTGNQFYF	TRAV29DV5	.	TRAJ49	14	-1	-1	13	3	0	1.45748e-06	1.36437e-05	4.529e-05
29	1.09716e-05	TGTGCTACGGCTACAGGGGCGACTAGAAGCCAAGGAAATCTCATCTTT	CATATGATRSQGNLIF	TRAV17	.	TRAJ42	9	-1	-1	25	3	0	5.82993e-06	3.41094e-06	4.529e-05
29	1.09713e-05	TGTGCTGTGGAGGGAGGAAGCCAAGGAAATCTCATCTTT	CAVEGGSQGNLIF	TRAV2	.	TRAJ42	12	-1	-1	12	3	0	5.82993e-06	6.82187e-06	2.2645e-05
29	1.08993e-05	TGTGCTGTGAGAGACAACAACTTCAACAAATTTTACTTT	CAVRDNNFNKFYF	TRAV3	.	TRAJ21	15	-1	-1	16	3	2.52057e-05	1.02024e-05	3.41094e-06	0
29	1.08773e-05	TGCCTCGTGGGTACTGACTGGGGCAAACAACCTCTTCTTT	CLVGTDW_ANNLFF	TRAV4	.	TRAJ36	11	-1	-1	16	3	1.05024e-05	7.28742e-06	1.13698e-05	0
28	1.0595e-05	TGTGCAATGAGGCCCTTCGGGGGTTACCAGAAAGTTACCTTT	CAMRPFGGYQKVTF	TRAV14DV4	.	TRAJ13	10	-1	-1	18	3	6.30142e-06	3.64371e-05	3.41094e-06	0
28	1.05278e-05	TGTGCAGCCGGTTCTAACGACTACAAGCTCAGCTTT	CAAGSNDYKLSF	TRAV13-1	.	TRAJ20	7	-1	-1	10	3	0	1.89473e-05	4.54791e-06	8.86109e-06
28	1.03744e-05	TGCCTCGTGGGTGACAGGCATCGTTCTGGCAACACAGGCAAACTAATCTTT	CLVGDRHRSGNTGKLIF	TRAV4	.	TRAJ37	15	-1	-1	24	3	0	1.31174e-05	5.5712e-05	9.84566e-07
27	1.01829e-05	TGTGCTCTGAATGGACGGGATAGCAACTATCAGTTAATCTGG	CALNGRDSNYQLIW	TRAV19	.	TRAJ33	9	-1	-1	17	3	8.4019e-06	4.37245e-06	1.81917e-05	0
27	1.00215e-05	TGTGCTGTGGGGTATGGTGGTGCTACAAACAAGCTCATCTTT	CAVGYGGATNKLIF	TRAV2	.	TRAJ32	9	-1	-1	12	3	0	5.82993e-06	1.13698e-06	9.45183e-05
27	1.00197e-05	TGTGCTACGGACCCTGGGGGTTACCAGAAAGTTACCTTT	CATDPGGYQKVTF	TRAV17	.	TRAJ13	11	-1	-1	13	3	0	8.7449e-06	9.09583e-06	7.87653e-06
26	9.8787e-06	TGCATCCTGAGAGACTAGGGACAACTGACAGCTGGGGGAAATTGCAGTTT	CILRD*GQ_DSWGKLQF	TRAV26-2	.	TRAJ24	14	-1	-1	19	3	2.10047e-05	1.45748e-06	1.93286e-05	0
26	9.84846e-06	TGTGCTTTCAGTAGGATGGATAGCAGCTATAAATTGATCTTC	CAFSRMDSSYKLIF	TRAV38-1	.	TRAJ12	9	-1	-1	13	3	8.4019e-06	8.7449e-06	7.95885e-06	0
26	9.79761e-06	TGTGCAATGAGGGAGATGGGTGCGACGAACACCGGTAACCAGTTCTATTTT	CAMREMGATNTGNQFYF	TRAV14DV4	.	TRAJ49	14	-1	-1	25	3	0	4.37245e-06	3.41094e-06	3.83981e-05
26	9.7907e-06	TGTGCAGCAGGCTTCCTCCCATCAGGAGGAAGCTACATACCTACATTT	CAAGFLPSGGSYIPTF	TRAV29DV5	.	TRAJ6	8	-1	-1	19	3	0	1.02024e-05	2.27396e-06	2.46141e-05
26	9.77649e-06	TGTGCTCTGAGTGAGGCCGGGATGAACACAGGCTTTCAGAAACTTGTATTT	CALSEAGMNTGFQKLVF	TRAV19	.	TRAJ8	16	-1	-1	21	3	0	5.82993e-06	3.41094e-06	2.85524e-05
26	9.72941e-06	TGTGCAGACCTCTCTAGCAACACAGGCAAACTAATCTTT	CADLSSNTGKLIF	TRAV5	.	TRAJ37	7	-1	-1	11	3	2.10047e-05	2.91497e-06	9.09583e-06	0
26	9.66601e-06	TGTGCAGTGGACACCTCAGGAACCTACAAATACATCTTT	CAVDTSGTYKYIF	TRAV25	.	TRAJ40	6	-1	-1	12	3	1.89043e-05	2.91497e-06	0	9.84566e-06
25	9.47726e-06	TGTGCTGTGATCGTAATTCAGGGAGCCCAGAAGCTGGTATTT	CAVIVIQGAQKLVF	TRAV8-6	.	TRAJ54	9	-1	-1	13	3	8.4019e-06	1.45748e-06	4.09312e-05	0
25	9.4763e-06	TGCATCGTCAGAGGACTACATTCAGGAAACACACCTCTTGTCTTTGGAAAGGGCACAAGACTTTCTGTGATTGCAAAGGCCTGAGTCAAGGTTATTGCAATAGCACTAAAGACTGTGTAACACCAATGCAGGCAAATCAACCTTT	CIVRGLHSGNTPLVFGKGTRLSVI_QRPESRLLQ*H*RLCNTNAGKSTF	TRAV26-1	.	TRAJ27	12	-1	-1	117	3	4.20095e-06	8.7449e-06	1.36437e-05	0
25	9.41017e-06	TGTGCAGAGAATCCCCGGAGTGGAGGTAGCAACTATAAACTGACATTTGGAAAAGGAACTCTCTTAACCGTGAATCCAAAGGCCTGAGTCAAGGTTATTGCAATAGCACTAAAGACTGTGTAACACCAATGCAGGCAAATCAACCTTT	CAENPRSGGSNYKLTFGKGTLLTVN_QRPESRLLQ*H*RLCNTNAGKSTF	TRAV13-2	.	TRAJ27	11	-1	-1	120	3	1.05024e-05	2.04048e-05	2.27396e-06	0
25	9.23192e-06	TGTGCAGCAACCGGAGGAAGCCAAGGAAATCTCATCTTT	CAATGGSQGNLIF	TRAV29DV5	.	TRAJ42	9	-1	-1	12	3	4.20095e-06	0	4.54791e-06	2.36296e-05
25	9.17556e-06	TGTGCTGTGAGCGAAACTCAGGGCGGATCTGAAAAGCTGGTCTTT	CAVSETQGGSEKLVF	TRAV8-4	.	TRAJ57	10	-1	-1	14	3	0	2.18623e-05	6.82187e-06	2.9537e-06
25	9.17543e-06	TGTGCCGTGAAAGGAGGTCGGGGTCGGGGTCAGAATTTTGTCTTT	CAVKGGRGRGQNFVF	TRAV12-2	.	TRAJ26	10	-1	-1	27	3	0	1.45748e-05	3.41094e-06	8.86109e-06
24	9.05451e-06	TGCATCGTCAGAGTCGTCCGACAAGCTCATCTTT	CIVRVV_DKLIF	TRAV26-1	.	TRAJ34	15	-1	-1	17	3	2.10047e-06	1.74898e-05	1.13698e-05	0
24	9.05449e-06	TGTGTGGTGACCGAGTTAACTGGGGCAAACAACCTCTTCTTT	CVVTELTGANNLFF	TRAV10	.	TRAJ36	9	-1	-1	17	3	4.20095e-06	2.91497e-06	3.41094e-05	0
24	8.9393e-06	TGTGCAATGAGCGCATGGGGTCAGGGAGCCCAGAAGCTGGTATTT	CAMSAWGQGAQKLVF	TRAV12-3	.	TRAJ54	13	-1	-1	20	3	3.9909e-05	4.37245e-06	2.27396e-06	0
23	8.76679e-06	TGTGCAGCAAGCGAGAGGGGTGGAGGCTTCAAAACTATCTTT	CAASERGGGFKTIF	TRAV29DV5	.	TRAJ9	12	-1	-1	20	3	0	4.37245e-06	3.41094e-06	2.46141e-05
23	8.56283e-06	TGTGCAGCGTTGGAGCATGGGGCTGGGAGTTACCAACTCACTTTC	CAALEHGAGSYQLTF	TRAV29DV5	.	TRAJ28	7	-1	-1	17	3	8.4019e-06	5.82993e-06	6.82187e-06	0
23	8.56283e-06	TGTGCTGTAGCTTGACATGGATAGCAACTATCAGTTAATCTGG	CAVA*HG_SNYQLIW	TRAV1-2	.	TRAJ33	7	-1	-1	15	3	8.4019e-06	5.82993e-06	6.82187e-06	0
22	8.42695e-06	TGTGTGGTGAGCGTTACCGGCACTGCCAGTAAACTCACCTTT	CVVSVTGTASKLTF	TRAV12-1	.	TRAJ44	9	-1	-1	14	3	0	8.7449e-06	1.13698e-06	3.15061e-05
22	8.42615e-06	TGTGCTACGCATGAATATGGAAACAAACTGGTCTTT	CATHEYGNKLVF	TRAV17	.	TRAJ47	8	-1	-1	12	3	1.05024e-05	1.31174e-05	2.27396e-06	0
22	8.39268e-06	TGTGCAGAGTTCACGAATGCAGGCAACATGCTCACCTTT	CAEFTNAGNMLTF	TRAV5	.	TRAJ39	8	-1	-1	15	3	0	4.37245e-06	1.02328e-05	6.89196e-06
22	8.37939e-06	TGTGCTGTGAATAACTGGGGCAAACAACCTCTTCTTTGGGACTGGAACGAGACTCACCGTTATTCCCTAGGCCTGAGTCAAGGTTATTGCAATAGCACTAAAGACTGTGTAACACCAATGCAGGCAAATCAACCTTT	CAVNNWGKQPLLWDWNETHRYSL_PESRLLQ*H*RLCNTNAGKSTF	TRAV8-6	.	TRAJ27	9	-1	-1	109	3	1.68038e-05	1.45748e-06	1.25068e-05	0
22	8.26047e-06	TGTGCTGTGAGTGAGTCCCGCGCAGGCAACATGCTCACCTTT	CAVSESRAGNMLTF	TRAV8-4	.	TRAJ39	13	-1	-1	21	3	1.68038e-05	5.82993e-06	0	2.9537e-06
22	8.20684e-06	TGTGCAGGGCCGATCGGGGGTTACCAGAAAGTTACCTTTGGAATTGGAACAAAGCTCCAAGTCATCCCAAAGCACATCAAGAAGAGGGGTGAAGTGACAAAAGGGAGTTTATTGTGAGGCATCAAACACTGTGATACTCACGGGAGGAGGAAACAAACTCACCTTT	CAGPIGGYQKVTFGIGTKLQVIPKHIKK_GVK*QKGVYCEASNTVILTGGGNKLTF	TRAV25	.	TRAJ10	10	-1	-1	133	3	6.30142e-06	4.37245e-06	1.02328e-05	0
21	7.97008e-06	TGTGCAATGAGAGAAATAGTAGAATTATGGAGGAAGCCAAGGAAATCTCATCTTT	CAMREIVEL_GGSQGNLIF	TRAV12-3	.	TRAJ42	10	-1	-1	21	3	2.10047e-06	1.45748e-06	8.18625e-05	0
21	7.96879e-06	TGTGCAGAGAATCCCCGGAGTGGAGGTAGCAACTATAAACTGACATTTGGAAAAGGAACTCTCTTAACCGTGAATCCAAAGACACATAACACTGTGACTACCTCAGGAACCTACAAATACATCTTT	CAENPRSGGSNYKLTFGKGTLLTVNPKTHNTVTTSGTYKYIF	TRAV13-2	.	TRAJ40	11	-1	-1	96	3	1.26028e-05	4.37245e-06	4.54791e-06	0
21	7.84287e-06	TGTGCTCTTAACGACTACAAGCTCAGCTTT	CALNDYKLSF	TRAV9-2	.	TRAJ20	7	-1	-1	8	3	2.10047e-06	1.89473e-05	0	5.9074e-06
21	7.8012e-06	TGTGCTCCCGTCCCTGAGAGGTGGTGCTACAAACAAGCTCATCTTT	CAPVPERW_ATNKLIF	TRAV6	.	TRAJ32	6	-1	-1	22	3	0	4.37245e-06	1.13698e-06	4.62746e-05
21	7.79802e-06	TGTGCCTGGGAGGGAACCTACAAATACATCTTT	CAWEGTYKYIF	TRAV24	.	TRAJ40	6	-1	-1	12	3	6.30142e-06	1.45748e-06	2.50135e-05	0
21	7.76316e-06	TGTGCTTATAGGAGGTCAAATTATGGAGGAAGCCAAGGAAATCTCATCTTT	CAYRRSNYGGSQGNLIF	TRAV38-2DV8	.	TRAJ42	13	-1	-1	18	3	8.4019e-06	0	3.41094e-06	7.87653e-06
20	7.61397e-06	TGTGCCGTGAATCCGTACTCTGGCAACACAGGCAAACTAATCTTT	CAVNPYSGNTGKLIF	TRAV8-1	.	TRAJ37	11	-1	-1	17	3	1.26028e-05	7.28742e-06	2.27396e-06	0
20	7.34506e-06	TGTGCGGGGGACAGCAGTGCTTCCAAGATAATCTTT	CAGDSSASKIIF	TRAV12-2	.	TRAJ3	4	-1	-1	4	3	2.10047e-06	4.37245e-06	0	1.96913e-05
19	7.20092e-06	TGCATCCTGAGACCTCTAGCAACACAGGCAAACTAATCTTT	CILRPLA_TGKLIF	TRAV26-2	.	TRAJ37	11	-1	-1	13	3	1.68038e-05	2.91497e-06	3.41094e-06	0
19	7.08578e-06	TGTGTTGTGACCCTTTATAACCAGGGAGGAAAGCTTATCTTC	CVVTLYNQGGKLIF	TRAV8-2	.	TRAJ23	9	-1	-1	13	3	0	4.37245e-06	1.81917e-05	1.96913e-06
19	7.08548e-06	TGTGCTGTGAGATCGGCAACCAGGCAGGAACTGCTCTGATCTTT	CAVRSAT_AGTALIF	TRAV1-2	.	TRAJ15	11	-1	-1	16	3	6.30142e-06	7.28742e-06	3.41094e-06	0
19	6.96486e-06	TGTGTGGTGAACTCTCCCACTAACTCAGGAGGAGGTGCTGACGGACTCACCTTT	CVVNSPTNSGGGADGLTF	TRAV12-1	.	TRAJ45	11	-1	-1	24	3	1.47033e-05	1.45748e-06	6.82187e-06	0
18	6.65481e-06	TGTGCAGCAAAAGGTTTACTGCTCGGTAACCAGTTCTATTTT	CAAKGLLLGNQFYF	TRAV13-1	.	TRAJ49	9	-1	-1	23	3	1.05024e-05	1.02024e-05	1.13698e-06	0
17	6.52822e-06	TGTGCAGCAAGCAGGTCTTCTGGTTCTGCAAGGCAACTGACCTTT	CAASRSSGSARQLTF	TRAV29DV5	.	TRAJ22	11	-1	-1	15	3	8.4019e-06	0	3.41094e-06	3.93826e-06
17	6.4524e-06	TGTGCTGTGCAGGTCACGGGAGGAGGAAACAAACTCACCTTT	CAVQVTGGGNKLTF	TRAV20	.	TRAJ10	12	-1	-1	13	3	0	1.45748e-06	1.25068e-05	5.9074e-06
17	6.45212e-06	TGTGCAATGAGAAGCAGTTCTAACGACTACAAGCTCAGCTTT	CAMRSSSNDYKLSF	TRAV14DV4	.	TRAJ20	11	-1	-1	16	3	0	2.91497e-06	1.25068e-05	2.9537e-06
16	6.13695e-06	TGTGCAGCAAGCAGGGGAGGTAGCAACTATAAACTGACATTT	CAASRGGSNYKLTF	TRAV29DV5	.	TRAJ53	11	-1	-1	15	3	0	8.7449e-06	1.13698e-06	8.86109e-06
16	6.05594e-06	TGTGTGGTGAACATGAATTCTGGGGGTTACCAGAAAGTTACCTTT	CVVNMNSGGYQKVTF	TRAV12-1	.	TRAJ13	14	-1	-1	11	3	1.68038e-05	4.37245e-06	1.13698e-06	0
16	5.95959e-06	TGTGCTGTGGACCCCTTTATTCAGGGAGCCCAGAAGCTGGTATTT	CAVDPFIQGAQKLVF	TRAV36DV7	.	TRAJ54	10	-1	-1	18	3	2.10047e-06	2.91497e-06	0	1.27994e-05
15	5.63512e-06	TGTGCTGTGAGTGCCGGGGTCACGGGAGGAGGAAACAAACTCACCTTT	CAVSAGVTGGGNKLTF	TRAV8-4	.	TRAJ10	12	-1	-1	19	3	4.20095e-06	4.37245e-06	3.41094e-06	0
14	5.47166e-06	TGTGCTACGGTCAAAACCAGTGGCTCTAGGTTGACCTTT	CATVKTSGSRLTF	TRAV17	.	TRAJ58	9	-1	-1	13	3	4.20095e-06	2.91497e-06	4.54791e-06	0
14	5.38459e-06	TGTGCTTTCATGAGCGAAACCAGTGGCTCTAGGTTGACCTTT	CAFMSETSGSRLTF	TRAV38-1	.	TRAJ58	12	-1	-1	15	3	6.30142e-06	7.28742e-06	1.13698e-06	0
14	5.38445e-06	TGTGCTCTGAGTGAAGAACCAGGGAGGAAAGCTTATCTTC	CALSEEP_GGKLIF	TRAV9-2	.	TRAJ23	13	-1	-1	16	3	1.05024e-05	1.45748e-06	3.41094e-06	0
14	5.38423e-06	TGTGCTGTGAGAGACGGAGTCTCTGGCAACACAGGCAAACTAATCTTT	CAVRDGVSGNTGKLIF	TRAV3	.	TRAJ37	14	-1	-1	20	3	2.10047e-06	7.28742e-06	3.41094e-06	0
14	5.20779e-06	TGTGCTCTGAGCGTAAATGGAAACAAACTGGTCTTT	CALSVNGNKLVF	TRAV9-2	.	TRAJ47	10	-1	-1	16	3	0	5.82993e-06	1.13698e-06	6.89196e-06
14	5.16052e-06	TGTGCTGTGATTACTTATTCAGGAGGAGGTGCTGACGGACTCACCTTT	CAVITYSGGGADGLTF	TRAV8-6	.	TRAJ45	9	-1	-1	15	3	0	1.45748e-06	3.41094e-06	8.86109e-06
13	5.09209e-06	TGTGCAGCGGCCGAATTATGGAGGAAGCCAAGGAAATCTCATCTTT	CAAAELWR_SQGNLIF	TRAV23DV6	.	TRAJ42	7	-1	-1	12	3	4.20095e-06	4.37245e-06	2.27396e-06	0
13	5.01066e-06	TGCATCCTGGGAGGTACCTCAGGAACCTACAAATACATCTTT	CILGGTSGTYKYIF	TRAV26-2	.	TRAJ40	12	-1	-1	14	3	0	2.91497e-06	6.82187e-06	1.96913e-06
13	5.01063e-06	TGTGTGGTGAACACCCCCGCTGACAAGATCATCTTT	CVVNTPADKIIF	TRAV12-1	.	TRAJ30	12	-1	-1	20	3	0	5.82993e-06	3.41094e-06	1.96913e-06
12	4.60135e-06	TGTGCAGAGAATATAAACCTAAGGCTTTGGGAATGTGCTGCATTGCGGGTCCGGCACTCAAGTGATTGTTTTACCACGATCCCCGGAAGGACAGTGAAGGTTTTTGTTAAGGTTTTTGTGTCTGTGTGGATAGCAACTATCAGTTAATCTGG	CAENINLRLWECAALRVRHSSDCFT_DPRKDSEGFC*GFCVCVDSNYQLIW	TRAV13-2	.	TRAJ33	14	-1	-1	126	3	4.20095e-06	2.91497e-06	2.27396e-06	0
12	4.52778e-06	TGTGCTGTGGGTGCAGGCTCTGGCAACACAGGCAAACTAATCTTT	CAVGAGSGNTGKLIF	TRAV8-3	.	TRAJ37	13	-1	-1	15	3	0	5.82993e-06	2.27396e-06	1.96913e-06
12	4.43888e-06	TGCCTCGTGGCCCCCCCGGCACTGCCAGTAAACTCACCTTT	CLVAPPA_ASKLTF	TRAV4	.	TRAJ44	9	-1	-1	15	3	2.10047e-06	5.82993e-06	0	1.96913e-06
11	4.21383e-06	TGTGCTCTGAGTGGGAACACCGGTAACCAGTTCTATTTT	CALSGNTGNQFYF	TRAV9-2	.	TRAJ49	12	-1	-1	14	3	0	4.37245e-06	1.13698e-06	3.93826e-06
11	4.2137e-06	TGTGCAATGAGCGCGCAGGGCAGAGGCTCAACCCTGGGGAGGCTATACTTT	CAMSAQGRGSTLGRLYF	TRAV12-3	.	TRAJ18	15	-1	-1	20	3	0	1.45748e-06	3.41094e-06	3.93826e-06
10	3.92137e-06	TGTGCTCTGAGTGCCGGGGGAAGCCAAGGAAATCTCATCTTT	CALSAGGSQGNLIF	TRAV19	.	TRAJ42	12	-1	-1	18	3	0	1.45748e-06	3.41094e-06	2.9537e-06
10	3.86969e-06	TGTGCAATGAGTATAACTAACTTTGGAAATGAGAAATTAACCTTT	CAMSITNFGNEKLTF	TRAV12-3	.	TRAJ48	10	-1	-1	11	3	4.20095e-06	2.91497e-06	1.13698e-06	0
10	3.80822e-06	TGTGCTGTGGGTGACCGCAACCAGGGAGGAAAGCTTATCTTC	CAVGDRNQGGKLIF	TRAV8-3	.	TRAJ23	12	-1	-1	18	3	0	1.16599e-05	1.13698e-06	9.84566e-07
9	3.54357e-06	TGTGCCGTGAGAGATGCTGGCAACAACCGTAAGCTGATTTGG	CAVRDAGNNRKLIW	TRAV12-2	.	TRAJ38	9	-1	-1	13	3	0	2.91497e-06	1.13698e-06	2.9537e-06
21	7.82782e-06	TGTGCTCTCCTAAACCAGGCAGGAACTGCTCTGATCTTT	CALLNQAGTALIF	TRAV16	.	TRAJ15	7	-1	-1	12	2	0	2.47772e-05	0	0.0094223
15	5.74462e-06	TGTGTGGTGAGCGGACGGATGGATAGCAGCTATAAATTGATCTTC	CVVSGRMDSSYKLIF	TRAV10	.	TRAJ12	12	-1	-1	15	2	0	4.37245e-05	0	0.00154872
13	4.92706e-06	TGTGCCTTTCGGTGGTCAGGGCTCTAGCAACACAGGCAAACTAATCTTT	CAFRWSGL_SNTGKLIF	TRAV24	.	TRAJ37	8	-1	-1	19	2	0	2.76922e-05	0	0.00132326
11	4.16114e-06	TGTGCTACGGACGCGATGGATGACAAGATCATCTTT	CATDAMDDKIIF	TRAV17	.	TRAJ30	14	-1	-1	18	2	0	0.000109311	0.000170547	0
10	3.98892e-06	TGTGCAGCAAGCGCGGTCCTCAGAGGCTCAACCCTGGGGAGGCTATACTTT	CAASAVLRGSTLGRLYF	TRAV29DV5	.	TRAJ18	14	-1	-1	20	2	0	0.000145748	0.000108013	0
10	3.95845e-06	TGTGCAGCAACCTCTAACCAGTTCTATTTT	CAATSNQFYF	TRAV13-1	.	TRAJ49	9	-1	-1	14	2	0	5.39269e-05	0.000283108	0
10	3.94565e-06	TGTGCAGCAAGTACAGCAGGTGGTCAGAATTTTGTCTTT	CAASTAGGQNFVF	TRAV13-1	.	TRAJ26	12	-1	-1	20	2	0	4.37245e-06	0	0.00344598
10	3.91611e-06	TGTGCTGTGAACGACTACAAGCTCAGCTTT	CAVNDYKLSF	TRAV21	.	TRAJ20	9	-1	-1	9	2	0	7.28742e-06	0	0.00200655
10	3.9154e-06	TGTGCAGAGGGATCTTATAACACCGACAAGCTCATCTTT	CAEGSYNTDKLIF	TRAV5	.	TRAJ34	8	-1	-1	10	2	0	0	4.54791e-06	0.00321264
10	3.87255e-06	TGTGCTACGCCCTATGGTCAGAATTTTGTCTTT	CATPYGQNFVF	TRAV17	.	TRAJ26	8	-1	-1	11	2	0	0	3.41094e-06	0.00409875
9	3.64167e-06	TGTGCTCTGAGTGAGGCGCGAGGCTTTGGGAATGTGCTGCATTGC	CALSEARGFGNVLHC	TRAV19	.	TRAJ35	18	-1	-1	20	2	0	0	6.82187e-06	0.00160287
9	3.63156e-06	TGTGCTGTGCGACAACCCAACCAGGCAGGAACTGCTCTGATCTTT	CAVRQPNQAGTALIF	TRAV21	.	TRAJ15	8	-1	-1	16	2	0	8.7449e-06	0	0.00123661
8	3.18557e-06	TGTGCTGGGCAAAGTTATTCTTCTGGTTCTGCAAGGCAACTGACCTTT	CAGQSYSSGSARQLTF	TRAV35	.	TRAJ22	10	-1	-1	17	2	0	2.04048e-05	0.000313806	0
8	3.16814e-06	TGTGCTGGGCGGAACCCCCAGTTCTATTTT	CAGRNPQFYF	TRAV35	.	TRAJ49	9	-1	-1	17	2	0	2.91497e-06	0	0.00214832
7	2.89594e-06	TGTGCTGTGCAGTGGTATAACCAGGGAGGAAAGCTTATCTTC	CAVQWYNQGGKLIF	TRAV22	.	TRAJ23	8	-1	-1	15	2	0	1.89473e-05	0.000230807	0
7	2.89063e-06	TGTGCTGGTTCTAATGCTGGCAACAACCGTAAGCTGATTTGG	CAGSNAGNNRKLIW	TRAV35	.	TRAJ38	7	-1	-1	11	2	0	7.28742e-06	0	0.000595662
7	2.87062e-06	TGTGCTGTGGAGAGCATCGACACAGGCAAACTAATCTTT	CAVESIDTGKLIF	TRAV22	.	TRAJ37	11	-1	-1	19	2	0	7.57892e-05	5.5712e-05	0
7	2.70739e-06	TGTGCTACGGAATCCCATCAAACTGGGGCAAACAACCTCTTCTTT	CATESHQTGANNLFF	TRAV17	.	TRAJ36	10	-1	-1	16	2	0	2.33197e-05	0.000143259	0
7	2.67699e-06	TGCATCCTGAGAAAACGAGAGGAAAGGGAATATGGAAAAAAAATGGTCTTT	CILRKREEREYGKKMVF	TRAV26-2	.	TRAJ47	11	-1	-1	26	2	0	5.97568e-05	5.3438e-05	0
7	2.66405e-06	TGTGCTCCCGAAGGTGGACCAATGCAGGCAAATCAACCTTT	CAPEGGP_AGKSTF	TRAV1-2	.	TRAJ27	5	-1	-1	17	2	0	6.12143e-05	5.1164e-05	0
7	2.64918e-06	TGTGCCCACGTTACTTATGGTGGTGCTACAAACAAGCTCATCTTT	CAHVTYGGATNKLIF	TRAV36DV7	.	TRAJ32	4	-1	-1	14	2	0	8.7449e-06	0.000350189	0
7	2.6185e-06	TGTGCTGTGGGTGCAAAGACTGGAGGCTTCAAAACTATCTTT	CAVGAKTGGFKTIF	TRAV8-3	.	TRAJ9	13	-1	-1	14	2	0	3.06072e-05	9.55062e-05	0
7	2.61328e-06	TGCCTCGTGGGGGATACCCATTATAACCAGGGAGGAAAGCTTATCTTC	CLVGDTHYNQGGKLIF	TRAV4	.	TRAJ23	10	-1	-1	20	2	0	5.10119e-05	5.68489e-05	0
7	2.59823e-06	TGTGTGGTGAAGCCCCGGTAACCAGTTCTATTTT	CVVKPR_NQFYF	TRAV12-1	.	TRAJ49	10	-1	-1	14	2	0	2.76922e-05	0.000102328	0
7	2.58917e-06	TGTGCTCCTTTAATCGACGGCACTGCCAGTAAACTCACCTTT	CAPLIDGTASKLTF	TRAV38-2DV8	.	TRAJ44	5	-1	-1	17	2	0	0	6.82187e-06	0.000409579
6	2.4868e-06	TGTGCTCTGCCCAGTGCTTCCAAGATAATCTTT	CALPSASKIIF	TRAV6	.	TRAJ3	7	-1	-1	11	2	0	5.97568e-05	3.97943e-05	0
6	2.46929e-06	TGTGCAGCAAGCGCGGGAGGAGGAGGTGCTGACGGACTCACCTTT	CAASAGGGGADGLTF	TRAV29DV5	.	TRAJ45	14	-1	-1	17	2	0	2.18623e-05	0.000105739	0
6	2.46173e-06	TGTGCTGCTCACTCTAACGACTACAAGCTCAGCTTT	CAAHSNDYKLSF	TRAV20	.	TRAJ20	6	-1	-1	12	2	0	3.78946e-05	6.02599e-05	0
6	2.46084e-06	TGTGCTACGGACGAGGCTGGAGCCAATAGTAAGCTGACATTT	CATDEAGANSKLTF	TRAV17	.	TRAJ56	12	-1	-1	16	2	0	2.33197e-05	9.77802e-05	0
6	2.40958e-06	TGTGCTTATAGGACCCCGCCTGGCCAGAAGCTGCTCTTT	CAYRTPPGQKLLF	TRAV38-2DV8	.	TRAJ16	12	-1	-1	20	2	0	0	3.41094e-06	0.000614369
6	2.40107e-06	TGTGCTCTCTCCTTTCAGGAGGAGGTGCTGACGGACTCACCTTT	CALSFQE_GADGLTF	TRAV36DV7	.	TRAJ45	5	-1	-1	13	2	0	5.82993e-06	0	0.000354444
6	2.3748e-06	TGTGCAGAGAAGCCCCGGAGGGGAGGTAGCAACGAGAAAATGACATTT	CAEKPRRGGSNEKMTF	TRAV13-2	.	TRAJ53	10	-1	-1	21	2	3.9909e-05	4.95544e-05	0	0
6	2.34862e-06	TGTGCAGCAAGTACGTTCGGGGCTGCAGGCAACAAGCTAACTTTT	CAASTFGAAGNKLTF	TRAV13-1	.	TRAJ17	12	-1	-1	21	2	0	0	1.47807e-05	0.000127994
6	2.32968e-06	TGTGCTGTGGATTCAGGATACAGCACCCTCACCTTT	CAVDSGYSTLTF	TRAV2	.	TRAJ11	10	-1	-1	10	2	0	2.91497e-06	0	0.000628153
6	2.25232e-06	TGTGCTGCTTCGACTACCTCAGGAACCTACAAATACATCTTT	CAASTTSGTYKYIF	TRAV22	.	TRAJ40	6	-1	-1	12	2	0	7.28742e-06	0	0.000219558
6	2.24889e-06	TGTGCTTATAGGACGGCAGGAGGAGGTGCTGACGGACTCACCTTT	CAYRTAGGGADGLTF	TRAV38-2DV8	.	TRAJ45	12	-1	-1	16	2	0	2.91497e-06	0	0.00054545
6	2.23125e-06	TGTGCTACGGACCCGCGGCAGTGCTTCCAAGATAATCTTT	CATDPRQ_ASKIIF	TRAV17	.	TRAJ3	11	-1	-1	17	2	0	4.5182e-05	3.41094e-05	0
6	2.22402e-06	TGTGCTCTGCAGGGCGGATCTGAAAAGCTGGTCTTT	CALQGGSEKLVF	TRAV9-2	.	TRAJ57	8	-1	-1	9	2	0	7.28742e-06	0	0.000208728
6	2.20762e-06	TGTGCTGCCCGGGCCAACCAGGCAGGAACTGCTCTGATCTTT	CAARANQAGTALIF	TRAV21	.	TRAJ15	6	-1	-1	11	2	0	4.37245e-06	0	0.000337706
5	2.19247e-06	TGTGTGGTGAAATACGGCGACTACAAGCTCAGCTTT	CVVKYGDYKLSF	TRAV12-1	.	TRAJ20	10	-1	-1	17	2	0	2.47772e-05	5.79859e-05	0
5	2.11562e-06	TGTGCAGCACCATACAATAACAATGACATGCGCTTT	CAAPYNNNDMRF	TRAV13-1	.	TRAJ43	8	-1	-1	12	2	0	1.02024e-05	0	0.000122086
5	2.10021e-06	TGTCTTCTGGGAGGCAGGTAGTAACAATGACATGCGCTTT	CLLGGR*_NNDMRF	TRAV40	.	TRAJ43	12	-1	-1	21	2	0	1.45748e-05	8.29994e-05	0
5	2.08786e-06	TGTGCTCTGAGGGCAGGAAACAATGCCAGACTCATGTTT	CALRAGNNARLMF	TRAV9-2	.	TRAJ31	10	-1	-1	18	2	0	3.35221e-05	3.52463e-05	0
5	2.0519e-06	TGTGCTTATCACCAGGCCTCAGGAACCTACAAATACATCTTT	CAYHQASGTYKYIF	TRAV38-2DV8	.	TRAJ40	8	-1	-1	16	2	0	5.82993e-06	0	0.000189037
5	2.04257e-06	TGTGCTACGGACGACCCAAGGAATGCAGGCAACATGCTCACCTTT	CATDDPRNAGNMLTF	TRAV17	.	TRAJ39	12	-1	-1	21	2	0	2.91497e-06	0	0.000371181
5	2.04092e-06	TGTGTGGTGACGGCCCACAGCAGTGCTTCCAAGATAATCTTT	CVVTAHSSASKIIF	TRAV10	.	TRAJ3	9	-1	-1	16	2	0	4.5182e-05	2.38766e-05	0
5	2.03541e-06	TGTGCAGGTGCCGTTTTCAGATGGCCAGAAGCTGCTCTTT	CAGAVFR_GQKLLF	TRAV27	.	TRAJ16	7	-1	-1	12	2	0	4.08095e-05	2.61505e-05	0
5	2.02345e-06	TGCATCCTGAGAGCCCCCTCGACACCGGTAACCAGTTCTATTTT	CILRAPS_TGNQFYF	TRAV26-2	.	TRAJ49	12	-1	-1	21	2	0	2.47772e-05	4.20682e-05	0
5	1.99971e-06	TGCATCGTCAGATTCTCGATGAAATTATAACCAGGGAGGAAAGCTTATCTTC	CIVRFSMKL_NQGGKLIF	TRAV26-1	.	TRAJ23	18	-1	-1	24	2	0	3.49796e-05	2.84245e-05	0
5	1.97795e-06	TGTGCAATGGAACCCATGGATAGCAACTATCAGTTAATCTGG	CAMEPMDSNYQLIW	TRAV14DV4	.	TRAJ33	8	-1	-1	13	2	2.10047e-06	0	0	0.0004529
5	1.97561e-06	TGTGCTCTGTATGACTATGGTCAGAATTTTGTCTTT	CALYDYGQNFVF	TRAV19	.	TRAJ26	8	-1	-1	13	2	0	5.82993e-06	0	0.000162453
5	1.97163e-06	TGTGCTCCAGGGGTCAGAATTTTGTCTTT	CAPGV_NFVF	TRAV16	.	TRAJ26	6	-1	-1	11	2	0	3.06072e-05	3.06984e-05	0
5	1.95435e-06	TGTGCTGTCATAGAATATGGAAACAAGCTGGTCTTT	CAVIEYGNKLVF	TRAV22	.	TRAJ47	7	-1	-1	8	2	0	0	2.27396e-06	0.000398749
5	1.94812e-06	TGTGCTTATAGGGGGTCTGGCAACACAGGCAAACTAATCTTT	CAYRGSGNTGKLIF	TRAV38-2DV8	.	TRAJ37	11	-1	-1	15	2	3.15071e-05	0	2.84245e-05	0
5	1.92905e-06	TGCGCTGTTTCTTCTGGTTCTGCAAGGCAACTGACCTTT	CAVSSGSARQLTF	TRAV1-1	.	TRAJ22	7	-1	-1	7	2	0	1.45748e-05	0	5.9074e-05
5	1.90678e-06	TGTGCTGCAGGCCTTCATGACGTGCGCCCCAGGAGGAAGCTACATACCTACATTT	CAAGLHDVR_PGGSYIPTF	TRAV8-5	.	TRAJ6	10	-1	-1	29	2	0	2.33197e-05	3.52463e-05	0
5	1.90586e-06	TGTGCTCTATAGTTTTAGGAACCTACAAATACATCTTT	CAL*F*_TYKYIF	TRAV16	.	TRAJ40	8	-1	-1	16	2	0	7.28742e-06	0.000112561	0
5	1.86866e-06	TGTGCCTCCAACCTTGGCTCTAGCAACACAGGCAAACTAATCTTT	CASNLGSSNTGKLIF	TRAV24	.	TRAJ37	6	-1	-1	14	2	0	1.45748e-06	0	0.000519851
5	1.84714e-06	TGTGCAGCAAGTGACTCAGGAACCTACAAATACATCTTT	CAASDSGTYKYIF	TRAV13-1	.	TRAJ40	11	-1	-1	14	2	1.47033e-05	0	0	4.92283e-05
4	1.82506e-06	TGTGCAGTCTTTTCTGGTGGCTACAATAAGCTGATTTTT	CAVFSGGYNKLIF	TRAV13-1	.	TRAJ4	6	-1	-1	9	2	0	0	2.27396e-06	0.000303246
4	1.81257e-06	TGTGCTCCTTCTCCTTCCTCTGGGGCTGGGAGTTACCAACTCACTTTC	CAPSPSSGAGSYQLTF	TRAV19	.	TRAJ28	6	-1	-1	17	2	0	3.93521e-05	1.70547e-05	0
4	1.80715e-06	TGCATCTTCTCAGGGCGGATCTGAAAAGCTGGTCTTT	CIFSGR_SEKLVF	TRAV38-2DV8	.	TRAJ57	1	-1	-1	8	2	0	2.91497e-06	0	0.000227435
4	1.80705e-06	TGTGCTCTGGGGGAAAACTATGGTCAGAATTTTGTCTTT	CALGENYGQNFVF	TRAV9-2	.	TRAJ26	8	-1	-1	10	2	0	8.7449e-06	0	7.58116e-05
4	1.80695e-06	TGTGCTGTGAGGGCCAATCCTCCAAAGCTGCAGGCAACAAGCTAACTTTT	CAVRANPP_AAGNKLTF	TRAV8-4	.	TRAJ17	10	-1	-1	22	2	0	2.33197e-05	2.84245e-05	0
4	1.79556e-06	TGTGCAGCGAGTATAGGGTCAGAATTTTGTCTTT	CAASIG_QNFVF	TRAV13-1	.	TRAJ26	14	-1	-1	16	2	0	4.37245e-05	1.47807e-05	0
4	1.76485e-06	TGTGCAGCAAGCGATTTGACCTCCTACGACAAGGTGATATTT	CAASDLTSYDKVIF	TRAV29DV5	.	TRAJ50	12	-1	-1	18	2	0	2.04048e-05	2.95614e-05	0
4	1.76369e-06	TGTGCTGTGAGCATTCCCGGGAACAACAGACTCGCTTTT	CAVSIPGNNRLAF	TRAV21	.	TRAJ7	10	-1	-1	18	2	0	0	1.13698e-06	0.000528712
4	1.75998e-06	TGTGCAGAGATCCCCCGGGGGGTTACCAGAAAGTTACCTTT	CAEIPRG_YQKVTF	TRAV13-2	.	TRAJ13	9	-1	-1	17	2	0	1.45748e-05	4.09312e-05	0
4	1.74386e-06	TGTGCAGAGAGCAGTAACCAGGGAGGAAAGCTTATCTTC	CAESSNQGGKLIF	TRAV13-2	.	TRAJ23	9	-1	-1	14	2	4.20095e-06	0	0	0.000136855
4	1.72989e-06	TGTGCTACGGACGCTCACTATGGTCAGAATTTTGTCTTT	CATDAHYGQNFVF	TRAV17	.	TRAJ26	13	-1	-1	16	2	0	4.08095e-05	1.36437e-05	0
4	1.71522e-06	TGTGCTCTTTCTTCTGGTTCTGCAAGGCAACTGACCTTT	CALSSGSARQLTF	TRDV1	.	TRAJ22	8	-1	-1	7	2	0	7.28742e-06	0	7.38424e-05
4	1.70226e-06	TGTGCAGAGAACCCTACAGATGGCCAGAAGCTGCTCTTT	CAENPTDGQKLLF	TRAV13-2	.	TRAJ16	10	-1	-1	16	2	0	4.37245e-06	0.000119383	0
4	1.68786e-06	TGTGCTCTCTACCAGGCAGGAACTGCTCTGATCTTT	CALYQAGTALIF	TRAV9-2	.	TRAJ15	7	-1	-1	10	2	8.4019e-06	0	0	6.00585e-05
4	1.67399e-06	TGTGCTCTTTATTCTGGGGGTTACCAGAAAGTTACCTTT	CALYSGGYQKVTF	TRAV38-2DV8	.	TRAJ13	5	-1	-1	10	2	0	0	2.27396e-06	0.000214635
4	1.65947e-06	TGTGCTGTGGAGGAGGGTAACAATGCCAGACTCATGTTT	CAVEEGNNARLMF	TRAV2	.	TRAJ31	13	-1	-1	17	2	1.26028e-05	0	0	3.74135e-05
4	1.65133e-06	TGTGCAGGAGTAGGGACTGGAGGCTTCAAAACTATCTTT	CAGVGTGGFKTIF	TRAV27	.	TRAJ9	9	-1	-1	15	2	0	1.45748e-06	0	0.00031703
4	1.63785e-06	TTTTAAGCGCGAGTGTCTCGTCGGTACTAGCTATGGAAAGCTGACATTT	F*ARVSRR_TSYGKLTF	TRAV8-3	.	TRAJ52	0	-1	-1	22	2	0	1.45748e-05	3.06984e-05	0
4	1.63785e-06	TGTGCTCAGTCTGGTGGCTACAATAAGCTGATTTTT	CAQSGGYNKLIF	TRAV9-2	.	TRAJ4	6	-1	-1	9	2	0	2.62347e-05	1.70547e-05	0
4	1.63175e-06	TGCCTCGTTGCCGGTGGCAACAACCGTAAGCTGATTTGG	CLVAGGNNRKLIW	TRAV4	.	TRAJ38	7	-1	-1	14	2	0	2.04048e-05	2.16026e-05	0
4	1.62573e-06	TGCCTCGTGGGGTGGGTGGGAGACAAGCTCATCTTT	CLVGWVGDKLIF	TRAV4	.	TRAJ34	10	-1	-1	21	2	6.30142e-06	0	0	6.89196e-05
4	1.6257e-06	TGTGCAGCGAGGCCGTATGGTGGTGCTACAAACAAGCTCATCTTT	CAARPYGGATNKLIF	TRAV13-1	.	TRAJ32	7	-1	-1	15	2	2.10047e-05	0	0	2.06759e-05
4	1.61131e-06	TGTGCTACTAATACTGGAGGCTTCAAAACTATCTTT	CATNTGGFKTIF	TRAV17	.	TRAJ9	7	-1	-1	9	2	0	2.91497e-06	0	0.000143747
4	1.61011e-06	TGTGCTGTGGGTGCGCTGAACGACTACAAGCTCAGCTTT	CAVGALNDYKLSF	TRAV8-3	.	TRAJ20	15	-1	-1	18	2	0	0	1.13698e-06	0.000367243
4	1.60014e-06	TGTGCAGCAAGGAATGCAGGCAACATGCTCACCTTT	CAARNAGNMLTF	TRAV29DV5	.	TRAJ39	10	-1	-1	12	2	0	0	2.27396e-06	0.000179191
4	1.59811e-06	TGTGCTTTCATGAAGCAGGGTGGGGCAAACAACCTCTTCTTT	CAFMKQGGANNLFF	TRAV38-1	.	TRAJ36	16	-1	-1	20	2	0	0	1.13698e-06	0.000356413
4	1.59164e-06	TGTGCTGTCCGATCAGGAGGAAGCTACATACCTACATTT	CAVRSGGSYIPTF	TRAV20	.	TRAJ6	7	-1	-1	11	2	0	2.91497e-06	0	0.000136855
4	1.57539e-06	TGTGCAGCTCATGCATCAGGAGGAAGCTACATACCTACATTT	CAAHASGGSYIPTF	TRAV13-1	.	TRAJ6	7	-1	-1	9	2	0	0	2.27396e-06	0.000168361
4	1.57112e-06	TGTGCTGTCCCTCTTTCTTCTGGTTCTGCAAGGCAACTGACCTTT	CAVPLSSGSARQLTF	TRAV2	.	TRAJ22	7	-1	-1	13	2	0	1.16599e-05	0	3.24907e-05
4	1.57007e-06	TGTGTCCCCGGGACAATGACATGCGCTTT	CVPGT_DMRF	TRDV1	.	TRAJ43	3	-1	-1	12	2	0	2.76922e-05	1.36437e-05	0
4	1.56977e-06	TGCCTTAAAAACTCTGGCAACACAGGCAAACTAATCTTT	CLKNSGNTGKLIF	TRAV4	.	TRAJ37	4	-1	-1	11	2	0	0	1.13698e-06	0.000331799
4	1.56315e-06	TGTGCAGAGAACCCCGAATATGGAAACAAACTGGTCTTT	CAENPEYGNKLVF	TRAV5	.	TRAJ47	9	-1	-1	15	2	0	4.08095e-05	9.09583e-06	0
4	1.56139e-06	TGTGCAGAGAGGAACGACTACAAGCTCAGCTTT	CAERNDYKLSF	TRAV13-2	.	TRAJ20	9	-1	-1	12	2	0	0	2.27396e-06	0.000162453
4	1.56037e-06	TGCCTCGTGGTGGCCACGGGAGGAGGAAACAAACTCACCTTT	CLVVATGGGNKLTF	TRAV4	.	TRAJ10	9	-1	-1	14	2	0	0	1.13698e-06	0.000323922
4	1.55327e-06	TGTGCTGTGCAGGCCGGCTATGGGAACAACAGACTCGCTTTT	CAVQAGYGNNRLAF	TRAV20	.	TRAJ7	14	-1	-1	17	2	1.05024e-05	0	0	3.44598e-05
4	1.54853e-06	TGTGTTCTACCCTGGGGTGGTGCTACAAACAAGCTCATCTTT	CVLPWGGATNKLIF	TRAV1-2	.	TRAJ32	3	-1	-1	18	2	0	1.45748e-06	0	0.000245157
4	1.5375e-06	TGTGCAGGAGCTCGGACAACTGACAGCTGGGGGAAATTGCAGTTT	CAGARTTDSWGKLQF	TRAV27	.	TRAJ24	12	-1	-1	14	2	1.26028e-05	0	0	2.75678e-05
4	1.53587e-06	TGTGCTTCATCAGGAGGAAGCTACATACCTACATTT	CASSGGSYIPTF	TRAV5	.	TRAJ6	4	-1	-1	7	2	0	0	3.41094e-06	0.00010141
4	1.5326e-06	TGTGCAGCAAGCGCGTCACCCTCTGGTTCTGCAAGGCAACTGACCTTT	CAASASPSGSARQLTF	TRAV29DV5	.	TRAJ22	14	-1	-1	21	2	0	3.35221e-05	1.02328e-05	0
4	1.53213e-06	TGTGCAGAGAATGAGGGAGGAGGAAACAAACTCACCTTT	CAENEGGGNKLTF	TRAV13-2	.	TRAJ10	11	-1	-1	14	2	0	0	3.41094e-06	0.000100426
4	1.51949e-06	TGTGCTGTGAGTGACGACAGTGGAGGTAGCAACTATAAACTGACATTT	CAVSDDSGGSNYKLTF	TRAV8-4	.	TRAJ53	13	-1	-1	18	2	0	7.28742e-06	4.54791e-05	0
4	1.49814e-06	TGTGCTCTCCTTACAACTGACAGCTGGGGGAAATTGCAGTTT	CALLTTDSWGKLQF	TRAV9-2	.	TRAJ24	7	-1	-1	12	2	0	3.06072e-05	1.02328e-05	0
4	1.49046e-06	TGTGCTGTGAGGGTTCGGGGTGGAGGCTTCAAAACTATCTTT	CAVRVRGGGFKTIF	TRAV21	.	TRAJ9	11	-1	-1	20	2	0	0	2.27396e-06	0.000134886
4	1.47998e-06	TGTGCCGTGCTCACAGGCTTTCAGAAACTTGTATTT	CAVLTGFQKLVF	TRAV12-2	.	TRAJ8	8	-1	-1	11	2	0	2.91497e-05	1.02328e-05	0
4	1.47848e-06	TGTGCTCCAACACCGACAAGCTCATCTTT	CAPTP_KLIF	TRAV38-1	.	TRAJ34	5	-1	-1	8	2	0	4.37245e-06	0	6.79351e-05
4	1.47486e-06	TGTGCAGCAAGAGTCGGAGGTAGCAACTATAAACTGACATTT	CAARVGGSNYKLTF	TRAV29DV5	.	TRAJ53	10	-1	-1	15	2	0	7.28742e-06	0	4.03672e-05
4	1.47234e-06	TGTGCAGCAAGCGCGCAGGGCGGATCTGAAAAGCTGGTCTTT	CAASAQGGSEKLVF	TRAV29DV5	.	TRAJ57	15	-1	-1	15	2	0	0	1.02328e-05	2.85524e-05
3	1.44336e-06	TGTGCTGTAAGAGGGGAAACCAGTGGCTCTAGGTTGACCTTT	CAVRGETSGSRLTF	TRAV21	.	TRAJ58	7	-1	-1	15	2	0	2.91497e-06	0	9.25492e-05
3	1.4251e-06	TGTGCTACGGACAGGATGAGCGCTGGTGGTACTAGCTATGGAAAGCTGACATTT	CATDRMSAGGTSYGKLTF	TRAV17	.	TRAJ52	11	-1	-1	21	2	8.4019e-06	0	0	3.05215e-05
3	1.42353e-06	TGTGCTCTGAGTGGAGGTAGCAACTATAAACTGACATTT	CALSGGSNYKLTF	TRAV9-2	.	TRAJ53	12	-1	-1	9	2	0	0	2.27396e-06	0.000112241
3	1.40456e-06	TGTGCTGTCCGAAATACTGGAGGCTTCAAAACTATCTTT	CAVRNTGGFKTIF	TRAV22	.	TRAJ9	7	-1	-1	10	2	6.30142e-06	0	0	3.83981e-05
3	1.4033e-06	TGTGCTCTGAGTGCCTTTGGCAGCAGTGCTTCCAAGATAATCTTT	CALSAFGSSASKIIF	TRAV19	.	TRAJ3	12	-1	-1	20	2	0	4.37245e-06	0	5.51357e-05
3	1.39802e-06	TGTGCCGTGGATTCTAACGACTACAAGCTCAGCTTT	CAVDSNDYKLSF	TRAV12-2	.	TRAJ20	8	-1	-1	11	2	0	0	1.13698e-06	0.000208728
3	1.39699e-06	TGTGTGGTGAACTACGGGGGTAGCAACTATAAACTGACATTT	CVVNYGGSNYKLTF	TRAV12-1	.	TRAJ53	11	-1	-1	18	2	0	4.37245e-06	0	5.41511e-05
3	1.39445e-06	TGTGCTGTTAATACGGGAGGAGGAAACAAACTCACCTTT	CAVNTGGGNKLTF	TRAV22	.	TRAJ10	7	-1	-1	12	2	0	0	1.59177e-05	1.47685e-05
3	1.3906e-06	TGTGCAGCAAGGAATTCAGGAAACACACCTCTTGTCTTT	CAARNSGNTPLVF	TRAV13-1	.	TRAJ29	10	-1	-1	10	2	0	4.37245e-06	0	5.31666e-05
3	1.36357e-06	TGTGCTCCCCCGACGGGGGGAAATGAGAAATTAACCTTT	CAPPTGGNEKLTF	TRAV22	.	TRAJ48	5	-1	-1	18	2	1.89043e-05	0	1.13698e-05	0
3	1.35999e-06	TGTGCTTTCGGGGAATATGGAAACAAACTGGTCTTT	CAFGEYGNKLVF	TRAV38-1	.	TRAJ47	8	-1	-1	11	2	0	0	1.13698e-05	1.87068e-05
3	1.35821e-06	TGCATCCTGAGTGACCTCTCAGGAACCTACAAATACATCTTT	CILSDLSGTYKYIF	TRAV26-2	.	TRAJ40	19	-1	-1	17	2	0	0	7.95885e-06	2.65833e-05
3	1.35651e-06	TGTGCAGAGAGTGGAGGAGGAAGCTACATACCTACATTT	CAESGGGSYIPTF	TRAV5	.	TRAJ6	11	-1	-1	14	2	0	0	2.27396e-06	9.25492e-05
3	1.35495e-06	TGTGCCGTGAGTAGAGCTAACTTTGGAAATGAGAAATTAACCTTT	CAVSRANFGNEKLTF	TRAV8-1	.	TRAJ48	9	-1	-1	16	2	0	2.91497e-06	0	7.18733e-05
3	1.35098e-06	TGTGCAGCAAGTACCGGGGGGCTTCAAAACTATCTTT	CAASTG_GFKTIF	TRAV13-1	.	TRAJ9	12	-1	-1	19	2	0	0	5.68489e-06	3.64289e-05
3	1.34316e-06	TGTGCTACGGGCTCTTATAACCAGGGAGGAAAGCTTATCTTC	CATGSYNQGGKLIF	TRAV17	.	TRAJ23	9	-1	-1	14	2	0	4.37245e-06	0	4.62746e-05
3	1.34177e-06	TGTGCAATGGCATCTGGTGGCTACAATAAGCTGATTTTT	CAMASGGYNKLIF	TRAV12-3	.	TRAJ4	8	-1	-1	12	2	0	0	4.54791e-06	4.43055e-05
3	1.32682e-06	TGTGCTGTGAGAGATAGCAACTATCAGTTAATCTGG	CAVRDSNYQLIW	TRAV1-2	.	TRAJ33	14	-1	-1	12	2	0	0	1.13698e-06	0.000169345
3	1.32366e-06	TGTGGCACACCGGCCGTGGGAGGAGGTGCTGACGGACTCACCTTT	CGTPAVGGGADGLTF	TRAV30	.	TRAJ45	8	-1	-1	18	2	0	1.02024e-05	0	1.87068e-05
3	1.31549e-06	TGTGCTGTGAGATCTTATAACACCGACAAGCTCATCTTT	CAVRSYNTDKLIF	TRAV1-2	.	TRAJ34	11	-1	-1	9	2	2.10047e-06	0	0	8.86109e-05
3	1.31495e-06	TGTGCTCTGAGTGCTTTTTATAACACCGACAAGCTCATCTTT	CALSAFYNTDKLIF	TRAV19	.	TRAJ34	12	-1	-1	17	2	0	0	2.27396e-06	8.1719e-05
3	1.31154e-06	TGTGCTGTGACCCGGACTAACTTTGGAAATGAGAAATTAACCTTT	CAVTRTNFGNEKLTF	TRAV8-4	.	TRAJ48	9	-1	-1	16	2	0	4.37245e-06	4.20682e-05	0
3	1.31111e-06	TGTGCTCTGAGACCAGGAGGAGGTGCTGACGGACTCACCTTT	CALRPGGGADGLTF	TRAV9-2	.	TRAJ45	10	-1	-1	13	2	0	0	1.13698e-06	0.000161469
3	1.3111e-06	TGTGCAGCAAGTAAAAAGGACACAGGCTTTCAGAAACTTGTATTT	CAASKKDTGFQKLVF	TRAV13-1	.	TRAJ8	12	-1	-1	19	2	0	2.91497e-06	0	6.30122e-05
3	1.30854e-06	TGTGCTACGGACGCGGCAGGAGGTGCTGACGGACTCACCTTT	CATDAAGGADGLTF	TRAV17	.	TRAJ45	14	-1	-1	17	2	0	1.60323e-05	1.13698e-05	0
3	1.30801e-06	TGTGCTCTGACCCCCATATCAGGAGGAAGCTACATACCTACATTT	CALTPISGGSYIPTF	TRAV19	.	TRAJ6	9	-1	-1	17	2	1.68038e-05	0	0	1.08302e-05
3	1.30256e-06	TGTGCAGCGACTACTGGGGCTGGGAGTTACCAACTCACTTTC	CAATTGAGSYQLTF	TRAV29DV5	.	TRAJ28	7	-1	-1	13	2	0	8.7449e-06	2.04656e-05	0
3	1.29436e-06	TGTGCTGTGAGATCCGGGGATAGCAACTATCAGTTAATCTGG	CAVRSGDSNYQLIW	TRAV1-2	.	TRAJ33	11	-1	-1	17	2	6.30142e-06	2.76922e-05	0	0
3	1.29342e-06	TGCCTCGCCCCGGATACAACTGACAGCTGGGGGAAATTGCAGTTT	CLAPDTTDSWGKLQF	TRAV4	.	TRAJ24	6	-1	-1	15	2	0	2.18623e-05	7.95885e-06	0
3	1.29006e-06	TGTGCAGCAAGCCTCTCTGGTGGCTACAATAAGCTGATTTTT	CAASLSGGYNKLIF	TRAV13-1	.	TRAJ4	10	-1	-1	15	2	0	7.28742e-06	0	2.36296e-05
3	1.27774e-06	TGTGCTGTGGGTGCAAGGAACACAGGCTTTCAGAAACTTGTATTT	CAVGARNTGFQKLVF	TRAV8-3	.	TRAJ8	13	-1	-1	17	2	0	7.28742e-06	2.27396e-05	0
3	1.27774e-06	TGTGCACTTTCTCAGGGGTGGGCAAACAACCTCTTCTTT	CALSQGWANNLFF	TRAV13-1	.	TRAJ36	5	-1	-1	19	2	0	7.28742e-06	2.27396e-05	0
3	1.27773e-06	GGCATCCTGAGAAAACGAGAGGAAAGGGAATATGGAAAAAAAATGGTCTTT	GILRKREEREYGKKMVF	TRAV26-2	.	TRAJ47	11	-1	-1	26	2	0	1.45748e-05	1.13698e-05	0
3	1.27697e-06	TGTGCTGTGTGGGGGAGTGGAGGTAGCAACTATAAACTGACATTT	CAVWGSGGSNYKLTF	TRAV21	.	TRAJ53	8	-1	-1	15	2	1.26028e-05	1.31174e-05	0	0
3	1.27365e-06	TGTGCTGTGGCCAACTTTGGAAATGAGAAATTAACCTTT	CAVANFGNEKLTF	TRAV8-3	.	TRAJ48	9	-1	-1	12	2	0	4.37245e-06	0	3.74135e-05
3	1.27365e-06	TGTGCTGCGAGTACCACCGGCACTGCCAGTAAACTCACCTTT	CAASTTGTASKLTF	TRAV22	.	TRAJ44	6	-1	-1	15	2	0	4.37245e-06	0	3.74135e-05
3	1.27099e-06	TGTGTTGTGAGTGATCCGTGGTACAGCAGTGCTTCCAAGATAATCTTT	CVVSDPWYSSASKIIF	TRAV8-2	.	TRAJ3	15	-1	-1	15	2	0	1.45748e-06	0	0.000111256
3	1.26498e-06	TGTGCTTTCATGAAGCTGCGGGGGTACAATGCCAGACTCATGTTT	CAFMKLRGYNARLMF	TRAV38-1	.	TRAJ31	15	-1	-1	25	2	8.4019e-06	1.89473e-05	0	0
3	1.2556e-06	TGTGTGGTGAAGGACGGGGGCGGAGGAAAGCTTATCTTC	CVVKDGGGGKLIF	TRAV12-1	.	TRAJ23	10	-1	-1	21	2	0	0	2.27396e-06	6.79351e-05
3	1.25267e-06	TGTGCTGTGGAGCAGGCGGTGCTACAAACAAGCTCATCTTT	CAVEQAV_TNKLIF	TRAV2	.	TRAJ32	11	-1	-1	14	2	2.10047e-06	0	0	7.28579e-05
3	1.25139e-06	TGTGCTGGGCAGCTGAGGAGAGATGACAAGATCATCTTT	CAGQLRRDDKIIF	TRAV35	.	TRAJ30	14	-1	-1	18	2	0	5.82993e-06	2.61505e-05	0
3	1.24725e-06	TGCGCTGTGTAAGCAATAACAATGACATGCGCTTT	CAV*AI_NDMRF	TRAV1-1	.	TRAJ43	8	-1	-1	13	2	1.47033e-05	0	1.02328e-05	0
3	1.24654e-06	TGTGCCGTGAACAGGGCAGGAAACACACCTCTTGTCTTT	CAVNRAGNTPLVF	TRAV12-2	.	TRAJ29	12	-1	-1	16	2	0	0	1.13698e-06	0.000131932
3	1.24452e-06	TGTGCTGGGCAGACCCCTGGATATGGAAACAAACTGGTCTTT	CAGQTPGYGNKLVF	TRAV35	.	TRAJ47	11	-1	-1	20	2	0	1.31174e-05	1.13698e-05	0
3	1.23756e-06	TGTGCAGGCTCTCAAGGAAGGCCAGAAGCTGCTCTTT	CAGSQG_GQKLLF	TRAV25	.	TRAJ16	7	-1	-1	19	2	0	5.82993e-06	2.50135e-05	0
3	1.23528e-06	TGTGCTACGGACCATACTGGAGGCTTCAAAACTATCTTT	CATDHTGGFKTIF	TRAV17	.	TRAJ9	11	-1	-1	13	2	1.05024e-05	0	0	1.37839e-05
3	1.23216e-06	TGTGCTTATAGGAGCGAAAGCGTTGCGCTGGCAACAACCGTAAGCTGATTTGG	CAYRSESVA_GNNRKLIW	TRAV38-2DV8	.	TRAJ38	15	-1	-1	26	2	3.15071e-05	0	4.54791e-06	0
3	1.22733e-06	TGCGCTGTGGGGGCTAACGACTACAAGCTCAGCTTT	CAVGANDYKLSF	TRAV1-1	.	TRAJ20	8	-1	-1	13	2	0	0	3.41094e-06	4.13518e-05
3	1.22022e-06	TGTGCAGAGACCCTACTCTGGGGGTTACCAGAAAGTTACCTTT	CAETLLW_GYQKVTF	TRAV5	.	TRAJ13	9	-1	-1	16	2	0	1.45748e-06	0	9.45183e-05
3	1.22022e-06	TGTGCTGTGAGTGACTCCCAAACTGGGGCAAACAACCTCTTCTTT	CAVSDSQTGANNLFF	TRAV8-6	.	TRAJ36	13	-1	-1	18	2	0	1.45748e-06	0	9.45183e-05
3	1.21703e-06	TGTGCTGTGAGTTTTTCTGGGGGTTACCAGAAAGTTACCTTT	CAVSFSGGYQKVTF	TRAV8-4	.	TRAJ13	11	-1	-1	14	2	0	1.45748e-06	0	9.35338e-05
3	1.20843e-06	TGTGCTGTCTATATGGATAGCAACTATCAGTTAATCTGG	CAVYMDSNYQLIW	TRAV2	.	TRAJ33	7	-1	-1	12	2	0	2.91497e-05	4.54791e-06	0
3	1.20841e-06	TGCATCCTGAGACCCCGAGAGGCAATGGAATATGGAAACAAACTGGTCTTTGGCGCAGGAACCATTCTGAGAGTCAAGTCCTGGAGAACGCACTGTGGAACTCAAATTCCGGGTATGCACTCAACTTC	CILRPREAMEYGNKLVFGAGT_SESQVLENALWNSNSGYALNF	TRAV26-2	.	TRAJ41	11	-1	-1	97	2	0	1.45748e-05	9.09583e-06	0
3	1.20716e-06	TGTGCTGCTACAGGAGGAGGTGCTGACGGACTCACCTTT	CAATGGGADGLTF	TRAV41	.	TRAJ45	6	-1	-1	10	2	0	5.82993e-06	0	2.2645e-05
3	1.2048e-06	TGCATCCTGCCGAATGGCTCTGGCAACACAGGCAAACTAATCTTT	CILPNGSGNTGKLIF	TRAV26-2	.	TRAJ37	8	-1	-1	13	2	0	0	3.41094e-06	3.83981e-05
3	1.20079e-06	TGTGCTACGATGGAGAGGAGGAAACAAACTCACCTTT	CATMER_GNKLTF	TRAV17	.	TRAJ10	8	-1	-1	14	2	0	1.89473e-05	6.82187e-06	0
3	1.1936e-06	TGTGCAGCAAGTACCTCAGGAACCTACAAATACATCTTT	CAASTSGTYKYIF	TRAV13-1	.	TRAJ40	12	-1	-1	11	2	2.10047e-06	0	0	6.00585e-05
3	1.18886e-06	TGTGCTTATTTAGATGACAAGATCATCTTTGGAAAAGGGACACGACTTCATATTCTCCCCAAGGCCTGAGTCAAGGTTATTGCAATAGCACTAAAGACTGTGTAACACCAATGCAGGCAAATCAACCTTT	CAYLDDKIIFGKGTRLHILPKA_ESRLLQ*H*RLCNTNAGKSTF	TRAV38-2DV8	.	TRAJ27	8	-1	-1	102	2	2.73062e-05	0	4.54791e-06	0
3	1.18633e-06	TGTGCAGCAACCACTTGACTCAGGAACCTACAAATACATCTTT	CAATT*L_GTYKYIF	TRAV13-1	.	TRAJ40	9	-1	-1	18	2	0	0	5.68489e-06	2.16605e-05
3	1.18089e-06	TGTGCTCTGAGGAATTCAGGAAACACACCTCTTGTCTTT	CALRNSGNTPLVF	TRAV9-2	.	TRAJ29	10	-1	-1	10	2	0	0	1.02328e-05	1.18148e-05
3	1.17345e-06	TGTGCTGTGGATGCAGGCAACATGCTCACCTTT	CAVDAGNMLTF	TRAV21	.	TRAJ39	8	-1	-1	10	2	6.30142e-06	0	0	1.87068e-05
3	1.16879e-06	TGTGTGGTGAACAGGGGGTCACGGGAGGAGGAAACAAACTCACCTTT	CVVNRGSR_GGNKLTF	TRAV12-1	.	TRAJ10	12	-1	-1	18	2	0	2.91497e-06	3.97943e-05	0
3	1.16571e-06	TGTGCAGCAAGTTGGGGAGCCCAGAAGCTGGTATTT	CAASWGAQKLVF	TRAV13-1	.	TRAJ54	11	-1	-1	14	2	0	7.28742e-06	0	1.57531e-05
3	1.1584e-06	TGTGCAGCAAGTAAGGGATACAGCACCCTCACCTTT	CAASKGYSTLTF	TRAV13-1	.	TRAJ11	12	-1	-1	15	2	0	2.91497e-06	0	3.83981e-05
3	1.15836e-06	TGTGCAGCAAGTAGGGGCAATGACATGCGCTTT	CAASRGNDMRF	TRAV13-1	.	TRAJ43	12	-1	-1	17	2	0	1.89473e-05	0	5.9074e-06
3	1.15388e-06	TGTGCTCTTGGGGAACTCGAAAGAGGTACAGCAGTGCTTCCAAGATAATCTTT	CALGELERG_SSASKIIF	TRDV1	.	TRAJ3	16	-1	-1	24	2	1.26028e-05	8.7449e-06	0	0
3	1.14068e-06	TGTGCTGTGTCTAACGACTACAAGCTCAGCTTT	CAVSNDYKLSF	TRAV21	.	TRAJ20	8	-1	-1	9	2	0	0	2.27396e-06	4.62746e-05
3	1.13838e-06	TGTGCTGTGAGTGATTCGGATCCCCCGGGCAACAAGCTAACTTTT	CAVSDSDPPGNKLTF	TRAV8-4	.	TRAJ17	14	-1	-1	27	2	0	4.37245e-06	2.38766e-05	0
3	1.13457e-06	TGTGCTGCCTATACTGGAGGCTTCAAAACTATCTTT	CAAYTGGFKTIF	TRAV21	.	TRAJ9	6	-1	-1	10	2	0	0	2.27396e-06	4.529e-05
3	1.12457e-06	TGTGCTGTGCAGGCAGTAAAGGTGGGGCAAACAACCTCTTCTTT	CAVQAVK_GANNLFF	TRAV20	.	TRAJ36	13	-1	-1	22	2	0	1.74898e-05	5.68489e-06	0
3	1.12203e-06	TGTGCAGCAAGCGGCAGCAATGCAGGCAACATGCTCACCTTT	CAASGSNAGNMLTF	TRAV29DV5	.	TRAJ39	12	-1	-1	18	2	0	0	2.27396e-06	4.33209e-05
3	1.12041e-06	TGTGCCGTGGTCCGGGTACTAGCTATGGAAAGCTGACATTT	CAVVRVL_YGKLTF	TRAV39	.	TRAJ52	9	-1	-1	14	2	1.68038e-05	5.82993e-06	0	0
3	1.11337e-06	TGTGCAGGGTCAGAGGCACCAATGCAGGCAAATCAACCTTTGGGGATGGGACTACGCTCACTGTGAAGCCAAAGCACATCAAGAAGAGGGGTGAAGTGACAAAAGGGAGTTTATTGTGAGGCATCAAACACTGTGATACTCACGGGAGGAGGAAACAAACTCACCTTT	CAGSEAPMQANQPLGMGLRSL*SQSTSRRGVK*QKGVYCEASNTVILTGGGNKLTF	TRAV25	.	TRAJ10	8	-1	-1	135	2	8.4019e-06	0	1.13698e-05	0
3	1.11111e-06	TGTGCTGAGATGGATAGCAGCTATAAATTGATCTTC	CAEMDSSYKLIF	TRAV21	.	TRAJ12	6	-1	-1	8	2	0	1.45748e-06	0	6.49814e-05
3	1.10917e-06	TGTGCAATGAGAGGAGGGGATAGCAGCTATAAATTGATCTTC	CAMRGGDSSYKLIF	TRAV14DV4	.	TRAJ12	12	-1	-1	17	2	0	0	1.13698e-06	8.27035e-05
3	1.10906e-06	TGTGCTGTGGAGGATCTAGACTCAGGAACCTACAAATACATCTTT	CAVEDLDSGTYKYIF	TRAV2	.	TRAJ40	15	-1	-1	20	2	0	0	2.27396e-06	4.13518e-05
3	1.10899e-06	TGTGCTGTGGAGGATTCTGGGGGTTACCAGAAAGTTACCTTT	CAVEDSGGYQKVTF	TRAV2	.	TRAJ13	14	-1	-1	13	2	0	0	6.82187e-06	1.37839e-05
3	1.10538e-06	TGTGCAGCGGGGGGGTACAACTTCAACAAATTTTACTTT	CAAGGYNFNKFYF	TRAV29DV5	.	TRAJ21	7	-1	-1	15	2	0	2.91497e-06	3.18354e-05	0
3	1.10538e-06	TGTGCTGTGCCTCGAGGAGCCCAGAAGCTGGTATTT	CAVPRGAQKLVF	TRAV20	.	TRAJ54	9	-1	-1	15	2	0	2.91497e-06	3.18354e-05	0
3	1.10533e-06	TGTGCCGTGTGGCGCACAGGCTTTCAGAAACTTGTATTT	CAVWRTGFQKLVF	TRAV12-2	.	TRAJ8	8	-1	-1	14	2	0	1.16599e-05	7.95885e-06	0
3	1.10251e-06	TGTGCAGAGACCCCTCGCGGAAACACACCTCTTGTCTTT	CAETPRGNTPLVF	TRAV13-2	.	TRAJ29	9	-1	-1	18	2	0	2.91497e-06	0	3.15061e-05
2	1.09898e-06	TGTGGCACAGAGTACGGAAACAAACTGGTCTTT	CGTEYGNKLVF	TRAV30	.	TRAJ47	11	-1	-1	15	2	0	0	3.41094e-06	2.65833e-05
2	1.09815e-06	TGTGCCGTGAAATCTAACTTTGGAAATGAGAAATTAACCTTT	CAVKSNFGNEKLTF	TRAV12-2	.	TRAJ48	10	-1	-1	11	2	0	4.37245e-06	0	2.06759e-05
2	1.09388e-06	TGTGCTCTAGAAACTGGAGGCTTCAAAACTATCTTT	CALETGGFKTIF	TRAV6	.	TRAJ9	10	-1	-1	12	2	0	1.45748e-06	0	6.10431e-05
2	1.08495e-06	TGTGCTGTCGGTGGCTACAATAAGCTGATTTTT	CAVGGYNKLIF	TRAV8-4	.	TRAJ4	7	-1	-1	9	2	0	1.45748e-06	0	5.9074e-05
2	1.08443e-06	TGTGCTGGAGGTGCTACAAACAAGCTCATCTTTGGAACTGGCACTCTGCTTGCTGTCCAGCCAAAGGCCTGAGTCAAGGTTATTGCAATAGCACTAAAGACTGTGTAACACCAATGCAGGCAAATCAACCTTT	CAGGATNKLIFGTGTLLAVQPK_PESRLLQ*H*RLCNTNAGKSTF	TRAV8-6	.	TRAJ27	6	-1	-1	105	2	1.26028e-05	0	6.82187e-06	0
2	1.08364e-06	TGTCAGAGGGGCTGGGAGTTACCAACTCACTTTC	CQRGWE_YQLTF	TRAV17	.	TRAJ28	2	-1	-1	7	2	4.20095e-06	2.04048e-05	0	0
2	1.07446e-06	TGTGCTCTAGACCCGGGCGAAATAATGCAGGCAACATGCTCACCTTT	CALDPGEI_AGNMLTF	TRAV6	.	TRAJ39	11	-1	-1	20	2	0	1.45748e-05	5.68489e-06	0
2	1.06628e-06	TGTGGTGACGAGGAAGCCAAGGAAATCTCATCTTT	CGDEEA_GNLIF	TRAV23DV6	.	TRAJ42	3	-1	-1	9	2	0	5.82993e-06	0	1.37839e-05
2	1.06358e-06	TGTGCTGTGAGAGCCCTTTCTGGTGGCTACAATAAGCTGATTTTT	CAVRALSGGYNKLIF	TRAV1-2	.	TRAJ4	12	-1	-1	16	2	0	2.33197e-05	3.41094e-06	0
2	1.06356e-06	TGTGCTCTGAGTGAGGGGGGGGGGTAGTGGAGGTAGCAACTATAAACTGACATTT	CALSEGGG*_GGSNYKLTF	TRAV19	.	TRAJ53	15	-1	-1	24	2	0	4.37245e-06	1.81917e-05	0
2	1.06356e-06	TGTGCTACGGACGATAGAGGGGCAGGCTTTCAGAAACTTGTATTT	CATDDRGAGFQKLVF	TRAV17	.	TRAJ8	12	-1	-1	22	2	0	1.74898e-05	4.54791e-06	0
2	1.06352e-06	TGTGCTGGCCACCTCGACGGTGCAGGCAACAAGCTAACTTTT	CAGHLDGAGNKLTF	TRAV1-2	.	TRAJ17	6	-1	-1	20	2	0	0	1.13698e-06	6.99042e-05
2	1.05958e-06	TGTGCTGTGGGTGGTGGTACTAGCTATGGAAAGCTGACATTT	CAVGGGTSYGKLTF	TRAV22	.	TRAJ52	9	-1	-1	11	2	0	0	5.68489e-06	1.37839e-05
2	1.05664e-06	TGTGCTGTGGGGATTTATAACCAGGGAGGAAAGCTTATCTTC	CAVGIYNQGGKLIF	TRAV22	.	TRAJ23	9	-1	-1	11	2	0	4.37245e-06	0	1.77222e-05
2	1.05595e-06	TGTGCAGCAAGCGGTAACCAGTTCTATTTT	CAASGNQFYF	TRAV29DV5	.	TRAJ49	12	-1	-1	11	2	0	0	1.13698e-06	6.79351e-05
2	1.0558e-06	TGTGCCTCCTATAACACCGACAAGCTCATCTTT	CASYNTDKLIF	TRAV24	.	TRAJ34	6	-1	-1	9	2	0	0	3.41094e-06	2.2645e-05
2	1.05194e-06	TGTGCTGTTAGTTCTAACGACTACAAGCTCAGCTTT	CAVSSNDYKLSF	TRAV21	.	TRAJ20	7	-1	-1	10	2	0	0	4.54791e-06	1.67376e-05
2	1.05194e-06	TGTGCTGTGAGAGACAGCCGAGCAGGAAACACACCTCTTGTCTTT	CAVRDSRAGNTPLVF	TRAV3	.	TRAJ29	15	-1	-1	22	2	0	0	4.54791e-06	1.67376e-05
2	1.05182e-06	TGTGCGGTTGCTGGCAACAACCGTAAGCTGATTTGG	CAVAGNNRKLIW	TRAV25	.	TRAJ38	4	-1	-1	8	2	0	1.45748e-06	0	5.2182e-05
2	1.04654e-06	TGTGCAGCAATCGGTCCCACCTCAGGAACCTACAAATACATCTTT	CAAIGPTSGTYKYIF	TRAV29DV5	.	TRAJ40	9	-1	-1	18	2	0	4.37245e-06	1.70547e-05	0
2	1.04611e-06	TGTGCTCTGAGTGATCCGCTCACGGGAGGAGGAAACAAACTCACCTTT	CALSDPLTGGGNKLTF	TRAV9-2	.	TRAJ10	15	-1	-1	18	2	6.30142e-06	0	0	1.18148e-05
2	1.04428e-06	TGTGCTGTGAGGCCGGTAAATACTGGAGCCAATAGTAAGCTGACATTT	CAVRPVNTGANSKLTF	TRAV8-4	.	TRAJ56	10	-1	-1	19	2	0	0	1.13698e-06	6.49814e-05
2	1.0407e-06	TGTGCTGTGAGTGATCTCCTTAGGGAACACCGACAAGCTCATCTTT	CAVSDLLR_NTDKLIF	TRAV8-6	.	TRAJ34	15	-1	-1	25	2	0	2.91497e-06	2.50135e-05	0
2	1.04014e-06	TGCCTCGTGGGTCCTTACAATAACAATGACATGCGCTTT	CLVGPYNNNDMRF	TRAV4	.	TRAJ43	11	-1	-1	15	2	0	0	1.47807e-05	4.92283e-06
2	1.03628e-06	TGTGCTCTTGGGTCTCGATCTGGTGGTACTAGCTATGGAAAGCTGACATTT	CALGSRSGGTSYGKLTF	TRDV1	.	TRAJ52	11	-1	-1	19	2	0	0	1.13698e-06	6.30122e-05
2	1.02864e-06	TGCCTCGTGGGTGACAAGGCACCGGGAGGAAAGCTTATCTTC	CLVGDKAPGGKLIF	TRAV4	.	TRAJ23	22	-1	-1	23	2	0	1.02024e-05	6.82187e-06	0
2	1.02754e-06	TGTGCCCCCTTGGGGGGGAATATGGAAACAAACTGGTCTTT	CAPLGGN_GNKLVF	TRAV12-2	.	TRAJ47	5	-1	-1	16	2	6.09137e-05	0	1.13698e-06	0
2	1.02597e-06	TGTGCAGCAAGCGCGCCAGGAGGAGGTGCTGACGGACTCACCTTT	CAASAPGGGADGLTF	TRAV29DV5	.	TRAJ45	15	-1	-1	16	2	0	1.16599e-05	0	5.9074e-06
2	1.02597e-06	TGTGCTCTGAGTGATGGTGGTGCTACAAACAAGCTCATCTTT	CALSDGGATNKLIF	TRAV9-2	.	TRAJ32	14	-1	-1	13	2	0	1.16599e-05	0	5.9074e-06
2	1.02597e-06	TGTGCCAGATCAAAGCTGCAGGCAACAAGCTAACTTTT	CARSKL_GNKLTF	TRAV17	.	TRAJ17	4	-1	-1	7	2	0	1.16599e-05	0	5.9074e-06
2	1.02596e-06	TGTGCTACGGGAGGGGAAACCTCCTACGACAAGGTGATATTT	CATGGETSYDKVIF	TRAV17	.	TRAJ50	9	-1	-1	16	2	0	8.7449e-06	0	7.87653e-06
2	1.02024e-06	TGTGCTGTGGGTGCACTTTGGGATTCTGGGGGTTACCAGAAAGTTACCTTT	CAVGALWDSGGYQKVTF	TRAV8-3	.	TRAJ13	13	-1	-1	22	2	4.20095e-06	1.60323e-05	0	0
2	1.01958e-06	TGCATACAACTTCAACAAATTTTACTTT	CIQLQ_KFYF	TRAV21	.	TRAJ21	1	-1	-1	3	2	0	0	2.27396e-06	2.9537e-05
2	1.01617e-06	TGTGCAATGAGTCCCGGGGGAAGGATTCAGGGAGCCCAGAAGCTGGTATTT	CAMSPGGRIQGAQKLVF	TRAV14DV4	.	TRAJ54	10	-1	-1	24	2	0	5.82993e-06	1.13698e-05	0
2	1.01617e-06	TGTGCAGCAAGTCAACGAGGGATAGCAGCTATAAATTGATCTTCGGGAGTGGGACCAGACTGCTGGTCAGGCCTGAGCACATCAAGAAGAGGGGTGAAGTGACAAAAGGGAGTTTATTGTGAGGCATCAAACACTGTGATACTCACGGGAGGAGGAAACAAACTCACCTTT	CAASQRGIAAIN*SSGVGPDCWSGLSTSRRGVK*QKGVYCEASNTVILTGGGNKLTF	TRAV13-1	.	TRAJ10	11	-1	-1	138	2	0	7.28742e-06	9.09583e-06	0
2	1.01617e-06	TGTGCAGCAAGCGGTATAGGATATGGAGGAAGCCAAGGAAATCTCATCTTT	CAASGIGYGGSQGNLIF	TRAV29DV5	.	TRAJ42	12	-1	-1	21	2	0	7.28742e-06	9.09583e-06	0
2	1.01582e-06	TGTGCAGCAAGAGATACTGGAGGCTTCAAAACTATCTTT	CAARDTGGFKTIF	TRAV29DV5	.	TRAJ9	10	-1	-1	13	2	2.10047e-06	0	0	3.15061e-05
2	1.01577e-06	TGTGCTGTGAGGGTTATACAGCAGTGCTTCCAAGATAATCTTT	CAVRVIQ_SASKIIF	TRAV8-6	.	TRAJ3	10	-1	-1	16	2	4.20095e-06	0	0	1.57531e-05
2	1.00987e-06	TGTGCCGTGGAACTTACTCAGGGCGGATCTGAAAAGCTGGTCTTT	CAVELTQGGSEKLVF	TRAV12-2	.	TRAJ57	8	-1	-1	15	2	0	1.45748e-06	4.43422e-05	0
2	1.00978e-06	TGTGCAGCCACTCGGAGCTTTCAGAAACTTGTATTT	CAATRSFQKLVF	TRAV13-1	.	TRAJ8	7	-1	-1	16	2	0	1.89473e-05	3.41094e-06	0
2	1.00977e-06	TGTGTGGTGAACATCGCCAATGCAGGCAAATCAACCTTT	CVVNIANAGKSTF	TRAV12-1	.	TRAJ27	13	-1	-1	16	2	0	4.37245e-06	1.47807e-05	0
2	1.00956e-06	TGTGCTCTGACCCCAACCGGTAACCAGTTCTATTTT	CALTPTGNQFYF	TRAV9-2	.	TRAJ49	9	-1	-1	15	2	0	4.37245e-06	0	1.47685e-05
2	1.00656e-06	TGCCTCGTGGGTGACTACCGCCGGGTGGATAGCAGCTATAAATTGATCTTC	CLVGDYRRVDSSYKLIF	TRAV4	.	TRAJ12	14	-1	-1	20	2	0	0	3.41094e-06	1.87068e-05
2	1.00225e-06	TGCCTCGTGGGGGGCACGGGCAGGAGAGCACTTACTTTT	CLVGGTGRRALTF	TRAV4	.	TRAJ5	10	-1	-1	14	2	0	0	1.13698e-06	5.51357e-05
2	1.00225e-06	TGTGCTGTGAGTGAGGGCTCTAGCAACACAGGCAAACTAATCTTT	CAVSEGSSNTGKLIF	TRAV8-4	.	TRAJ37	13	-1	-1	15	2	0	0	1.13698e-06	5.51357e-05
2	9.9624e-07	GGGACGGGATGGCCAGAAGCTGCTCTTT	GTGWP_KLLF	TRAV6	.	TRAJ16	-1	-1	-1	7	2	2.10047e-05	2.91497e-06	0	0
2	9.92397e-07	TGTGCCCCGACAGGCTTTCAGAAACTTGTATTT	CAPTGFQKLVF	TRAV12-2	.	TRAJ8	5	-1	-1	9	2	0	1.45748e-06	0	4.13518e-05
2	9.88552e-07	TGTGCTCTTCATACTGGAGCCAATAGTAAGCTGACATTT	CALHTGANSKLTF	TRAV38-1	.	TRAJ56	11	-1	-1	10	2	0	0	1.13698e-06	5.2182e-05
2	9.74256e-07	TGTGCAGAGAATAAAGGTGGCTACAATAAGCTGATTTTT	CAENKGGYNKLIF	TRAV13-2	.	TRAJ4	12	-1	-1	15	2	0	0	1.13698e-06	4.92283e-05
2	9.7418e-07	TGTGCAGGAGGAGGTGCTGACGGACTCACCTTT	CAGGGADGLTF	TRAV41	.	TRAJ45	4	-1	-1	4	2	0	1.45748e-06	0	3.83981e-05
2	9.74105e-07	TGTGCAGCAAGCGGAACTGGTTCTGCAAGGCAACTGACCTTT	CAASGTGSARQLTF	TRAV29DV5	.	TRAJ22	12	-1	-1	16	2	0	0	5.68489e-06	9.84566e-06
2	9.74082e-07	TGTGCGATGGAATATGGAAACAAACTGGTCTTT	CAMEYGNKLVF	TRAV38-2DV8	.	TRAJ47	4	-1	-1	6	2	0	4.37245e-06	0	1.27994e-05
2	9.70313e-07	TGTTCTCCTGGGGGGCTCAACCCTGGGGAGGCTATACTTT	CSPGGLN_LGRLYF	TRAV13-1	.	TRAJ18	2	-1	-1	13	2	6.30142e-06	8.7449e-06	0	0
2	9.69348e-07	TGTGCTTTCATGAACAGAGATGACAAGATCATCTTT	CAFMNRDDKIIF	TRAV38-1	.	TRAJ30	13	-1	-1	6	2	0	0	1.13698e-06	4.82437e-05
2	9.68467e-07	TGTGCTCTAGACGTCGGCACTGCCAGTAAACTCACCTTT	CALDVGTASKLTF	TRAV6	.	TRAJ44	11	-1	-1	14	2	0	4.37245e-06	1.25068e-05	0
2	9.68467e-07	TGTGCTGTGAGAGGGATCCCATACTCTGGGGCTGGGAGTTACCAACTCACTTTC	CAVRGIPYSGAGSYQLTF	TRAV3	.	TRAJ28	12	-1	-1	19	2	0	4.37245e-06	1.25068e-05	0
2	9.68467e-07	TGTGCAGCGTCCCTGTACGGGGGCAAACAACCTCTTCTTT	CAASLYG_ANNLFF	TRAV13-2	.	TRAJ36	6	-1	-1	19	2	0	4.37245e-06	1.25068e-05	0
2	9.67798e-07	TGTGCTGTGGGTGCTGGAGCTGCAGGCAACAAGCTAACTTTT	CAVGAGAAGNKLTF	TRAV8-3	.	TRAJ17	13	-1	-1	17	2	0	2.91497e-06	0	1.87068e-05
2	9.64364e-07	TGTGCAGCAAACCCCAAAACCTCCTACGACAAGGTGATATTT	CAANPKTSYDKVIF	TRAV13-1	.	TRAJ50	9	-1	-1	15	2	0	0	1.13698e-06	4.72592e-05
2	9.61444e-07	TGTGCTGTCCCTTCTGGGGGTTACCAGAAAGTTACCTTT	CAVPSGGYQKVTF	TRAV1-2	.	TRAJ13	7	-1	-1	11	2	0	1.45748e-06	0	3.64289e-05
2	9.54881e-07	TGTGCGGTATACTCTGGGGCTGGGAGTTACCAACTCACTTTC	CAVYSGAGSYQLTF	TRAV13-2	.	TRAJ28	4	-1	-1	8	2	0	1.45748e-06	0	3.54444e-05
2	9.54806e-07	TGTGTGGTGAACAGGATGGATAGCAGCTATAAATTGATCTTC	CVVNRMDSSYKLIF	TRAV12-1	.	TRAJ12	12	-1	-1	13	2	0	2.91497e-06	0	1.77222e-05
2	9.54778e-07	TGTGCAATGAGAGAGGGCCCAGGGGGTTACCAGAAAGTTACCTTT	CAMREGPGGYQKVTF	TRAV14DV4	.	TRAJ13	19	-1	-1	21	2	0	8.7449e-06	0	5.9074e-06
2	9.54059e-07	TGTGCTCTGAGTGAAAGGAATGCAGGCAACATGCTCACCTTT	CALSERNAGNMLTF	TRAV9-2	.	TRAJ39	13	-1	-1	18	2	0	0	2.27396e-06	2.2645e-05
2	9.4893e-07	TGTGCTCTAAGGGGGCGAAGCAGTGCTTCCAAGATAATCTTT	CALRGRSSASKIIF	TRAV16	.	TRAJ3	10	-1	-1	18	2	0	0	1.13698e-06	4.43055e-05
2	9.48785e-07	TGTGCTGTTTTGGACACGGGCAGGAGAGCACTTACTTTT	CAVLDTGRRALTF	TRAV20	.	TRAJ5	7	-1	-1	10	2	0	0	5.68489e-06	8.86109e-06
2	9.48077e-07	TGTGCCGTGGACTCTGGGGCTGGGAGTTACCAACTCACTTTC	CAVDSGAGSYQLTF	TRAV39	.	TRAJ28	11	-1	-1	10	2	0	7.28742e-06	0	6.89196e-06
2	9.47735e-07	TGTGCTTTCATGAAGCTTCTAGGACGGGTCCTCGGTATAACCAGGGAGGAAAGCTTATCTTC	CAFMKLLGRV_RYNQGGKLIF	TRAV38-1	.	TRAJ23	15	-1	-1	35	2	6.30142e-06	0	7.95885e-06	0
2	9.47735e-07	TGTGCAGCACGCTCACCGCAGGAACCTACAAATACATCTTT	CAARSPQ_TYKYIF	TRAV29DV5	.	TRAJ40	8	-1	-1	14	2	6.30142e-06	0	7.95885e-06	0
2	9.45676e-07	TGTGCTGTGCAGGGGCACGAGAACCGAATAGTGGAGGTAGCAACTATAAACTGACATTT	CAVQGHENRI_GGSNYKLTF	TRAV20	.	TRAJ53	12	-1	-1	25	2	0	1.45748e-05	3.41094e-06	0
2	9.45659e-07	TGTGCAGCAACGGACAACTTCAACAAATTTTACTTT	CAATDNFNKFYF	TRAV13-1	.	TRAJ21	9	-1	-1	13	2	0	8.7449e-06	5.68489e-06	0
2	9.45658e-07	TGTGCAGAGAGCCCCTTCTATAACCAGGGAGGAAAGCTTATCTTC	CAESPFYNQGGKLIF	TRAV5	.	TRAJ23	10	-1	-1	18	2	0	7.28742e-06	6.82187e-06	0
2	9.4533e-07	TGTGCTGTGCAAAATAGTGGAGGTAGCAACTATAAACTGACATTT	CAVQNSGGSNYKLTF	TRAV20	.	TRAJ53	10	-1	-1	12	2	2.10047e-06	0	0	2.36296e-05
2	9.45275e-07	TGTGCTGTCAGGTCAGGAACCTACAAATACATCTTT	CAVRSGTYKYIF	TRAV8-4	.	TRAJ40	7	-1	-1	12	2	6.30142e-06	0	0	7.87653e-06
2	9.43475e-07	TGTGCAGCATTCGACACCTCAGGAACCTACAAATACATCTTT	CAAFDTSGTYKYIF	TRAV29DV5	.	TRAJ40	8	-1	-1	15	2	0	0	4.54791e-06	1.08302e-05
2	9.36255e-07	TGTGCCCCCACCCTCGTACCGGGTTAATAGGAAACTGACATTT	CAPTLVP_VNRKLTF	TRDV3	.	TRAJ61	5	-1	-1	15	2	4.20095e-06	0	1.13698e-05	0
2	9.32578e-07	TGTGTGGTGAGGTGGGTCACGGGAGGAGGAAACAAACTCACCTTT	CVVRWVTGGGNKLTF	TRAV10	.	TRAJ10	10	-1	-1	16	2	0	0	3.41094e-06	1.37839e-05
2	9.32578e-07	TGCATCCTGAGGTCGGGAACCTCCTACGACAAGGTGATATTT	CILRSGTSYDKVIF	TRAV26-2	.	TRAJ50	10	-1	-1	17	2	0	0	3.41094e-06	1.37839e-05
2	9.32578e-07	TGTGCAGACCCTCACTTCAGATGGCCAGAAGCTGCTCTTT	CADPHFR_GQKLLF	TRAV5	.	TRAJ16	7	-1	-1	15	2	0	0	3.41094e-06	1.37839e-05
2	9.29515e-07	TGTGCTGTCAGAGGGGGCACCGACAAGCTCATCTTT	CAVRGGTDKLIF	TRAV41	.	TRAJ34	11	-1	-1	17	2	0	2.91497e-06	1.59177e-05	0
2	9.27101e-07	TGTGTTGTGAATAACCAGGCAGGAACTGCTCTGATCTTT	CVVNNQAGTALIF	TRAV8-2	.	TRAJ15	9	-1	-1	12	2	0	0	1.13698e-06	4.03672e-05
2	9.27101e-07	TGTGCTACGGACGCTTTTATGGTGGGCGGCGGCTCTAGGTTGACCTTT	CATDAFMVGGGSRLTF	TRAV17	.	TRAJ58	13	-1	-1	30	2	0	0	1.13698e-06	4.03672e-05
2	9.21094e-07	TGTGTGGTGAACGATAATGCAGGCAACATGCTCACCTTT	CVVNDNAGNMLTF	TRAV12-1	.	TRAJ39	11	-1	-1	13	2	0	1.31174e-05	3.41094e-06	0
2	9.21094e-07	TCCCCGAGAGGCTTTCAGAAACTTGTATTT	SPRGFQKLVF	TRAV5	.	TRAJ8	0	-1	-1	8	2	0	1.31174e-05	3.41094e-06	0
2	9.19845e-07	TGTGCAGCAAGTAGAACTGGAGGCTTCAAAACTATCTTT	CAASRTGGFKTIF	TRAV13-1	.	TRAJ9	12	-1	-1	15	2	0	1.45748e-06	0	3.05215e-05
2	9.12454e-07	TGTGCAGGAGCCGGCAGGGAGGAAAGCTTATCTTC	CAGAGR_GKLIF	TRAV27	.	TRAJ23	10	-1	-1	14	2	0	2.91497e-06	1.47807e-05	0
2	9.12265e-07	TGTGCAGAGAGTAAGATGACCGACAAGCTCATCTTT	CAESKMTDKLIF	TRAV5	.	TRAJ34	12	-1	-1	18	2	0	2.91497e-06	0	1.47685e-05
2	9.03528e-07	TGTGCTCTTGGGGAATTGAAGGAGGCTCTAGCAACACAGGCAAACTAATCTTT	CALGELKEA_SNTGKLIF	TRDV1	.	TRAJ37	14	-1	-1	23	2	0	7.28742e-06	5.68489e-06	0
2	8.97444e-07	TGTGCAGCAAGAAATTCAGGAGGAGGTGCTGACGGACTCACCTTT	CAARNSGGGADGLTF	TRAV13-1	.	TRAJ45	10	-1	-1	13	2	0	0	1.13698e-06	3.54444e-05
2	8.97444e-07	TGTGCAGCAAGTAGGGGAGGAAGCTACATACCTACATTT	CAASRGGSYIPTF	TRAV13-1	.	TRAJ6	12	-1	-1	15	2	0	0	1.13698e-06	3.54444e-05
2	8.97352e-07	TGTGCAGCATCGTCCGGTAACCAGTTCTATTTT	CAASSGNQFYF	TRAV13-1	.	TRAJ49	8	-1	-1	13	2	0	0	2.27396e-06	1.77222e-05
2	8.97352e-07	TGTGCAGAGAATAGGGGGTCAGGTAGCAACTATAAACTGACATTT	CAENRGSGSNYKLTF	TRAV13-2	.	TRAJ53	12	-1	-1	20	2	0	0	2.27396e-06	1.77222e-05
2	8.97319e-07	TGTGCTGTGCCCCCCTATAACACCGACAAGCTCATCTTT	CAVPPYNTDKLIF	TRAV22	.	TRAJ34	8	-1	-1	15	2	0	0	1.02328e-05	3.93826e-06
2	8.96666e-07	TGTGCTGTCCTCTCTAGCAACACAGGCAAACTAATCTTT	CAVLSSNTGKLIF	TRAV2	.	TRAJ37	7	-1	-1	11	2	0	2.91497e-06	0	1.37839e-05
2	8.9436e-07	TGCGCCTATAGTTCTATTTT	CAY_FYF	TRAV30	.	TRAJ49	3	-1	-1	9	2	0	4.37245e-06	9.09583e-06	0
2	8.94359e-07	TGTGCAGAGAATATAAACCTAAGGCTTTGGGAATGTGCTGCATTGCGGGTCCGGCACTCAAGTGATTGTTTTACCACAGCACATCAAGAAGAGGGGTGAAGTGACAAAAGGGAGTTTATTGTGAGGCATCAAACACTGTGATACTCACGGGAGGAGGAAACAAACTCACCTTT	CAENINLRLWECAALRVRHSSDCFTTAHQ_RGVK*QKGVYCEASNTVILTGGGNKLTF	TRAV13-2	.	TRAJ10	14	-1	-1	140	2	0	8.7449e-06	4.54791e-06	0
2	8.84711e-07	TGTGCTGTGGATACTGGAGGCTTCAAAACTATCTTT	CAVDTGGFKTIF	TRAV22	.	TRAJ9	10	-1	-1	10	2	0	0	1.13698e-06	3.34752e-05
2	8.84621e-07	TGTGCTGTGGAGAACTTTGGAAATGAGAAATTAACCTTT	CAVENFGNEKLTF	TRAV22	.	TRAJ48	11	-1	-1	12	2	0	0	2.27396e-06	1.67376e-05
2	8.84621e-07	TGTGCAGCAAGCGGAGACAATAACAATGACATGCGCTTT	CAASGDNNNDMRF	TRAV29DV5	.	TRAJ43	12	-1	-1	16	2	0	0	2.27396e-06	1.67376e-05
2	8.84621e-07	TGCCTCGTGGGTGACGAAAGGCAACACAGGCAAACTAATCTTT	CLVGDER_NTGKLIF	TRAV4	.	TRAJ37	14	-1	-1	19	2	0	0	2.27396e-06	1.67376e-05
2	8.80207e-07	TGTGCTGTGAGACGTGGCTCTAGCAACACAGGCAAACTAATCTTT	CAVRRGSSNTGKLIF	TRAV21	.	TRAJ37	10	-1	-1	14	2	0	2.91497e-06	0	1.27994e-05
2	8.71686e-07	TGTGCTCTGAGTGAGGCTGGGGGTTACCAGAAAGTTACCTTT	CALSEAGGYQKVTF	TRAV9-2	.	TRAJ13	13	-1	-1	16	2	0	1.45748e-06	0	2.46141e-05
2	8.71686e-07	TGTGCTGTCGGGGGTTACCAGAAAGTTACCTTT	CAVGGYQKVTF	TRAV2	.	TRAJ13	7	-1	-1	9	2	0	1.45748e-06	0	2.46141e-05
2	8.71285e-07	TGTGCAGGGGGGGATGACAAGATCATCTTT	CAGGDDKIIF	TRAV29DV5	.	TRAJ30	6	-1	-1	12	2	6.30142e-06	0	5.68489e-06	0
2	8.67251e-07	TGTGCTGTGACCCTTTCTTATAACACCGACAAGCTCATCTTT	CAVTLSYNTDKLIF	TRAV8-6	.	TRAJ34	9	-1	-1	15	2	2.10047e-06	0	0	1.67376e-05
2	8.64515e-07	TGTGCTCTGATAAGTTATGGAGGAAGCCAAGGAAATCTCATCTTT	CALISYGGSQGNLIF	TRAV9-2	.	TRAJ42	9	-1	-1	14	2	0	0	1.13698e-06	3.05215e-05
2	8.6277e-07	TGTGCTGTGAGAGACGTTAATGCAGGCAACATGCTCACCTTT	CAVRDVNAGNMLTF	TRAV3	.	TRAJ39	14	-1	-1	17	2	0	2.91497e-06	0	1.18148e-05
2	8.57457e-07	TGTGCCGTGAGGAATAACAATGCCAGACTCATGTTT	CAVRNNNARLMF	TRAV12-2	.	TRAJ31	9	-1	-1	10	2	0	0	1.13698e-06	2.9537e-05
2	8.57346e-07	TGTGCCGGGGTGTATGGTCAGAATTTTGTCTTT	CAGVYGQNFVF	TRAV12-2	.	TRAJ26	6	-1	-1	12	2	0	0	3.41094e-06	9.84566e-06
2	8.56423e-07	TGTGCTCTTGGGGAATTGTACGAGGGGCTCAGGAACCTACAAATACATCTTT	CALGELYEG_SGTYKYIF	TRDV1	.	TRAJ40	14	-1	-1	27	2	1.47033e-05	0	2.27396e-06	0
2	8.54514e-07	TGTGCCCTGACGGAAACCAGAAAGTTACCTTT	CALTE_QKVTF	TRAV12-3	.	TRAJ13	4	-1	-1	15	2	0	7.28742e-06	4.54791e-06	0
2	8.53704e-07	TGTGCTGTGGGGGACAGCAGTGCTTCCAAGATAATCTTT	CAVGDSSASKIIF	TRAV22	.	TRAJ3	9	-1	-1	8	2	0	1.45748e-06	0	2.2645e-05
2	8.53704e-07	TGTGCTCTGAGTGGTACCGGTAACCAGTTCTATTTT	CALSGTGNQFYF	TRAV9-2	.	TRAJ49	12	-1	-1	15	2	0	1.45748e-06	0	2.2645e-05
2	8.53704e-07	TGTGCTGTGGGAGATACCGGCACTGCCAGTAAACTCACCTTT	CAVGDTGTASKLTF	TRAV22	.	TRAJ44	9	-1	-1	13	2	0	1.45748e-06	0	2.2645e-05
2	8.44207e-07	TGTGCAGCAGGGGGTTACCAGAAAGTTACCTTT	CAAGGYQKVTF	TRAV13-1	.	TRAJ13	8	-1	-1	9	2	0	2.91497e-06	0	1.08302e-05
2	8.4271e-07	TGTGCCGTTACGAGTTATGGAGGAAGCCAAGGAAATCTCATCTTT	CAVTSYGGSQGNLIF	TRAV2	.	TRAJ42	4	-1	-1	14	2	0	0	2.27396e-06	1.37839e-05
2	8.4271e-07	TGCATCCCCCTTTTACGAGACATGCGCTTT	CIPLLRDMRF	TRAV26-2	.	TRAJ43	6	-1	-1	18	2	0	0	2.27396e-06	1.37839e-05
2	8.40536e-07	TGTGCTGCCTCTATGAATTCAGGATACAGCACCCTCACCTTT	CAASMNSGYSTLTF	TRAV8-4	.	TRAJ11	6	-1	-1	12	2	2.10047e-06	0	0	1.47685e-05
2	8.40498e-07	TGTGCCGTGACCCCCCCTGGGGGTTACCAGAAAGTTACCTTT	CAVTPPGGYQKVTF	TRAV12-2	.	TRAJ13	9	-1	-1	16	2	6.30142e-06	0	0	4.92283e-06
2	8.37745e-07	TGTGCTTTCATGAAGCCCGCGTTT	CAFMKPAF	TRAV38-1	.	TRAJ31	15	-1	-1	20	2	1.05024e-05	2.91497e-06	0	0
2	8.35061e-07	TGTGCCGTGGGGGACTCAGGAGGAGGTGCTGACGGACTCACCTTT	CAVGDSGGGADGLTF	TRAV39	.	TRAJ45	9	-1	-1	15	2	0	0	3.41094e-06	8.86109e-06
2	8.34433e-07	TGTGTGGTGAGCGGAAGATGGGGTGGTGGCTACAATAAGCTGATTTTT	CVVSGRWGGGYNKLIF	TRAV10	.	TRAJ4	12	-1	-1	23	2	0	4.37245e-06	0	6.89196e-06
2	8.27325e-07	TGTGCTGTTACGTACAGCAGTGCTTCCAAGATAATCTTT	CAVTYSSASKIIF	TRAV2	.	TRAJ3	7	-1	-1	11	2	0	0	1.13698e-06	2.55987e-05
2	8.27242e-07	TGTGTCGACTATGGAGGAAGCCAAGGAAATCTCATCTTT	CVDYGGSQGNLIF	TRAV8-2	.	TRAJ42	4	-1	-1	9	2	0	0	2.27396e-06	1.27994e-05
2	8.24391e-07	TGTGCTCTGAACCCGGACCAGGCAGGAACTGCTCTGATCTTT	CALNPDQAGTALIF	TRAV19	.	TRAJ15	9	-1	-1	16	2	0	1.45748e-06	0	1.96913e-05
2	8.24331e-07	TGTGCTACGGACCGACGACTTATTAACACCAATGCAGGCAAATCAACCTTT	CATDRRLINTNAGKSTF	TRAV17	.	TRAJ27	11	-1	-1	23	2	0	2.91497e-06	0	9.84566e-06
2	8.2432e-07	TGTGCAATGAGAGAGGGAAGAACCGGTAACCAGTTCTATTTT	CAMREGRTGNQFYF	TRAV14DV4	.	TRAJ49	16	-1	-1	21	2	0	7.28742e-06	0	3.93826e-06
2	8.24317e-07	TGTGCTGTGAGACGCCCAGGGAATGCAGGCAACATGCTCACCTTT	CAVRRPGNAGNMLTF	TRAV3	.	TRAJ39	11	-1	-1	21	2	0	5.82993e-06	0	4.92283e-06
2	8.24055e-07	TGTGCAATGAGCGCCGGTAACCAGTTCTATTTT	CAMSAGNQFYF	TRAV12-3	.	TRAJ49	13	-1	-1	13	2	2.10047e-06	0	1.36437e-05	0
2	8.19253e-07	TGTGCCACCAGCTGGGGTAGCAACTATAAACTGACATTT	CATSWGSNYKLTF	TRAV25	.	TRAJ53	4	-1	-1	15	2	0	0	1.13698e-06	2.46141e-05
2	8.13888e-07	TGTGCTGCTACCGATCAAACTGGGGCAAACAACCTCTTCTTT	CAATDQTGANNLFF	TRAV21	.	TRAJ36	6	-1	-1	12	2	0	1.45748e-06	0	1.87068e-05
2	8.10999e-07	TGTGCTGGCACCGGTAACCAGTTCTATTTT	CAGTGNQFYF	TRAV41	.	TRAJ49	6	-1	-1	8	2	2.10047e-06	0	0	1.27994e-05
2	8.10935e-07	TGTGCCGTGAATAACGACTACAAGCTCAGCTTT	CAVNNDYKLSF	TRAV12-2	.	TRAJ20	10	-1	-1	11	2	0	0	1.13698e-06	2.36296e-05
2	8.10854e-07	TGTGCTTATAGGAGCGCGCAGGGAGCCCAGAAGCTGGTATTT	CAYRSAQGAQKLVF	TRAV38-2DV8	.	TRAJ54	18	-1	-1	18	2	0	0	2.27396e-06	1.18148e-05
2	8.10854e-07	TGTGCAGAGATGGAAGGTAGCAACTATAAACTGACATTT	CAEMEGSNYKLTF	TRAV13-2	.	TRAJ53	9	-1	-1	14	2	0	0	2.27396e-06	1.18148e-05
2	8.10854e-07	TGTGCTTATAGGGGCTACAATAACAATGACATGCGCTTT	CAYRGYNNNDMRF	TRAV38-2DV8	.	TRAJ43	11	-1	-1	15	2	0	0	2.27396e-06	1.18148e-05
2	8.10833e-07	TGTGCAGAGTACCGGACAGATGGCCAGAAGCTGCTCTTT	CAEYRTDGQKLLF	TRAV5	.	TRAJ16	8	-1	-1	16	2	0	0	3.41094e-06	7.87653e-06
2	8.08183e-07	TGTGCAGCATTAATGGGGACTGACAGCTGGGGGAAATTGCAGTTT	CAALMGTDSWGKLQF	TRAV13-1	.	TRAJ24	8	-1	-1	18	2	0	1.16599e-05	2.27396e-06	0
2	8.08183e-07	TGTGCTACGGACGCCAGGTGCTGGTGGTACTAGCTATGGAAAGCTGACATTT	CATDARCWW_TSYGKLTF	TRAV17	.	TRAJ52	13	-1	-1	18	2	0	1.16599e-05	2.27396e-06	0
2	8.02892e-07	TGTGCAGCACACCAAGGGGTATACCGGCACTGCCAGTAAACTCACCTTT	CAAHQGVY_GTASKLTF	TRAV13-1	.	TRAJ44	8	-1	-1	20	2	0	4.37245e-06	0	5.9074e-06
2	8.02892e-07	TGTGCCGTGAATGCCCGGAATGCCAGACTCATGTTT	CAVNARNARLMF	TRAV8-1	.	TRAJ31	13	-1	-1	18	2	0	4.37245e-06	0	5.9074e-06
2	8.02353e-07	TGTGCTGTGAGTACCGGCACTGCCAGTAAACTCACCTTT	CAVSTGTASKLTF	TRAV21	.	TRAJ44	10	-1	-1	11	2	0	0	1.13698e-06	2.2645e-05
2	7.95229e-07	TGTGCTCTGAACTTGAACACAGGCTTTCAGAAACTTGTATTT	CALNLNTGFQKLVF	TRAV9-2	.	TRAJ8	9	-1	-1	13	2	0	7.28742e-06	3.41094e-06	0
2	7.95229e-07	TGTGCCGTGTGGCCTGGAGGAGCAACACAGGCAAACTAATCTTT	CAVWPGG_NTGKLIF	TRAV12-2	.	TRAJ37	8	-1	-1	21	2	0	7.28742e-06	3.41094e-06	0
2	7.95224e-07	TGTGCTCTAGGGAAGGGGATGGAATATGGAAACAAGCTGGTCTTTGGCGCAGGAACCATTCTGAGAGTCAAGTCCTCTGCTGACAGCCGTGAGAAGAAAAGCAGCGGAGACAAGCTGACTTTT	CALGKGMEYGNKLVFGAGTILRVKSSADSREKKSSGDKLTF	TRAV6	.	TRAJ46	9	-1	-1	91	2	0	4.37245e-06	5.68489e-06	0
2	7.94933e-07	TGTGCTTACCAGAGGGGTGGCTACAATAAGCTGATTTTT	CAYQRGGYNKLIF	TRAV9-2	.	TRAJ4	5	-1	-1	15	2	2.10047e-06	0	0	1.18148e-05
2	7.93486e-07	TGTGCTGTGAGAGGAGGAGGAAGCTACATACCTACATTT	CAVRGGGSYIPTF	TRAV21	.	TRAJ6	10	-1	-1	14	2	0	0	1.13698e-06	2.16605e-05
2	7.93408e-07	TGTGCAATGAGGCCTTTTTCTGGTGGCTACAATAAGCTGATTTTT	CAMRPFSGGYNKLIF	TRAV14DV4	.	TRAJ4	10	-1	-1	15	2	0	0	2.27396e-06	1.08302e-05
2	7.92284e-07	TGTGCCTTTCCTTCTGGGGCTGGGAGTTACCAACTCACTTTC	CAFPSGAGSYQLTF	TRAV24	.	TRAJ28	8	-1	-1	12	2	4.20095e-06	5.82993e-06	0	0
2	7.84312e-07	TGTGCTGTGAGGTATAACCAGGGAGGAAAGCTTATCTTC	CAVRYNQGGKLIF	TRAV21	.	TRAJ23	11	-1	-1	12	2	0	0	1.13698e-06	2.06759e-05
2	7.79601e-07	TGTGCTCTGAGTGGTTGGGATAGCAACTATCAGTTAATCTGG	CALSGWDSNYQLIW	TRAV9-2	.	TRAJ33	12	-1	-1	17	2	0	5.82993e-06	0	3.93826e-06
2	7.79601e-07	TGTGCAGAGATCAACGACTACAAGCTCAGCTTT	CAEINDYKLSF	TRAV13-2	.	TRAJ20	9	-1	-1	12	2	0	5.82993e-06	0	3.93826e-06
2	7.77829e-07	TGTGCACCTTCCTCAGGAACCTACAAATACATCTTT	CAPSSGTYKYIF	TRAV13-1	.	TRAJ40	5	-1	-1	10	2	2.10047e-06	0	0	1.08302e-05
2	7.74728e-07	TGTGCAGCAAAGTCAGGAAACACACCTCTTGTCTTT	CAAKSGNTPLVF	TRAV29DV5	.	TRAJ29	9	-1	-1	12	2	0	0	2.27396e-06	9.84566e-06
2	7.74707e-07	TGTGCTACGGAGGGCTCTGGCAACACAGGCAAACTAATCTTT	CATEGSGNTGKLIF	TRAV17	.	TRAJ37	10	-1	-1	12	2	0	0	5.68489e-06	3.93826e-06
2	7.74707e-07	TGTGCTCCGAGGGGTAGCAACTATAAACTGACATTT	CAPRGSNYKLTF	TRAV9-2	.	TRAJ53	10	-1	-1	12	2	0	0	5.68489e-06	3.93826e-06
2	7.74705e-07	TGTGCAGAGCCAACGGGCTGGGGGAAATTGCAGTTT	CAEPTGWGKLQF	TRAV13-2	.	TRAJ24	8	-1	-1	16	2	0	0	4.54791e-06	4.92283e-06
2	7.67133e-07	TGCGCTGTGGCTAACAATGCCAGACTCATGTTT	CAVANNARLMF	TRAV1-1	.	TRAJ31	8	-1	-1	11	2	0	7.28742e-06	0	2.9537e-06
2	7.5949e-07	TGTGCTGTGAGAGGGGACAGCAGTGCTTCCAAGATAATCTTT	CAVRGDSSASKIIF	TRAV21	.	TRAJ3	10	-1	-1	12	2	4.20095e-06	0	0	4.92283e-06
2	7.5949e-07	TGTGCCCTGAGTTCAGGATACAGCACCCTCACCTTT	CALSSGYSTLTF	TRAV2	.	TRAJ11	4	-1	-1	7	2	4.20095e-06	0	0	4.92283e-06
2	7.5949e-07	TGTGCAGCAAGCGATCCAGGAACCTACAAATACATCTTT	CAASDPGTYKYIF	TRAV29DV5	.	TRAJ40	12	-1	-1	16	2	4.20095e-06	0	0	4.92283e-06
2	7.54663e-07	TGTGTGGTGGGCAGCGGGTCTGGTGGCTACAATAAGCTGATTTTT	CVVGSGSGGYNKLIF	TRAV10	.	TRAJ4	8	-1	-1	18	2	0	0	1.13698e-06	1.77222e-05
2	7.546e-07	TGTGCTACGATTGGGTCGGATGACAAGATCATCTTT	CATIGSDDKIIF	TRAV17	.	TRAJ30	8	-1	-1	18	2	0	0	1.02328e-05	1.96913e-06
2	7.54573e-07	TGTGCTCTCGGGGGTTCTGGGGGTTACCAGAAAGTTACCTTT	CALGGSGGYQKVTF	TRAV16	.	TRAJ13	7	-1	-1	14	2	0	0	3.41094e-06	5.9074e-06
2	7.54573e-07	TGTGCTAGTGGGGCTGGGAGTTACCAACTCACTTTC	CASGAGSYQLTF	TRAV17	.	TRAJ28	6	-1	-1	8	2	0	0	3.41094e-06	5.9074e-06
2	7.54068e-07	TGTGCTGTGAGACCTGGGGGTTACCAGAAAGTTACCTTT	CAVRPGGYQKVTF	TRAV8-4	.	TRAJ13	10	-1	-1	13	2	0	1.45748e-06	0	1.37839e-05
2	7.54068e-07	TGTGCTTACATGGAATATGGAAACAAACTGGTCTTT	CAYMEYGNKLVF	TRAV17	.	TRAJ47	5	-1	-1	8	2	0	1.45748e-06	0	1.37839e-05
2	7.54068e-07	TGTGCTCTGACTCAGGGGGGTAGCAACTATAAACTGACATTT	CALTQGGSNYKLTF	TRAV9-2	.	TRAJ53	9	-1	-1	18	2	0	1.45748e-06	0	1.37839e-05
2	7.52177e-07	TGCGCTGTGAGATCCGCCACTTATCACGGGAGGAGGAAACAAACTCACCTTT	CAVRSATYH_GGGNKLTF	TRAV1-1	.	TRAJ10	11	-1	-1	23	2	0	1.74898e-05	1.13698e-06	0
2	7.52105e-07	TGTGCTGCAAATCAACCTTT	CAA_STF	TRAV8-4	.	TRAJ27	6	-1	-1	6	2	0	8.7449e-06	2.27396e-06	0
2	7.52105e-07	TGTGCTCTGAGTGATCGGCTGGGGATACAGCACCCTCACCTTT	CALSDRL_GYSTLTF	TRAV9-2	.	TRAJ11	15	-1	-1	22	2	0	8.7449e-06	2.27396e-06	0
2	7.44625e-07	TGTGCAGGAGCGATCGCCCCTGGAGGAAGCCAAGGAAATCTCATCTTT	CAGAIAPGGSQGNLIF	TRAV27	.	TRAJ42	10	-1	-1	20	2	2.10047e-06	0	9.09583e-06	0
2	7.44601e-07	TGTGCAGAGAATCCCCGGAGTGGAGGTAGCAACTATAAACTGACATTTGGAAAAGGAACTCTCTTAACCGTGAATCCAAGGAGAACGCACTGTGGAACTCAAATTCCGGGTATGCACTCAACTTC	CAENPRSGGSNYKLTFGKGTL_NRESKENALWNSNSGYALNF	TRAV13-2	.	TRAJ41	11	-1	-1	94	2	4.20095e-06	0	4.54791e-06	0
2	7.40227e-07	TGTGCAGGTGATAGTGGAGGTAGCAACTATAAACTGACATTT	CAGDSGGSNYKLTF	TRAV25	.	TRAJ53	7	-1	-1	10	2	0	1.45748e-06	0	1.27994e-05
2	7.35992e-07	TGTGCTCTAGGAGAGATGACAAGATCATCTTT	CALGE_DKIIF	TRAV6	.	TRAJ30	9	-1	-1	11	2	0	1.60323e-05	1.13698e-06	0
1	7.32766e-07	TGTGTTGTCTTCACGGGAGGAGGAAACAAACTCACCTTT	CVVFTGGGNKLTF	TRAV8-2	.	TRAJ10	7	-1	-1	10	2	0	0	1.13698e-06	1.57531e-05
1	7.32697e-07	TGTGCTGTGCAGCCTTTCACGGGAGGAGGAAACAAACTCACCTTT	CAVQPFTGGGNKLTF	TRAV20	.	TRAJ10	11	-1	-1	16	2	0	0	2.27396e-06	7.87653e-06
1	7.32697e-07	TGTGCTGAAGAAACCAGTGGCTCTAGGTTGACCTTT	CAEETSGSRLTF	TRAV38-1	.	TRAJ58	5	-1	-1	7	2	0	0	2.27396e-06	7.87653e-06
1	7.25617e-07	TGTGCTGTGAGTGCAGCTAGCAACACAGGCAAACTAATCTTT	CAVSAASNTGKLIF	TRAV8-4	.	TRAJ37	12	-1	-1	19	2	0	1.74898e-05	0	9.84566e-07
1	7.25563e-07	TGCCTCGTGGGTGACATAATACTCACGGGAGGAGGAAACAAACTCACCTTT	CLVGDIILTGGGNKLTF	TRAV4	.	TRAJ10	16	-1	-1	18	2	0	1.45748e-06	0	1.18148e-05
1	7.25563e-07	TGTGCAGCAAGTATCAGCAACTATCAGTTAATCTGG	CAASISNYQLIW	TRAV13-1	.	TRAJ33	13	-1	-1	15	2	0	1.45748e-06	0	1.18148e-05
1	7.25536e-07	TGTGCAGCAAGCGTCAATACCGGCACTGCCAGTAAACTCACCTTT	CAASVNTGTASKLTF	TRAV29DV5	.	TRAJ44	12	-1	-1	15	2	0	8.7449e-06	0	1.96913e-06
1	7.25516e-07	TGTGCTTTGGGGAGAGATGACAAGATCATCTTT	CALGRDDKIIF	TRAV9-2	.	TRAJ30	5	-1	-1	12	2	0	2.91497e-06	0	5.9074e-06
1	7.25515e-07	TGTGCAGCAGCAGAAGCTGGCAACAACCGTAAGCTGATTTGG	CAAAEAGNNRKLIW	TRAV13-1	.	TRAJ38	8	-1	-1	15	2	0	5.82993e-06	0	2.9537e-06
1	7.2551e-07	TGTGCTACGGACTATTTGGAATATGGAAACAAACTGGTCTTT	CATDYLEYGNKLVF	TRAV17	.	TRAJ47	11	-1	-1	16	2	0	4.37245e-06	0	3.93826e-06
1	7.20961e-07	TGTGCTGTCCCAATTCAGGGAGCCCAGAAGCTGGTATTT	CAVPIQGAQKLVF	TRAV41	.	TRAJ54	8	-1	-1	11	2	0	0	5.68489e-06	2.9537e-06
1	7.18633e-07	TGTGCTTATAGGGAGTCTGGGGCTGGGAGTTACCAACTCACTTTC	CAYRESGAGSYQLTF	TRAV38-2DV8	.	TRAJ28	11	-1	-1	15	2	0	1.45748e-06	1.13698e-05	0
1	7.18597e-07	TGTGCTGTGGGTGCGGTCGGAGCTGCAGGCAACAAGCTAACTTTT	CAVGAVGAAGNKLTF	TRAV8-3	.	TRAJ17	14	-1	-1	20	2	0	7.28742e-06	2.27396e-06	0
1	7.18597e-07	TGTGCAGCAAAAGAGGCTTTGGGAATGTGCTGCATTGC	CAAKEA_GNVLHC	TRAV29DV5	.	TRAJ35	9	-1	-1	13	2	0	7.28742e-06	2.27396e-06	0
1	7.18587e-07	TGTGCAGAGAATCGCCCCCACTCTGGGGCTGGGAGTTACCAACTCACTTTC	CAENRPHSGAGSYQLTF	TRAV13-2	.	TRAJ28	11	-1	-1	19	2	0	2.91497e-06	5.68489e-06	0
1	7.18587e-07	TGTGCTTTCATGAAGGGCCCGCTGGTGGTACTAGCTATGGAAAGCTGACATTT	CAFMKGPLV_TSYGKLTF	TRAV38-1	.	TRAJ52	14	-1	-1	20	2	0	2.91497e-06	5.68489e-06	0
1	7.18587e-07	TGTGCTGGGCAGGCCCGAGGGTATGCAGGCAACATGCTCACCTTT	CAGQARGYAGNMLTF	TRAV35	.	TRAJ39	11	-1	-1	22	2	0	2.91497e-06	5.68489e-06	0
1	7.18587e-07	TGTGCAGCAAAAAAGGCAGGATACAGCACCCTCACCTTTGGGAAGGGGACTATGCTTCTAGTCTCTCCAGAGCACATCAAGAAGAGGGGTGAAGTGACAAAAGGGAGTTTATTGTGAGGCATCAAACACTGTGATACTCACGGGAGGAGGAAACAAACTCACCTTT	CAAKKAGYSTLTFGKGTMLLVSPEHIKK_GVK*QKGVYCEASNTVILTGGGNKLTF	TRAV13-1	.	TRAJ10	9	-1	-1	133	2	0	2.91497e-06	5.68489e-06	0
1	7.0871e-07	TGTGCCCGGGTAAATACTGGAGGCTTCAAAACTATCTTT	CARVNTGGFKTIF	TRAV9-2	.	TRAJ9	4	-1	-1	11	2	0	0	1.13698e-06	1.37839e-05
1	7.08645e-07	TGTGCTTATGGGGACTTTGGAAATGAGAAATTAACCTTT	CAYGDFGNEKLTF	TRAV38-2DV8	.	TRAJ48	8	-1	-1	13	2	0	0	2.27396e-06	6.89196e-06
1	6.99907e-07	TGTGCTGTGTAGCTGGTAACCAGTTCTATTTT	CAV*L_NQFYF	TRAV21	.	TRAJ49	8	-1	-1	14	2	0	4.37245e-06	3.41094e-06	0
1	6.95701e-07	TGCCTCGTGGGTGGAGATAACCAGGGAGGAAAGCTTATCTTC	CLVGGDNQGGKLIF	TRAV4	.	TRAJ23	12	-1	-1	16	2	0	0	1.13698e-06	1.27994e-05
1	6.93212e-07	TGTGCGGGCCAGTTCTATTTT	CAGQFYF	TRAV21	.	TRAJ49	4	-1	-1	8	2	0	7.28742e-06	0	1.96913e-06
1	6.92953e-07	TGTGCTGTGAATATGGTGGTGCTACAAACAAGCTCATCTTT	CAVNMVV_TNKLIF	TRAV1-2	.	TRAJ32	9	-1	-1	11	2	6.30142e-06	0	2.27396e-06	0
1	6.81919e-07	TGTGCCGTGAAGAATTCTGGGGGTTACCAGAAAGTTACCTTT	CAVKNSGGYQKVTF	TRAV12-2	.	TRAJ13	10	-1	-1	11	2	0	0	1.13698e-06	1.18148e-05
1	6.81919e-07	TGTGCTGGGCAGAGGGGATATGGAGGAAGCCAAGGAAATCTCATCTTT	CAGQRGYGGSQGNLIF	TRAV35	.	TRAJ42	11	-1	-1	18	2	0	0	1.13698e-06	1.18148e-05
1	6.81867e-07	TGTGCTGTGAGAGGCGTCGGCACCGACAAGCTCATCTTT	CAVRGVGTDKLIF	TRAV3	.	TRAJ34	12	-1	-1	20	2	0	0	6.82187e-06	1.96913e-06
1	6.81859e-07	TGTGCTCTAAGCCGAATTATGGTGGTGCTACAAACAAGCTCATCTTT	CALSRIMV_ATNKLIF	TRAV16	.	TRAJ32	10	-1	-1	13	2	0	0	2.27396e-06	5.9074e-06
1	6.8185e-07	TGTGCAGGGATGAAAACCTCCTACGACAAGGTGATATTT	CAGMKTSYDKVIF	TRAV29DV5	.	TRAJ50	6	-1	-1	9	2	0	0	4.54791e-06	2.9537e-06
1	6.81848e-07	TGTGCAGCAAGCGGGAACTTTGGAAATGAGAAATTAACCTTT	CAASGNFGNEKLTF	TRAV29DV5	.	TRAJ48	12	-1	-1	15	2	0	0	3.41094e-06	3.93826e-06
1	6.79613e-07	TGTGCTCTAGGGAAGGGGATGGAATATGGAAACAAGCTGGTCTTTGGCGCAGGAACCATTCTGAGAGTCAAGTCCTAGGCCTGAGTCAAGGTTATTGCAATAGCACTAAAGACTGTGTAACACCAATGCAGGCAAATCAACCTTT	CALGKGMEYGNKLVFGAGTILRVK_PRPESRLLQ*H*RLCNTNAGKSTF	TRAV6	.	TRAJ27	9	-1	-1	117	2	0	5.82993e-06	2.27396e-06	0
1	6.79613e-07	TGTGCTGTGAGAGACAGGGGGACAGACTCGCTTTT	CAVRDR_DRLAF	TRAV3	.	TRAJ7	15	-1	-1	21	2	0	5.82993e-06	2.27396e-06	0
1	6.75217e-07	TGTGCTCTGGGCTCTAGCAACACAGGCAAACTAATCTTT	CALGSSNTGKLIF	TRAV19	.	TRAJ37	8	-1	-1	9	2	0	1.45748e-06	0	8.86109e-06
1	6.75217e-07	TGTGCTCTGAGTGAGGCTGATGGCTCTAGCAACACAGGCAAACTAATCTTT	CALSEADGSSNTGKLIF	TRAV19	.	TRAJ37	16	-1	-1	19	2	0	1.45748e-06	0	8.86109e-06
1	6.75178e-07	TGTGCTTATAGGGGGGATAACACCAATGCAGGCAAATCAACCTTT	CAYRGDNTNAGKSTF	TRAV38-2DV8	.	TRAJ27	11	-1	-1	16	2	0	4.37245e-06	0	2.9537e-06
1	6.75178e-07	TGTGCAGCAAGCGCGAACAACTTCAACAAATTTTACTTT	CAASANNFNKFYF	TRAV29DV5	.	TRAJ21	14	-1	-1	16	2	0	4.37245e-06	0	2.9537e-06
1	6.6847e-07	TGTGCTCTTTATTCAGGAAACACACCTCTTGTCTTT	CALYSGNTPLVF	TRAV16	.	TRAJ29	7	-1	-1	10	2	2.10047e-06	0	0	5.9074e-06
1	6.6847e-07	TGTGCTGTGGGGTCCAATGCCAGACTCATGTTT	CAVGSNARLMF	TRAV8-3	.	TRAJ31	10	-1	-1	14	2	2.10047e-06	0	0	5.9074e-06
1	6.67247e-07	TGTGCTTATAGGTATCCCCTGAACACCGGTAACCAGTTCTATTTT	CAYRYPLNTGNQFYF	TRAV38-2DV8	.	TRAJ49	11	-1	-1	20	2	0	0	1.13698e-06	1.08302e-05
1	6.66269e-07	TGTGCAGCAAGTATTGCGGTGGGATGGACCAATGCAGGCAAATCAACCTTT	CAASIAVGWTNAGKSTF	TRAV13-1	.	TRAJ27	13	-1	-1	27	2	2.10047e-06	5.82993e-06	0	0
1	6.55627e-07	TGTGCTCTTTGTGGAGGTAGCAACTATAAACTGACATTT	CALCGGSNYKLTF	TRAV9-2	.	TRAJ53	7	-1	-1	10	2	0	1.45748e-06	0	7.87653e-06
1	6.55627e-07	TGTGCTCTAAGTGGAAACCAGGCAGGAACTGCTCTGATCTTT	CALSGNQAGTALIF	TRAV16	.	TRAJ15	13	-1	-1	15	2	0	1.45748e-06	0	7.87653e-06
1	6.55605e-07	TGTGCTGTGGGTGCGCGGGTTTTGTACAATAACAATGACATGCGCTTT	CAVGARVLYNNNDMRF	TRAV8-3	.	TRAJ43	15	-1	-1	21	2	0	5.82993e-06	0	1.96913e-06
1	6.55605e-07	TGTGCTCTCCCGTTGTACTATGGGAACAACAGACTCGCTTTT	CALPLYYGNNRLAF	TRAV6	.	TRAJ7	7	-1	-1	16	2	0	5.82993e-06	0	1.96913e-06
1	6.55591e-07	TGCATCCTTGATTCAGGAGGAGGTGCTGACGGACTCACCTTT	CILDSGGGADGLTF	TRAV26-2	.	TRAJ45	7	-1	-1	10	2	0	2.91497e-06	0	3.93826e-06
1	6.55591e-07	TGTGCTGTGCAGCCATCAGGAGGAAGCTACATACCTACATTT	CAVQPSGGSYIPTF	TRAV20	.	TRAJ6	11	-1	-1	13	2	0	2.91497e-06	0	3.93826e-06
1	6.51558e-07	TGTGCCCCCCCGCCTTCAGGAGGAGGTGCTGACGGACTCACCTTT	CAPPPSGGGADGLTF	TRAV9-2	.	TRAJ45	4	-1	-1	14	2	0	0	1.13698e-05	9.84566e-07
1	6.51538e-07	TGTGCAGAGATCCTCTCTGGTGGCTACAATAAGCTGATTTTT	CAEILSGGYNKLIF	TRAV13-2	.	TRAJ4	9	-1	-1	15	2	0	0	1.13698e-06	9.84566e-06
1	6.51538e-07	TGTGCTGTGCAGGCCGGAGGAAGCCAAGGAAATCTCATCTTT	CAVQAGGSQGNLIF	TRAV20	.	TRAJ42	14	-1	-1	15	2	0	0	1.13698e-06	9.84566e-06
1	6.51483e-07	TGTGCTGTGAGTGATAAAGGAGCCCAGAAGCTGGTATTT	CAVSDKGAQKLVF	TRAV8-4	.	TRAJ54	14	-1	-1	18	2	0	0	2.27396e-06	4.92283e-06
1	6.51483e-07	TGTGCAGCAAAACCCGGTAACCAGTTCTATTTT	CAAKPGNQFYF	TRAV13-1	.	TRAJ49	9	-1	-1	13	2	0	0	2.27396e-06	4.92283e-06
1	6.38691e-07	TGTGCTGTGATCATGAACACAGGCTTTCAGAAACTTGTATTT	CAVIMNTGFQKLVF	TRAV21	.	TRAJ8	9	-1	-1	4	2	2.10047e-06	0	0	4.92283e-06
1	6.38691e-07	TGTGCAATGAGCGGCAGTGGAGGTAGCAACTATAAACTGACATTT	CAMSGSGGSNYKLTF	TRAV12-3	.	TRAJ53	12	-1	-1	15	2	2.10047e-06	0	0	4.92283e-06
1	6.34621e-07	TGTGCTGTGGGCTATGAACACAGGCTTTCAGAAACTTGTATTT	CAVGYEH_GFQKLVF	TRAV8-3	.	TRAJ8	10	-1	-1	13	2	0	0	1.02328e-05	9.84566e-07
1	6.34545e-07	TGCATCCTGAGGGTAATTCAGGGAGCCCAGAAGCTGGTATTT	CILRVIQGAQKLVF	TRAV26-2	.	TRAJ54	10	-1	-1	13	2	0	0	3.41094e-06	2.9537e-06
1	6.34545e-07	TGTGCCGCCAGGGGGCGGGGAGCCCAGAAGCTGGTATTT	CAARGRGAQKLVF	TRAV12-2	.	TRAJ54	6	-1	-1	17	2	0	0	3.41094e-06	2.9537e-06
1	6.34104e-07	TGTGCAGCAAGTATGAGCTTCAACAAATTTTACTTT	CAASMSFNKFYF	TRAV13-1	.	TRAJ21	13	-1	-1	17	2	0	1.45748e-06	0	6.89196e-06
1	6.32512e-07	TGTGCTGTGAGGCCGAGCTTTCAGAAACTTGTATTT	CAVRPSFQKLVF	TRAV21	.	TRAJ8	13	-1	-1	16	2	0	8.7449e-06	1.13698e-06	0
1	6.32512e-07	TGTGCAGAGAATAGGGGCGGAGGAGGAGGTGCTGACGGACTCACCTTT	CAENRGGGGGADGLTF	TRAV13-2	.	TRAJ45	12	-1	-1	20	2	0	8.7449e-06	1.13698e-06	0
1	6.32486e-07	TGTGCGATCCTCCCCGGCAACACAGGCAAACTAATCTTTGGGCAAGGGACAACTTTACAAGTAAAACCAGAGCACATCAAGAAGAGGGGTGAAGTGACAAAAGGGAGTTTATTGTGAGGCATCAAACACTGTGATACTCACGGGAGGAGGAAACAAACTCACCTTT	CAILPGNTGKLIFGQGTTLQVKPEHIKK_GVK*QKGVYCEASNTVILTGGGNKLTF	TRAV38-2DV8	.	TRAJ10	4	-1	-1	133	2	0	1.45748e-06	6.82187e-06	0
1	6.32486e-07	TGTGCTGTGACTATGCAAAGCTGCAGGCAACAAGCTAACTTTT	CAVTMQS_AGNKLTF	TRAV21	.	TRAJ17	9	-1	-1	15	2	0	1.45748e-06	6.82187e-06	0
1	6.32486e-07	TGTGCCTTAGGGGATGGCGACTACAAGCTCAGCTTT	CALGDGDYKLSF	TRAV24	.	TRAJ20	7	-1	-1	17	2	0	1.45748e-06	6.82187e-06	0
1	6.3246e-07	TGCATCGTCAGACTTTTTCTGGTTCTGCAAGGCAACTGACCTTT	CIVRLFL_SARQLTF	TRAV26-1	.	TRAJ22	11	-1	-1	16	2	0	4.37245e-06	2.27396e-06	0
1	6.26169e-07	TGTGCTGTGAGAGATTTTGACCAGGCAGGAACTGCTCTGATCTTT	CAVRDFDQAGTALIF	TRAV3	.	TRAJ15	13	-1	-1	19	2	2.10047e-06	0	4.54791e-06	0
1	6.1619e-07	TGTGCTGTGACGGGAGGCTTTGGGAATGTGCTGCATTGC	CAVTGGFGNVLHC	TRAV21	.	TRAJ35	9	-1	-1	14	2	0	0	1.13698e-06	7.87653e-06
1	6.1619e-07	TGTGCTCTGCAGAGGGGAAGCCAAGGAAATCTCATCTTT	CALQRGSQGNLIF	TRAV19	.	TRAJ42	8	-1	-1	15	2	0	0	1.13698e-06	7.87653e-06
1	6.16147e-07	TGTGTGGTGAACCGAAACAATGCCAGACTCATGTTT	CVVNRNNARLMF	TRAV12-1	.	TRAJ31	11	-1	-1	15	2	0	0	4.54791e-06	1.96913e-06
1	6.16142e-07	TGTGCAGCAAGTATGGGAAATAACAATGCCAGACTCATGTTT	CAASMGNNNARLMF	TRAV13-1	.	TRAJ31	13	-1	-1	18	2	0	0	2.27396e-06	3.93826e-06
1	6.10136e-07	TGTGCTGTGGCCCCGGGAGCCCAGAAGCTGGTATTT	CAVAPGAQKLVF	TRAV41	.	TRAJ54	7	-1	-1	14	2	0	1.45748e-06	0	5.9074e-06
1	6.10136e-07	TGTGCTGTGAGTGATGGGGATAATGCAGGCAACATGCTCACCTTT	CAVSDGDNAGNMLTF	TRAV8-4	.	TRAJ39	14	-1	-1	19	2	0	1.45748e-06	0	5.9074e-06
1	6.10136e-07	TGTGCAGCAAGCGATGGAGGAAGCCAAGGAAATCTCATCTTT	CAASDGGSQGNLIF	TRAV29DV5	.	TRAJ42	12	-1	-1	13	2	0	1.45748e-06	0	5.9074e-06
1	6.10136e-07	TGTGCTCTGGGTCTCACGGGAGGAGGAAACAAACTCACCTTT	CALGLTGGGNKLTF	TRAV19	.	TRAJ10	8	-1	-1	12	2	0	1.45748e-06	0	5.9074e-06
1	6.10118e-07	TGTGTGGTGAGCGCTAATAATGCAGGCAACATGCTCACCTTT	CVVSANNAGNMLTF	TRAV10	.	TRAJ39	13	-1	-1	14	2	0	4.37245e-06	0	1.96913e-06
1	6.10118e-07	TGTGCTACGGAACTCACGGGAGGAGGAAACAAACTCACCTTT	CATELTGGGNKLTF	TRAV17	.	TRAJ10	10	-1	-1	11	2	0	4.37245e-06	0	1.96913e-06
1	6.10109e-07	TGTGCTGTCTTATCTTATAACACCGACAAGCTCATCTTT	CAVLSYNTDKLIF	TRAV41	.	TRAJ34	8	-1	-1	11	2	0	2.91497e-06	0	2.9537e-06
1	6.04332e-07	TGTGCTACCTGAGTACCGGGGAGCCCAGAAGCTGGTATTT	CAT*VPG_AQKLVF	TRAV17	.	TRAJ54	7	-1	-1	18	2	0	7.28742e-06	1.13698e-06	0
1	6.04044e-07	TGTGCAGCAAGCGCGTGGGACAATGACATGCGCTTT	CAASAWDNDMRF	TRAV29DV5	.	TRAJ43	14	-1	-1	19	2	2.10047e-06	0	0	3.93826e-06
1	5.95962e-07	TGTGCAGGCCCTAATGCAGGCAAATCAACCTTT	CAGPNAGKSTF	TRAV25	.	TRAJ27	7	-1	-1	12	2	0	0	1.13698e-06	6.89196e-06
1	5.95962e-07	TGTGCAATGAGCCTCACGGGAGGAGGAAACAAACTCACCTTT	CAMSLTGGGNKLTF	TRAV12-3	.	TRAJ10	11	-1	-1	12	2	0	0	1.13698e-06	6.89196e-06
1	5.95962e-07	TGTGCTGTGAGGCCCAGATACAACTTCAACAAATTTTACTTT	CAVRPRYNFNKFYF	TRAV3	.	TRAJ21	10	-1	-1	17	2	0	0	1.13698e-06	6.89196e-06
1	5.82955e-07	TGTGCTGTGCTCTTGGGCTCAGGAACCTACAAATACATCTTT	CAVLLGSGTYKYIF	TRAV1-2	.	TRAJ40	8	-1	-1	17	2	0	1.45748e-06	0	4.92283e-06
1	5.82955e-07	TGTGCTTATAGGAACTATCCTTCTGGTTCTGCAAGGCAACTGACCTTT	CAYRNYPSGSARQLTF	TRAV38-2DV8	.	TRAJ22	12	-1	-1	19	2	0	1.45748e-06	0	4.92283e-06
1	5.73436e-07	TGTGCCGTGGGAGGGGGTCAGAATTTTGTCTTT	CAVGGGQNFVF	TRAV8-4	.	TRAJ26	8	-1	-1	15	2	0	0	1.13698e-06	5.9074e-06
1	5.73436e-07	TGTGCTCTTGGGGAGGGCGCCGACAAGCTCATCTTT	CALGEGADKLIF	TRAV19	.	TRAJ34	7	-1	-1	19	2	0	0	1.13698e-06	5.9074e-06
1	5.73436e-07	TGTGCCCTAGGCTTTGGGAATGTGCTGCATTGC	CALGFGNVLHC	TRAV9-2	.	TRAJ35	4	-1	-1	7	2	0	0	1.13698e-06	5.9074e-06
1	5.73436e-07	TGTGCCTTCGCATTCTAGGGGATGATTTTCTGGTGGCTACAATAAGCTGATTTTT	CAFAF*GMI_SGGYNKLIF	TRAV24	.	TRAJ4	7	-1	-1	25	2	0	0	1.13698e-06	5.9074e-06
1	5.73436e-07	CCTTCATGAGGGGGCTCAACCCTGGGGAGGCTATACTTT	PS*GGSTLGRLYF	TRAV23DV6	.	TRAJ18	-1	-1	-1	12	2	0	0	1.13698e-06	5.9074e-06
1	5.73436e-07	TGTGCAGGCCCTTTATAACCAGGGAGGAAAGCTTATCTTC	CAGPL*P_GGKLIF	TRAV13-1	.	TRAJ23	6	-1	-1	11	2	0	0	1.13698e-06	5.9074e-06
1	5.734e-07	TGCCTCGTCGATGGGAACAGAGATGACAAGATCATCTTT	CLVDGNRDDKIIF	TRAV4	.	TRAJ30	7	-1	-1	14	2	0	0	3.41094e-06	1.96913e-06
1	5.734e-07	TGTGCTCTGCGTTCTGGTTCTGCAAGGCAACTGACCTTT	CALRSGSARQLTF	TRAV9-2	.	TRAJ22	8	-1	-1	11	2	0	0	3.41094e-06	1.96913e-06
1	5.73397e-07	TGCCTCGTACTGTTCACGGGAGGAGGAAACAAACTCACCTTT	CLVLFTGGGNKLTF	TRAV4	.	TRAJ10	7	-1	-1	13	2	0	0	2.27396e-06	2.9537e-06
1	5.73397e-07	TGTGCTTATTGGGATGGAGGAAGCCAAGGAAATCTCATCTTT	CAYWDGGSQGNLIF	TRAV38-2DV8	.	TRAJ42	8	-1	-1	13	2	0	0	2.27396e-06	2.9537e-06
1	5.71526e-07	TGTGCTGTCAAGGGTGGTGCTACAAACAAGCTCATCTTTGGAACTGGCACTCTGCTTGCTGTCCAGCCAAGTACATCATGGGTTGAAATACCTAACACTGCAAATCATTTTTGTATGGGGATTTGCTATAGTGTGAATTCAGGATACAGCACCCTCACCTTT	CAVKGGATNKLIFGTGTLLAVQPSTSWVEIPNTANHFCMGICYSVNSGYSTLTF	TRAV41	.	TRAJ11	9	-1	-1	133	2	0	1.45748e-06	4.54791e-06	0
1	5.71509e-07	TGTGCAGAGAGCCCCGTACAGCAGTGCTTCCAAGATAATCTTT	CAESPVQ_SASKIIF	TRAV5	.	TRAJ3	10	-1	-1	15	2	0	2.91497e-06	2.27396e-06	0
1	5.71509e-07	TGTGCTGCCCCCCTGGGCGGTACCGGGTTAATAGGAAACTGACATTT	CAAPLGGT_VNRKLTF	TRAV41	.	TRAJ61	6	-1	-1	17	2	0	2.91497e-06	2.27396e-06	0
1	5.71509e-07	TGCCTCGTGGGTGACGGGGCCAGACTCATGTTTGGAGATGGAACTCAGCTGGTGGTGAAGCCCAGCCTGAGTCAAGGTTATTGCAATAGCACTAAAGACTGTGTAACACCAATGCAGGCAAATCAACCTTT	CLVGDGARLMFGDGTQLVVKPS_ESRLLQ*H*RLCNTNAGKSTF	TRAV4	.	TRAJ27	14	-1	-1	103	2	0	2.91497e-06	2.27396e-06	0
1	5.71509e-07	TGCATCGTCTTATAGGCAGGCAACAAGCTAACTTTT	CIVL*AGNKLTF	TRAV26-1	.	TRAJ17	8	-1	-1	15	2	0	2.91497e-06	2.27396e-06	0
1	5.62189e-07	TGTGCAGAGAGTCCGAATTCTGGGGGTTACCAGAAAGTTACCTTT	CAESPNSGGYQKVTF	TRAV5	.	TRAJ13	11	-1	-1	14	2	6.30142e-06	0	0	9.84566e-07
1	5.62138e-07	TGTGCTGTGGGTGCTGGTGGCTACAATAAGCTGATTTTT	CAVGAGGYNKLIF	TRAV8-3	.	TRAJ4	13	-1	-1	13	2	2.10047e-06	0	0	2.9537e-06
1	5.51332e-07	TGTGCTGTGAGCGGTGACTTTGGAAATGAGAAATTAACCTTT	CAVSGDFGNEKLTF	TRAV8-4	.	TRAJ48	10	-1	-1	16	2	0	1.45748e-06	0	3.93826e-06
1	5.51319e-07	TGTGCAGCAAGTATACTCTCCCTCGGTAACCAGTTCTATTTT	CAASILSLGNQFYF	TRAV13-1	.	TRAJ49	16	-1	-1	23	2	0	2.91497e-06	0	1.96913e-06
1	5.51319e-07	TGTGCAGCAAGCCGCTGGGCTGGCAACAACCGTAAGCTGATTTGG	CAASRWAGNNRKLIW	TRAV13-1	.	TRAJ38	10	-1	-1	18	2	0	2.91497e-06	0	1.96913e-06
1	5.51319e-07	TGTGCTCTAAGACTATACAACTTCAACAAATTTTACTTT	CALRLYNFNKFYF	TRAV16	.	TRAJ21	10	-1	-1	13	2	0	2.91497e-06	0	1.96913e-06
1	5.51319e-07	TGTGCAGATTCTGGTTCTGCAAGGCAACTGACCTTT	CADSGSARQLTF	TRAV27	.	TRAJ22	6	-1	-1	8	2	0	2.91497e-06	0	1.96913e-06
1	5.4789e-07	TGTGCTGTGGAGAATAATGCAGGCAACATGCTCACCTTT	CAVENNAGNMLTF	TRAV22	.	TRAJ39	11	-1	-1	12	2	0	0	1.13698e-06	4.92283e-06
1	5.4789e-07	TGTGCAGCAACGCGCGAAGCTGGGGGTTACCAGAAAGTTACCTTT	CAATREAGGYQKVTF	TRAV13-1	.	TRAJ13	9	-1	-1	19	2	0	0	1.13698e-06	4.92283e-06
1	5.4789e-07	TGTGCTCCCTAACCGGCACTGCCAGTAAACTCACCTTT	CAP*PA_ASKLTF	TRAV16	.	TRAJ44	6	-1	-1	11	2	0	0	1.13698e-06	4.92283e-06
1	5.4789e-07	TGTGCAATGAGAGAGGGCGTTTGGGAATATGGAAACAAACTGGTCTTT	CAMREGVWEYGNKLVF	TRAV14DV4	.	TRAJ47	17	-1	-1	23	2	0	0	1.13698e-06	4.92283e-06
1	5.4789e-07	TGTGCTCTGAGGGCGGGCAGGAGAGCACTTACTTTT	CALRAGRRALTF	TRAV9-2	.	TRAJ5	10	-1	-1	13	2	0	0	1.13698e-06	4.92283e-06
1	5.4789e-07	TGTGCAGCAAGTAACACCGACAAGCTCATCTTT	CAASNTDKLIF	TRAV13-1	.	TRAJ34	12	-1	-1	11	2	0	0	1.13698e-06	4.92283e-06
1	5.4789e-07	TGTGCTGTGGGTGCCAACACCGGTAACCAGTTCTATTTT	CAVGANTGNQFYF	TRAV8-3	.	TRAJ49	13	-1	-1	15	2	0	0	1.13698e-06	4.92283e-06
1	5.31892e-07	TGTGCCGTGGCCCGATTTTCAGGAACCTACAAATACATCTTT	CAVARFSGTYKYIF	TRAV8-1	.	TRAJ40	8	-1	-1	18	2	0	4.37245e-06	1.13698e-06	0
1	5.31892e-07	TGCATCCTGAGACCCCGAGAGGCAATGGAATATGGAAACAAACTGGTCTTTGGCGCAGGAACCATTCTGAGAGTCAAGTCCTCCCCATAGGACTGTGTGAATTATGGAGGAAGCCAAGGAAATCTCATCTTT	CILRPREAMEYGNKLVFGAGTILRVKSSP*DCVNYGGSQGNLIF	TRAV26-2	.	TRAJ42	11	-1	-1	97	2	0	4.37245e-06	1.13698e-06	0
1	5.31875e-07	TGCCTCGTGGGTGACTGGAATTACCAGAAAGTTACCTTT	CLVGDWNYQKVTF	TRAV4	.	TRAJ13	14	-1	-1	20	2	0	1.45748e-06	3.41094e-06	0
1	5.31875e-07	TGTGCTGTGGGACGATAATAATGCAGGCAACATGCTCACCTTT	CAVGR**_AGNMLTF	TRAV21	.	TRAJ39	8	-1	-1	14	2	0	1.45748e-06	3.41094e-06	0
1	5.26599e-07	TGTGCTTATAGGAGAGGACCACCGGCCAGTTCTATTTT	CAYRRG_TGQFYF	TRAV38-2DV8	.	TRAJ49	13	-1	-1	25	2	4.20095e-06	0	1.13698e-06	0
1	5.26572e-07	TGTGCAATGAGCCGGAATTCAGGAAACACACCTCTTGTCTTTGGAAAGGGCACGAGACTTTCTGTGATTGCAAAGGCCTGAGTCAAGGTTATTGCAATAGCACTAAAGACTGTGTAACACCAATGCAGGCAAATCAACCTTT	CAMSRNSGNTPLVFGKGTRLSVIA_RPESRLLQ*H*RLCNTNAGKSTF	TRAV12-3	.	TRAJ27	11	-1	-1	114	2	2.10047e-06	0	2.27396e-06	0
1	5.26572e-07	TGTGCAGCAAGGCTATCGTCCTCACAGAGATGACAAGATCATCTTT	CAARLSSS_RDDKIIF	TRAV29DV5	.	TRAJ30	10	-1	-1	23	2	2.10047e-06	0	2.27396e-06	0
1	5.18169e-07	TGTGCTCTAAGTGCTTACGGCACCGACAAGCTCATCTTT	CALSAYGTDKLIF	TRAV16	.	TRAJ34	12	-1	-1	20	2	0	0	1.13698e-06	3.93826e-06
1	5.18169e-07	TGTGCTCTTCGGGGTGGTTCTGCAAGGCAACTGACCTTT	CALRGGSARQLTF	TRAV16	.	TRAJ22	7	-1	-1	14	2	0	0	1.13698e-06	3.93826e-06
1	5.13083e-07	TGTGCTGTGAGTGGTACTAGCTATGGAAAGCTGACATTT	CAVSGTSYGKLTF	TRAV8-4	.	TRAJ52	12	-1	-1	10	2	0	1.45748e-06	0	2.9537e-06
1	5.13083e-07	TGTGCTGTACCACTATTACCCGACAAGCTCATCTTT	CAVPLLPDKLIF	TRAV2	.	TRAJ34	7	-1	-1	19	2	0	1.45748e-06	0	2.9537e-06
1	5.13083e-07	TGTGCTACAGACAAAGCTGCAGGCAACAAGCTAACTTTT	CATDKAAGNKLTF	TRAV17	.	TRAJ17	11	-1	-1	11	2	0	1.45748e-06	0	2.9537e-06
1	5.07971e-07	TGTGCTGTGAGTCTGAACACAGGCTTTCAGAAACTTGTATTT	CAVSLNTGFQKLVF	TRAV8-6	.	TRAJ8	11	-1	-1	13	2	2.10047e-06	0	0	1.96913e-06
1	5.07971e-07	TGTGCTGTGAGAGACGAAAGGTACAGCAGTGCTTCCAAGATAATCTTT	CAVRDERYSSASKIIF	TRAV3	.	TRAJ3	14	-1	-1	19	2	2.10047e-06	0	0	1.96913e-06
1	5.07971e-07	TGTGCTGGGCAGAATGGTCAGAATTTTGTCTTA	CAGQNGQNFVL	TRAV35	.	TRAJ26	11	-1	-1	13	2	2.10047e-06	0	0	1.96913e-06
1	5.07971e-07	TGTGCTCTACTCTCTAGCAACACAGGCAAACTAATCTTT	CALLSSNTGKLIF	TRAV19	.	TRAJ37	7	-1	-1	11	2	2.10047e-06	0	0	1.96913e-06
1	5.07971e-07	TGTGCAGAGATCGGGAAGCTACATACCTACATTT	CAEIGK_YIPTF	TRAV5	.	TRAJ6	9	-1	-1	13	2	2.10047e-06	0	0	1.96913e-06
1	4.82231e-07	TGTGCAGAGAATATATTTGGGGGTTACCAGAAAGTTACCTTT	CAENIFGGYQKVTF	TRAV13-2	.	TRAJ13	16	-1	-1	17	2	0	0	3.41094e-06	9.84566e-07
1	4.82231e-07	TGTGCTGGGCGATTCGTGGGCGGATCTGAAAAGCTGGTCTTT	CAGRFVGGSEKLVF	TRAV35	.	TRAJ57	9	-1	-1	17	2	0	0	3.41094e-06	9.84566e-07
1	4.8222e-07	TGTGCAGAGAATAAAAAGGGAGGTGCTGACGGACTCACCTTT	CAENKKGGADGLTF	TRAV13-2	.	TRAJ45	12	-1	-1	18	2	0	0	1.13698e-06	2.9537e-06
1	4.8222e-07	TGTGTGGTGAGCGCTTTCATGTTTTCTGGTGGCTACAATAAGCTGATTTTT	CVVSAFMFSGGYNKLIF	TRAV10	.	TRAJ4	13	-1	-1	17	2	0	0	1.13698e-06	2.9537e-06
1	4.8222e-07	TGTGCTCCTCCATCAGGAACCTACAAATACATCTTT	CAPPSGTYKYIF	TRAV21	.	TRAJ40	5	-1	-1	12	2	0	0	1.13698e-06	2.9537e-06
1	4.8222e-07	CTCGTCCTCTGGTTCTGCAAGGCAACTGACCTTT	LVLWFC_RQLTF	TRAV35	.	TRAJ22	-1	-1	-1	7	2	0	0	1.13698e-06	2.9537e-06
1	4.8222e-07	TGCATCGTCATAAGAAACCAGTGGCTCTAGGTTGACCTTT	CIVIRNQ_GSRLTF	TRAV26-1	.	TRAJ58	9	-1	-1	10	2	0	0	1.13698e-06	2.9537e-06
1	4.8222e-07	TGCCTCGTGGGGGGGATGACAAGATCATCTTT	CLVGG_DKIIF	TRAV4	.	TRAJ30	10	-1	-1	14	2	0	0	1.13698e-06	2.9537e-06
1	4.8222e-07	TGTGCTCTAAGGGATAACCAGGGAGGAAAGCTTATCTTC	CALRDNQGGKLIF	TRAV16	.	TRAJ23	10	-1	-1	13	2	0	0	1.13698e-06	2.9537e-06
1	4.8222e-07	TGTGCTGTGAGAGGAACTGGGGCAAACAACCTCTTCTTT	CAVRGTGANNLFF	TRAV3	.	TRAJ36	12	-1	-1	14	2	0	0	1.13698e-06	2.9537e-06
1	4.80632e-07	TGTGCTGTGACCGGAGGGTATGGAGGAAGCCAAGGAAATCTCATCTTT	CAVTGGYGGSQGNLIF	TRAV8-6	.	TRAJ42	9	-1	-1	18	2	0	2.91497e-06	1.13698e-06	0
1	4.80621e-07	TGTGCAGCAGTCCAGGCAACTTCAACAAATTTTACTTT	CAAVQA_FNKFYF	TRAV13-1	.	TRAJ21	8	-1	-1	16	2	0	1.45748e-06	2.27396e-06	0
1	4.71184e-07	TGTGCAATGAGCGGGACCGGTTCTGCAAGGCAACTGACCTTT	CAMSGTGSARQLTF	TRAV12-3	.	TRAJ22	12	-1	-1	18	2	2.10047e-06	1.45748e-06	0	0
1	4.71184e-07	TGTGCTTCCCCCCCCAACCCGGGGGCTGGGAGTTACCAACTCACTTTC	CASPPNPGAGSYQLTF	TRAV3	.	TRAJ28	5	-1	-1	21	2	2.10047e-06	1.45748e-06	0	0
1	4.71184e-07	TGTGCTCTAAGTCTCAGCTGGGGGAAATTGCAGTTT	CALSLSWGKLQF	TRAV16	.	TRAJ24	11	-1	-1	14	2	2.10047e-06	1.45748e-06	0	0
1	4.71184e-07	TGTGCTGTGGAGGATAACTCAAGGGCCGACAAGCTCATCTTT	CAVEDNSRADKLIF	TRAV2	.	TRAJ34	14	-1	-1	25	2	2.10047e-06	1.45748e-06	0	0
1	4.63661e-07	TGTGCTACCACCGAACTTTCTGGTGGCTACAATAAGCTGATTTTT	CATTELSGGYNKLIF	TRAV17	.	TRAJ4	7	-1	-1	16	2	0	2.91497e-06	0	9.84566e-07
1	4.63642e-07	TGTGCTGTGAGATCGATGGATAGCAGCTATAAATTGATCTTC	CAVRSMDSSYKLIF	TRAV3	.	TRAJ12	11	-1	-1	14	2	0	1.45748e-06	0	1.96913e-06
1	4.63642e-07	TGTGTTGTGAGTGAAGGTGGAGGAAGCCAAGGAAATCTCATCTTT	CVVSEGGGSQGNLIF	TRAV8-2	.	TRAJ42	13	-1	-1	17	2	0	1.45748e-06	0	1.96913e-06
1	4.63642e-07	TGTGTTGTGAGCGAGTACAATAACAATGACATGCGCTTT	CVVSEYNNNDMRF	TRAV8-2	.	TRAJ43	10	-1	-1	14	2	0	1.45748e-06	0	1.96913e-06
1	4.63642e-07	TGTGCAGCAAGCGCCGGAGCCAATAGTAAGCTGACATTT	CAASAGANSKLTF	TRAV29DV5	.	TRAJ56	13	-1	-1	15	2	0	1.45748e-06	0	1.96913e-06
1	4.35754e-07	TGTGCTGTGAGTGTTCAGGGAGCCCAGAAGCTGGTATTT	CAVSVQGAQKLVF	TRAV8-6	.	TRAJ54	16	-1	-1	13	2	0	0	1.13698e-06	1.96913e-06
1	4.35754e-07	TGTGCTCTGAAACAGGGAGCCCAGAAGCTGGTATTT	CALKQGAQKLVF	TRAV9-2	.	TRAJ54	9	-1	-1	12	2	0	0	1.13698e-06	1.96913e-06
1	4.35754e-07	TGTGCTGTGTATGGTTCTGCAAGGCAACTGACCTTT	CAVYGSARQLTF	TRAV8-3	.	TRAJ22	8	-1	-1	11	2	0	0	1.13698e-06	1.96913e-06
1	4.27205e-07	TGTGCTCTGACCTCACGTTCTAACGACTACAAGCTCAGCTTT	CALTSRSNDYKLSF	TRAV9-2	.	TRAJ20	9	-1	-1	14	2	2.10047e-06	0	0	9.84566e-07
1	4.04197e-07	TGTGTTGTGGACTCGGGGAATGAGAAATTAACCTTT	CVVDSGNEKLTF	TRAV8-2	.	TRAJ48	8	-1	-1	18	2	0	1.45748e-06	1.13698e-06	0
1	4.04197e-07	TGTGCTTTCACGACTCGTTCAGGAAACACACCTCTTGTCTTTGGAAAGGGCACAAGACTTTCTGTGATTGCAAAGGCCTGAGTCAAGGTTATTGCAATAGCACTAAAGACTGTGTAACACCAATGCAGGCAAATCAACCTTT	CAFTTRSGNTPLVFGKGTRLSVIA_RPESRLLQ*H*RLCNTNAGKSTF	TRAV38-1	.	TRAJ27	9	-1	-1	114	2	0	1.45748e-06	1.13698e-06	0
1	4.04197e-07	TGTGCTGTGAGTGGTACTAGCAGGGACACGGGCAGGAGAGCACTTACTTTT	CAVSGTSRDTGRRALTF	TRAV8-6	.	TRAJ5	12	-1	-1	23	2	0	1.45748e-06	1.13698e-06	0
1	3.89925e-07	TGTGTGGTGACCATTTCTGGTTCTGCAAGGCAACTGACCTTT	CVVTISGSARQLTF	TRAV12-1	.	TRAJ22	13	-1	-1	14	2	0	1.45748e-06	0	9.84566e-07
1	3.6647e-07	TGTGCTCTAGGAGAGATGACAAGATCATCTTTGGAAAAGGGACACGACTTCATATTCTCCCCAAGGCCTGAGTCAAGGTTATTGCAATAGCACTAAAGACTGTGTAACACCAATGCAGGCAAATCAACCTTT	CALGEMTRSSLEKGHDFIFSPRPESRLLQ*H*RLCNTNAGKSTF	TRAV6	.	TRAJ27	9	-1	-1	104	2	0	0	1.13698e-06	9.84566e-07
1	3.6647e-07	TGTGCAGAGAGCGATATCACGGGAGGAGGAAACAAACTCACCTTT	CAESDITGGGNKLTF	TRAV5	.	TRAJ10	10	-1	-1	16	2	0	0	1.13698e-06	9.84566e-07
1	3.6647e-07	TGTGCTGTGGGGGGGAACAATGACATGCGCTTT	CAVGGNNDMRF	TRAV21	.	TRAJ43	8	-1	-1	15	2	0	0	1.13698e-06	9.84566e-07
1	3.6647e-07	TGTGCAGAGTACAGCAGTGCTTCCAAGATAATCTTT	CAEYSSASKIIF	TRAV5	.	TRAJ3	8	-1	-1	8	2	0	0	1.13698e-06	9.84566e-07
1	3.6647e-07	TGTGCTGTCGTCATGGACACGGGCAGGAGAGCACTTACTTTT	CAVVMDTGRRALTF	TRAV2	.	TRAJ5	7	-1	-1	11	2	0	0	1.13698e-06	9.84566e-07

## Sheet: B8120 TRB clonotypes & overlap
count	freq	cdr3nt	cdr3aa	v	d	j	VEnd	DStart	DEnd	JStart	occurences	Mouse Tumor-21_TRB	Mouse PBMC-22_TRB	Mouse Spleen-23_TRB	Human PBMC-24_TRB
746629	0.701392	TGTGCCAGCAGCCAGGCTGCCGGACAGGGCCTTGAAGCTTTCTTT	CASSQAAGQGLEAFF	TRBV4-2	TRBD1	TRBJ1-1	13	21	28	32	4	0.752828	0.708282	0.645403	1.94e-05
61760	0.0580184	TGCGCCAGCAGTCAATCGGAAGGGGGGGGGAGCAGTACTTC	CASSQSE_GGEQYF	TRBV23-1	TRBD1	TRBJ2-7	17	20	25	29	4	0.0590344	0.0432834	0.0315216	3.88e-06
41304	0.0388016	TGTGCCAGCAAGGACTACGAGCAGTACTTC	CASKDYEQYF	TRBV2	.	TRBJ2-7	9	-1	-1	14	4	0.0166604	0.016154	0.0299386	7.77e-06
23953	0.0225024	TGTGCCAGCAGCGTAGAGGGATACCAAGAGACCCAGTACTTC	CASSVEGYQETQYF	TRBV9	.	TRBJ2-5	15	-1	-1	21	4	0.0108534	0.00640877	0.0052416	1.94e-05
17673	0.0166023	TGTGCCAGCAGTCTGGGAGGGCCCCACAATGAGCAGTTCTTC	CASSLGGPHNEQFF	TRBV27	TRBD2	TRBJ2-1	11	14	23	25	4	0.00183777	0.00338151	0.0057951	5.83e-05
15290	0.0143643	TGCAGCGTTGTTGGCGGACACTTCAACACCGGGGAGCTGTTTTTT	CSVVGGHFNTGELFF	TRBV29-1	TRBD1	TRBJ2-2	9	15	19	24	4	0.00435339	0.00721389	0.00963635	3.88e-06
10264	0.00964223	TGCAGTGCTACAGCGGGGAACGAGCAGTACTTC	CSATAGNEQYF	TRBV20-1	TRBD2	TRBJ2-7	9	11	16	19	4	0.00134066	0.00361983	0.001583	3.11e-05
10178	0.00956197	TGCAGTGTTCAAGGTGAAAGCAATCAGCCCCAGCATTTT	CSVQGESNQPQHF	TRBV20-1	.	TRBJ1-5	6	-1	-1	18	4	0.0023424	0.00279538	0.000907732	3.88e-05
9102	0.00855054	TGCGCCAGCAGCCAAGATTCGACCCGAGGGAATGAAAAACTGTTTTTT	CASSQDSTRGNEKLFF	TRBV4-1	TRBD2	TRBJ1-4	17	25	29	30	4	0.000421782	0.00109497	0.000697404	0.000458384
7274	0.00683401	TGTGCCAGCAGCTTGGGACCCAATGAGCAGTTCTTC	CASSLGPNEQFF	TRBV5-6	.	TRBJ2-1	15	-1	-1	20	4	0.000640205	0.00300149	0.00403498	7.77e-06
6453	0.00606267	TGCGCCAGCAGCGACACGGCTGGGGCCAACGTCCTGACTTTC	CASSDTAGANVLTF	TRBV5-1	.	TRBJ2-6	11	-1	-1	19	4	0.00108458	0.000586129	0.000503681	0.000116538
5918	0.00555952	TGTGCCAGCAGCTTAGTAGAGGGAAGCTCCTACAATGAGCAGTTCTTC	CASSLVEGSSYNEQFF	TRBV11-2	TRBD2	TRBJ2-1	15	18	22	24	4	0.000256082	0.000631216	0.000575635	0.000283577
5345	0.00502164	TGTGCCAGCAGCCAAGATGTCCGCGGTGAGCAGTTCTTC	CASSQDVRGEQFF	TRBV4-2	.	TRBJ2-1	17	-1	-1	26	4	0.000790841	0.00168753	0.0016937	7.77e-06
4419	0.00415206	TGCAGTGCTAGAGACTATTTAGGGATCGGGGGCGGTGGCACTGAAGCTTTCTTT	CSARDYLGIGGGGTEAFF	TRBV20-1	TRBD1	TRBJ1-1	13	27	33	38	4	0.000353996	0.00148142	0.000503681	3.11e-05
3854	0.00362141	TGTGCCAGCAGCCAAGGATCGGGGCGCGATCGCTACGAGCAGTACTTC	CASSQGSGRDRYEQYF	TRBV3-1	TRBD1	TRBJ2-7	15	20	26	32	4	0.000353996	0.000547483	0.000315492	7.77e-05
3217	0.00302211	TGTGCCAGCAGCTCCCGGGCGACAGGGTACTATGGCTACACCTTC	CASSSRATGYYGYTF	TRBV7-8	TRBD1	TRBJ1-2	12	20	26	28	4	0.000301273	0.000747153	0.000658659	1.55e-05
3065	0.00287962	TGTGCCAGCAGCCAAGCAGGGAGAGCCCCTGAAGCTTTCTTT	CASSQAGRAPEAFF	TRBV4-2	TRBD2	TRBJ1-1	15	18	27	28	4	0.000459441	0.000560365	0.00189849	3.88e-06
2779	0.0026113	TGTGCCAGCAGTTTTTGGACAGGACCCTATAATTCACCCCTCCACTTT	CASSFWTGPYNSPLHF	TRBV27	TRBD1	TRBJ1-6	13	16	22	25	4	4.52e-05	0.000103056	0.000249073	0.00110711
2756	0.00258936	TGTGCCAGCAGCCAAGGAGGAAATCAGCCCCAGCATTTT	CASSQGGNQPQHF	TRBV3-1	.	TRBJ1-5	15	-1	-1	21	4	0.000353996	0.000431545	0.000348702	2.33e-05
2396	0.00225175	TGCGCCAGCAGTGAGTCGCGGACAGACCTCCAATCAGCCCCAGCATTTT	CASSESRT_TSNQPQHF	TRBV10-1	TRBD1	TRBJ1-5	17	19	24	30	4	0.0003314	0.000766476	0.000359772	7.77e-06
2145	0.00201533	TGTGCCAGCAGGACGGATTATGGCTACACCTTC	CASRTDYGYTF	TRBV21-1	.	TRBJ1-2	10	-1	-1	18	4	0.000489568	0.000193229	0.000154979	3.11e-05
2033	0.00191033	TGTGCCAGCAGCCCCACAGGGCGCAATCAGCCCCAGCATTTT	CASSPTGRNQPQHF	TRBV16	TRBD1	TRBJ1-5	12	15	20	22	4	7.53e-05	0.000373577	0.000177119	7.38e-05
1725	0.00162129	TGCAGTGCTAGAGCTCCTCCGGGACAGGGGGCTGTCACTGAAGCTTTCTTT	CSARAPPGQGAVTEAFF	TRBV20-1	TRBD1	TRBJ1-1	12	18	31	35	4	0.000105446	0.000283403	0.000149444	4.27e-05
1387	0.00130349	TGCAGTGCCCAGGGGGAAAGCAATCAGCCCCAGCATTTT	CSAQGESNQPQHF	TRBV20-1	TRBD1	TRBJ1-5	7	9	15	18	4	0.000195827	0.00013526	0.000110699	2.72e-05
1120	0.00105268	TGTGCCAGCTCATCGAAAGGGCAAGGGGATGAGCAGTTCTTC	CASSSKGQGDEQFF	TRBV18	TRBD1	TRBJ2-1	11	23	27	28	4	0.000158168	0.000231875	0.000238003	3.88e-06
1089	0.00102336	TGTGCCAGCAGCCCACACCATGGGGAGACGAATGAAAAACTGTTTTTT	CASSPHHGETNEKLFF	TRBV9	TRBD2	TRBJ1-4	11	22	26	30	4	8.29e-05	0.000193229	0.000121769	1.55e-05
1043	0.000980575	TGTGCCAGCAGTTACCTCCGACTCGGTGGCTACACCTTC	CASSYLRLGGYTF	TRBV6-6	.	TRBJ1-2	14	-1	-1	26	4	3.01e-05	5.8e-05	9.41e-05	0.000155384
1004	0.000943747	TGTGCCAGCAGCGACAGTCCTCCCGATAATTCACCCCTCCACTTT	CASSDSPPDNSPLHF	TRBV7-9	TRBD2	TRBJ1-6	11	18	24	25	4	0.000316337	0.000161024	0.000110699	3.88e-06
960	0.000902314	TGCAGCGTACCTAATCCAGGGGGATTCTCCTACAATGAGCAGTTCTTC	CSVPNPGGFSYNEQFF	TRBV29-1	TRBD1	TRBJ2-1	7	16	22	26	4	3.77e-05	0.000251198	0.000249073	7.77e-06
956	0.000898808	TGTGCCAGCAGCCAATCAGCAGGGGCTGGAAACACCATATATTTT	CASSQSAGAGNTIYF	TRBV16	TRBD1	TRBJ1-3	16	19	24	25	4	9.04e-05	0.000115938	0.000110699	1.55e-05
948	0.000891219	TGTGCCAGCAGCCCCGGCAGGGATCATAATTCACCCCTCCACTTT	CASSPGRDHNSPLHF	TRBV7-9	TRBD1	TRBJ1-6	11	12	16	25	4	2.26e-05	0.000103056	0.000160514	4.66e-05
926	0.000870175	TGTGCCAGCAGCCGGGACATCTCTGGAAACACCATATATTTT	CASSRDISGNTIYF	TRBV16	TRBD1	TRBJ1-3	12	13	18	20	4	7.53e-06	0.000296285	0.000166049	4.27e-05
841	0.000790913	TGTGCCAGCAGCCAATCAGGACAGGGTGATCAGCCCCAGCATTTT	CASSQSGQGDQPQHF	TRBV16	TRBD1	TRBJ1-5	16	18	25	28	4	3.77e-05	0.000238316	0.000154979	7.77e-06
714	0.000671273	TGTGCCAGCAGTTACTCGAACCAAGGTCAGCCCCAGCATTTT	CASSYSNQGQPQHF	TRBV6-6	.	TRBJ1-5	18	-1	-1	26	4	0.000120509	9.02e-05	4.43e-05	1.17e-05
703	0.000660524	TGCAGTGCTAGAGGGGGACTTATCCAAGAGACCCAGTACTTC	CSARGGLIQETQYF	TRBV20-1	TRBD2	TRBJ2-5	12	14	19	23	4	6.78e-05	0.000103056	2.77e-05	2.72e-05
621	0.000583629	TGCGCCAGCGAGAGAGAGGGGGCCCTGAGTCCCCACGAGCAGTACTTC	CASEREGALSPHEQYF	TRBV5-1	TRBD1	TRBJ2-7	8	16	22	34	4	6.03e-05	2.58e-05	6.64e-05	3.11e-05
618	0.000581364	TGTGCCAGCTCCCTAGCTCAGGGGGGCTATGGCTACACCTTC	CASSLAQGGYGYTF	TRBV18	TRBD1	TRBJ1-2	10	18	24	26	4	4.52e-05	0.000180347	9.96e-05	3.88e-06
600	0.000564472	TGTGCCAGCAGCTTTCAGGGTGCCACCTACGAGCAGTACTTC	CASSFQGATYEQYF	TRBV11-2	TRBD1	TRBJ2-7	13	15	19	25	4	1.51e-05	9.02e-05	8.86e-05	2.33e-05
571	0.0005372	TGCGCCAGCAGCTGGGGACAGGGGAGCTATGGCTACACCTTC	CASSWGQGSYGYTF	TRBV5-1	TRBD1	TRBJ1-2	12	14	23	26	4	5.27e-05	3.22e-05	1.66e-05	8.16e-05
550	0.000517597	TGTGCCAGTAGCGGACCTCTTCTGAACACTGAAGCTTTCTTT	CASSGPLLNTEAFF	TRBV19	.	TRBJ1-1	10	-1	-1	22	4	3.77e-05	0.000128819	0.000105164	3.88e-06
505	0.000475193	TGCGCCAGCCGCTTGTCCCTCGGCACCCAGTACAAAAACATTCAGTACTTC	CASRLSLGTQYKNIQYF	TRBV5-1	TRBD2	TRBJ2-4	14	16	20	32	4	2.26e-05	3.22e-05	1.66e-05	0.000116538
465	0.000437729	TGTGCCAGCAGCCGAGGGTACAATGAGCAGTTCTTC	CASSRGYNEQFF	TRBV11-2	TRBD2	TRBJ2-1	11	13	17	18	4	2.26e-05	1.93e-05	0.000149444	1.55e-05
437	0.000411073	TGTGCCAGCAGTGCTTATAGGACAGTAAGAGGCTACACCTTC	CASSAYRTVRGYTF	TRBV6-1	TRBD1	TRBJ1-2	12	19	24	30	4	3.01e-05	4.51e-05	4.98e-05	1.17e-05
400	0.000375792	TGTGCCACCAGTGATCCGACAGGGGGCGACACAGATACGCAGTATTTT	CATSDPTGGDTDTQYF	TRBV24-1	TRBD1	TRBJ2-3	14	17	27	29	4	1.51e-05	7.09e-05	2.21e-05	2.33e-05
367	0.000344771	TGCGCCAGCAGTTCTGGACAGGCGAACACTGAAGCTTTCTTT	CASSSGQANTEAFF	TRBV10-2	TRBD1	TRBJ1-1	11	15	21	23	4	7.53e-06	1.29e-05	5.53e-06	0.000726422
343	0.000322954	TGTGCCAGCAGCGGGGGGCCGGGGGCGAGCAATCAGCCCCAGCATTTT	CASSGGPGASNQPQHF	TRBV9	TRBD1	TRBJ1-5	12	20	26	27	4	1.51e-05	1.29e-05	4.98e-05	3.11e-05
328	0.000308567	TGTGCCAGCAGCCAAGATTTCGCGGGGAGCTCCTACAATGAGCAGTTCTTC	CASSQDFAGSSYNEQFF	TRBV3-1	.	TRBJ2-1	17	-1	-1	25	4	1.51e-05	3.22e-05	6.64e-05	7.77e-06
289	0.000271575	TGTGCCAGCAGTTACTCTTTGTTTAGAGAGACCCAGTACTTC	CASSYSLFRETQYF	TRBV6-3	.	TRBJ2-5	16	-1	-1	26	4	7.53e-06	5.8e-05	2.21e-05	1.55e-05
279	0.000262661	TGCGGGACCTTTAGCGGGGCGAATGAGCAGTTCTTC	CGTFSGANEQFF	TRBV29-1	TRBD2	TRBJ2-1	2	11	17	21	4	1.51e-05	4.51e-05	5.53e-06	3.5e-05
272	0.000256171	TGCGCCAGCAGCGACAGCGGGGGGCCAGGGACCCAGTACTTC	CASSDSGGPGTQYF	TRBV5-1	TRBD2	TRBJ2-5	11	15	25	29	4	2.26e-05	6.44e-06	1.11e-05	7.38e-05
263	0.000247913	TGTGCCAGCAGCCAAATGAACACTGAAGCTTTCTTT	CASSQMNTEAFF	TRBV16	.	TRBJ1-1	14	-1	-1	15	4	7.53e-06	2.58e-05	2.77e-05	1.94e-05
232	0.000218198	TGTGCCAGCAGCTACGAGGGGGCTGCAACAGATACGCAGTATTTT	CASSYEGAATDTQYF	TRBV7-9	TRBD1	TRBJ2-3	12	16	22	27	4	3.01e-05	3.22e-05	1.66e-05	3.88e-06
184	0.000173524	TGTGCCAGCAGCCCCAGGGGGGTGAGGAATGAGCAGTTCTTC	CASSPRGVRNEQFF	TRBV11-3	TRBD1	TRBJ2-1	11	14	20	27	4	1.51e-05	1.29e-05	1.66e-05	7.77e-06
161	0.000151656	TGTGCCAGCAGACACAGGGTTGTCGAGACCCAGTACTTC	CASRHRVVETQYF	TRBV3-1	TRBD1	TRBJ2-5	10	13	18	24	4	5.27e-05	6.44e-06	1.11e-05	3.88e-06
144	0.000135796	TGCAGTGCTAGAGGGGGGAACACTGAAGCTTTCTTT	CSARGGNTEAFF	TRBV20-1	.	TRBJ1-1	12	-1	-1	17	4	2.26e-05	6.44e-06	1.66e-05	3.88e-06
144	0.000135796	TGCAGCGTTGGGCCAGGGGCAGGCATTCAGTACTTC	CSVGPGAGIQYF	TRBV29-1	TRBD1	TRBJ2-4	9	13	18	23	4	2.26e-05	6.44e-06	1.66e-05	3.88e-06
118	0.000110878	TGTGCCAGCAGCTTAGGATCTGCACGGGAGATCGTAAATCAGCCCCAGCATTTT	CASSLGSAREIVNQPQHF	TRBV7-9	TRBD2	TRBJ1-5	15	24	29	36	4	7.53e-06	1.29e-05	1.11e-05	3.88e-06
99	9.32e-05	TGTGCCAGCAGCTCCTTTTGGTCACCCCTCCACTTT	CASSSFWSPLHF	TRBV7-6	.	TRBJ1-6	12	-1	-1	21	4	7.53e-06	6.44e-06	1.11e-05	3.88e-06
12014	0.0112869	TGTGCCAGCAGGGCTGGGTTTAGCGGGGAAAATGAGCAGTTCTTC	CASRAGFSGENEQFF	TRBV2	TRBD2	TRBJ2-1	10	20	26	30	3	0.0648942	0.0886278	0.0779377	0
2757	0.00259057	TGTGCCAGCAGACCCGCCGGGGAGGCAAAACTGTTTTTT	CASRPAGEAKLFF	TRBV6-5	TRBD2	TRBJ1-4	10	19	24	26	3	0.0109211	0.00933297	0.0122046	0
2122	0.00199369	TGTGCCAGCAGCCGTGGACAGGGGGGGAACACCATATATTTT	CASSRGQGGNTIYF	TRBV4-2	TRBD1	TRBJ1-3	12	15	24	27	3	0.00400693	0.0114263	0.00953119	0
1713	0.00160973	TGTGCCAGCAGTGGAAGAGGCGGGGAAATGTCCGGGGAGCTGTTTTTT	CASSGRGGEMSGELFF	TRBV2	TRBD2	TRBJ2-2	12	19	23	31	3	0.00212397	0.0060674	0.0143909	0
1621	0.0015236	TGTGCCAGCAGTTACTCTAATAGAGGGCAGGGGCGAGCTTTCTTT	CASSYSNRGQGRAFF	TRBV6-5	TRBD1	TRBJ1-1	16	27	32	35	3	0.0039994	0.0051721	0.00719544	0
1505	0.00141405	TGCGCCAGCAGTGATGGACAGGGAGGCCCCTACGAGCAGTACTTC	CASSDGQGGPYEQYF	TRBV10-1	TRBD1	TRBJ2-7	13	15	22	28	3	0.00433833	0.00577755	0.00440582	0
1354	0.00127279	TGTGCCAGCAGCTTAAGTCGAAGCGGGTGGCAAGAGACCCAGTACTTC	CASSLSRSGWQETQYF	TRBV7-6	TRBD2	TRBJ2-5	14	21	26	30	3	0.00171725	0.00419952	0.0100515	0
1346	0.00126459	TGTGCCAGCAATCCCGGGACAGGGAACTATGGCTACACCTTC	CASNPGTGNYGYTF	TRBV6-1	TRBD1	TRBJ1-2	9	11	23	24	3	0.00732846	0.00331066	0.00291138	0
1175	0.00110447	TGTGCCAGCAGCCATACAGGACAGGGTCAAATTGAAGCTTTCTTT	CASSHTGQGQIEAFF	TRBV7-9	TRBD1	TRBJ1-1	11	18	25	32	3	0.00111471	0.00454089	0.00811978	0
1151	0.00108166	TGTGCCAGCAGCTTAGAAAGGGCGCACGAGCAGTACTTC	CASSLERAHEQYF	TRBV11-2	TRBD1	TRBJ2-7	16	19	24	25	3	0.00261354	0.00218349	0.00662534	0
696	0.000654404	TGTGCCAGCTCACCAGAAAAAGAGACCCAGTACTTC	CASSPEKETQYF	TRBV18	.	TRBJ2-5	14	-1	-1	19	3	0.00255329	0.0012109	0.00163835	0
680	0.000639208	TGCGCCAGCAGCCCCGGGGGGGCGGGTTACAATGAGCAGTTCTTC	CASSPGGAGYNEQFF	TRBV5-1	TRBD1	TRBJ2-1	11	17	23	27	3	0.00192815	0.00125599	0.00190402	0
590	0.000554839	TGCGCCAGCAGCTTGACAGGGGGCATTGGGAACACTGAAGCTTTCTTT	CASSLTGGIGNTEAFF	TRBV5-1	TRBD1	TRBJ1-1	14	15	23	29	3	0.000316337	0.000979028	0.00845187	0
571	0.0005366	TGCAGCGTTAAGGGACAGTATAGCAATCAGCCCCAGCATTTT	CSVKGQYSNQPQHF	TRBV29-1	TRBD1	TRBJ1-5	8	11	17	18	3	0.000775778	0.00193229	0.00152765	0
570	0.000536012	TGTGCCAGTAGTCTGCAGGGGGTAAGGCAGCCCCAGCATTTT	CASSLQGVRQPQHF	TRBV19	TRBD1	TRBJ1-5	11	15	21	27	3	0.000610078	0.00188076	0.00198705	0
526	0.000494792	TGTGCCAGCAGCTTAGCTCTACCCGGACAGGGGTTTGGTAGTACCCAGCATTTT	CASSLALPGQGFGSTQHF	TRBV7-2	TRBD1	TRBJ1-5	20	24	32	43	3	0.000527228	0.0014621	0.00214756	0
526	0.000494312	TGTGCCAGCAGCTGGACAGGGGGCGCTGACTATGGCTACACCTTC	CASSWTGGADYGYTF	TRBV11-2	TRBD1	TRBJ1-2	12	13	23	24	3	0.00111471	0.00100479	0.0014723	0
500	0.000470116	TGTGCCAGCAGCTTAGTTCCAGGGGGTACCGGGGAGCTGTTTTTT	CASSLVPGGTGELFF	TRBV11-2	TRBD1	TRBJ2-2	15	19	25	27	3	0.000595014	0.000772917	0.00293353	0
489	0.000459967	TGTGCCAGCAGTTTCACCGGGCCCTGGGGCAATCAGCCCCAGCATTTT	CASSFTGPWGNQPQHF	TRBV6-5	TRBD2	TRBJ1-5	12	18	24	28	3	0.000399187	0.000805122	0.00384679	0
488	0.000459082	TGCGCCAGCAGCCTTAGGGAGTATAGCAATCAGCCCCAGCATTTT	CASSLREYSNQPQHF	TRBV4-1	TRBD2	TRBJ1-5	12	16	20	21	3	0.000361527	0.00136549	0.00248519	0
482	0.000452854	TGTGCCAGCAGCTTGGACATGTTTAGTGTGAACGATGGCTACACCTTC	CASSLDMFSVNDGYTF	TRBV9	TRBD1	TRBJ1-2	11	14	18	30	3	0	0.000560365	0.000116234	0.0178343
461	0.000433503	TGTGCCAGCAGCCAAACAACAATGGGGGCCCGGGAGCTGTTTTTT	CASSQTTMGARELFF	TRBV3-1	TRBD1	TRBJ2-2	14	23	28	31	3	0.000858628	0.00072783	0.00156086	0
459	0.000432116	TGTGCCAGCAGTGTACTAGCGGGGACCGGGGAGCTGTTTTTT	CASSVLAGTGELFF	TRBV12-4	TRBD2	TRBJ2-2	11	14	22	24	3	0.0009942	0.000921059	0.00105164	0
447	0.000420683	TGTGCCAGCAGTTTAGCGGGGGGGCCTGAGACCCAGTACTTC	CASSLAGGPETQYF	TRBV28	TRBD2	TRBJ2-5	14	15	25	27	3	0.000301273	0.000495955	0.00578956	0
443	0.000416768	TGTGCCAGCAGCCAGGCTGCCGGACAGGGCCTTGAAGCTTTCTTTGGACAAGGCACCAGACTCACAGTTGTAGGGTTAAAATTCTACTAAGGAACAGGAGAGGACCTGGCAGGTGGACTTGGGGAGGCAGGAGTGGAAGGCAGCAGGTCGCGGTTTTCCTTCCAGTCTTTAATGTTGTGCAACTAATGAAAAACTGTTTTTT	CASSQAAGQGLEAFFGQGTRLTVVGLKFY*GTGE_TWQVDLGRQEWKAAGRGFPSSL*CCATNEKLFF	TRBV4-2	TRBD1	TRBJ1-4	13	21	28	177	3	0.000918882	0.00101767	0.000891127	0
418	0.00039268	TGTGCCAGCAGCGTAGTACCTAGTAGTATCTACGAGCAGTACTTC	CASSVVPSSIYEQYF	TRBV9	TRBD2	TRBJ2-7	15	19	23	29	3	0	0.00046375	9.96e-05	0.0142138
412	0.000387765	TGTGCCAGCAGTTACTCAGGGGCTAACTATGGCTACACCTTC	CASSYSGANYGYTF	TRBV6-5	.	TRBJ1-2	16	-1	-1	21	3	0.000429314	0.000437986	0.00332097	0
400	0.000375952	TGTGCCAGCAGTGAAATTCTGGGGCAGTCTAGCTCCTATAATTCACCCCTCCACTTT	CASSEILGQSSSYNSPLHF	TRBV2	TRBD1	TRBJ1-6	14	20	24	30	3	0.000617609	0.000901736	0.000990757	0
394	0.000370361	TGCAGTGCTAGAGTTTCATTGGACTATCCAGAGACCCAGTACTTC	CSARVSLDYPETQYF	TRBV20-1	TRBD2	TRBJ2-5	12	20	25	29	3	0.000241018	0.000811563	0.00265678	0
392	0.000369015	TGTGCCAGCAGCCAATTGGGACGGGGCACTGAAGCTTTCTTT	CASSQLGRGTEAFF	TRBV16	TRBD1	TRBJ1-1	15	17	25	26	3	0.000436846	0.00121734	0.000963082	0
374	0.000352216	TGTGCCAGCAGTGTGGCAGCGAACACTGAAGCTTTCTTT	CASSVAANTEAFF	TRBV25-1	.	TRBJ1-1	12	-1	-1	20	3	0.000158168	0.000695625	0.0038634	0
366	0.000344345	TGTGCCAGCAGCCTCAGCGGGGGGCCTTACAATGAGCAGTTCTTC	CASSLSGGPYNEQFF	TRBV6-5	TRBD2	TRBJ2-1	10	15	25	27	3	0.000723055	0.000843768	0.00063652	0
357	0.00033547	TGTGCCAGCAGCCTCGGGGGGGAGGGCTACGAGCAGTACTTC	CASSLGGEGYEQYF	TRBV7-9	TRBD2	TRBJ2-7	11	19	25	26	3	0.000730587	0.000714948	0.000669729	0
328	0.000308955	TGTGCCAGCAGTGCCGACAGGCTCCCTATGAACACTGAAGCTTTCTTT	CASSADRLPMNTEAFF	TRBV2	TRBD1	TRBJ1-1	12	15	20	27	3	0.000195827	0.00072783	0.00176565	0
314	0.000295371	TGTGCCAGCAGCCAAGAACAGAGTCTCTGGGGAAACACCATATATTTT	CASSQEQSLWGNTIYF	TRBV3-1	.	TRBJ1-3	16	-1	-1	30	3	0.000572418	0.000650538	0.000564565	0
311	0.000292395	TGCGCCAGCAGCCAAGTTTGGAGCGGGGCTCAAGAGACCCAGTACTTC	CASSQVWSGAQETQYF	TRBV4-1	TRBD2	TRBJ2-5	15	21	26	30	3	0.0003314	0.000412222	0.00147783	0
298	0.000280783	TGTGCCAGACAAATCAGAGGGACGGACTACGAGCAGTACTTC	CARQIRGTDYEQYF	TRBV2	TRBD1	TRBJ2-7	7	18	22	26	3	0.000361527	0.000772917	0.00061438	0
297	0.00027971	TGTGCCAGCAGTTACGGGATTCTTGGGGCCAACGTCCTGACTTTC	CASSYGILGANVLTF	TRBV6-5	.	TRBJ2-6	14	-1	-1	23	3	0.00199593	0.00046375	0.000182653	0
294	0.000276617	TGTGCCAGTAGTATTCCGTCCGGGCGTACTCAGCCCCAGCATTTT	CASSIPSGRTQPQHF	TRBV19	TRBD1	TRBJ1-5	13	19	23	29	3	0.000549823	0.000483073	0.000608845	0
290	0.000272774	TGTGCCAGTAGTAACGGGGAGGGTTACGAGCAGTACTTC	CASSNGEGYEQYF	TRBV19	TRBD2	TRBJ2-7	12	16	22	24	3	0.000369059	0.000502396	0.000824708	0
279	0.000262499	TGTGCCAGCAGTGGGGCAGCGGAGCGAGGCTATGGCTACACCTTC	CASSGAAERGYGYTF	TRBV25-1	TRBD2	TRBJ1-2	12	17	21	29	3	0.00041425	0.000476632	0.000664194	0
274	0.000258098	TGTGCCACCAGCAGAGATTTAGGGGCACAAGAGACCCAGTACTTC	CATSRDLGAQETQYF	TRBV15	TRBD1	TRBJ2-5	17	20	24	27	3	0.000587482	0.000495955	0.000420656	0
265	0.000249481	TGCAGTGCTAGCACGGACAGCGCTACTCAAGAGACCCAGTACTTC	CSASTDSATQETQYF	TRBV20-1	TRBD1	TRBJ2-5	10	14	19	27	3	0	0.000238316	3.87e-05	0.0115878
246	0.000231573	TGTGCCAGCAGTTACTCGGCAGGGGGCGAGAGGGCTGAAGCTTTCTTT	CASSYSAGGERAEAFF	TRBV6-5	TRBD1	TRBJ1-1	17	19	27	34	3	0.000135573	0.000425104	0.0013782	0
240	0.000225887	TGTGCCAGCAGCTTCCGTAATCAGCCCCAGCATTTT	CASSFRNQPQHF	TRBV5-8	.	TRBJ1-5	13	-1	-1	18	3	0.000225955	0.000508837	0.00062545	0
234	0.000220227	TGTGCCAGCAGTCCTAGCGGGGGGGCAGTCGGTGAGCAGTTCTTC	CASSPSGGAVGEQFF	TRBV2	TRBD2	TRBJ2-1	11	13	25	32	3	0.000173232	0.000257639	0.00145569	0
234	0.000220072	TGCAGCGTTCTGAGCAGTTCTTC	CSVL_QFF	TRBV29-1	.	TRBJ2-1	8	-1	-1	10	3	0.000482037	0.000418663	0.000321027	0
225	0.000212078	TGTGCCAGCAGTTTTCCACAAGGACTAGCGGAACTTTTGGGTTCAGATACGCAGTATTTT	CASSFPQGLAELLGSDTQYF	TRBV27	TRBD2	TRBJ2-3	13	21	30	43	3	0.000278677	0.000476632	0.000420656	0
224	0.000210712	TGTGCCAGCAGCCCCGGGGACAGGGGATATGGCTACACCTTC	CASSPGDRGYGYTF	TRBV6-6	TRBD1	TRBJ1-2	10	16	25	27	3	0.000105446	0.00032849	0.00157193	0
212	0.000199565	TGCGCCAGCAGCTTGGCCCTTGAGACCCAGTACTTC	CASSLALETQYF	TRBV5-1	.	TRBJ2-5	17	-1	-1	21	3	9.04e-05	0.000425104	0.0011402	0
209	0.000197151	TGTGCCAGCAGTCCCGTAGCGGGGGTGTACAATGAGCAGTTCTTC	CASSPVAGVYNEQFF	TRBV11-2	TRBD2	TRBJ2-1	10	16	22	27	3	9.79e-05	0.000553924	0.000769358	0
205	0.000193302	TGCAGTGCTAGAGAGCGAGAACTGGAGAAGACCCAGTACTTC	CSARERELEKTQYF	TRBV20-1	.	TRBJ2-5	13	-1	-1	28	3	0.0001657	0.000206111	0.00112913	0
198	0.000186273	TGTGCCAGCAGCTTTGGGCCGGGGCCCCGCGAGCAGTACTTC	CASSFGPGPREQYF	TRBV5-6	TRBD2	TRBJ2-7	13	21	26	29	3	0.000677864	0.000206111	0.000238003	0
196	0.000184349	TGTGCCAGCAGCTTAGGACCCGGGGAGCTGTTTTTT	CASSLGPGELFF	TRBV7-7	.	TRBJ2-2	15	-1	-1	19	3	6.03e-05	0.000322049	0.00164388	0
189	0.000178115	TGTGCCAGCAGTCCCTACCCCCGCCTTGTAAACTACGAGCAGTACTTC	CASSPYPRLVNYEQYF	TRBV27	TRBD1	TRBJ2-7	11	17	21	32	3	0.000790841	0.000218993	0.000160514	0
189	0.000177807	TGTGCCATCGCCCCGGGAATGAACACTGAAGCTTTCTTT	CAIAPGMNTEAFF	TRBV10-3	TRBD1	TRBJ1-1	8	11	17	18	3	0.000421782	0.00032849	0.000199258	0
181	0.000170712	TGTGCCATCAGGCAGGGAGGGGACACCGGGGAGCTGTTTTTT	CAIRQGGDTGELFF	TRBV10-3	TRBD2	TRBJ2-2	10	14	20	22	3	0.000316337	0.000334931	0.000221398	0
178	0.000167275	TGTGCCAGCAGTAAGGGGAAATTGGGGACCGGAGTTGTCGAGCAGTACTTC	CASSKGKLGTGVVEQYF	TRBV6-5	TRBD1	TRBJ2-7	11	24	28	38	3	0.000263614	0.000380018	0.000215863	0
174	0.000164267	TGTGCCAGCAGTTTAGGACTGCATTACGAGCAGTACTTC	CASSLGLHYEQYF	TRBV28	TRBD2	TRBJ2-7	14	15	19	24	3	0	4.51e-05	2.21e-05	0.0201456
172	0.000161644	TGTGCCGGCCGCCCGGACAGGGAGGGTACTGAAGCTTTCTTT	CAGRPDREGTEAFF	TRBV28	TRBD1	TRBJ1-1	5	14	21	27	3	0.000195827	0.000238316	0.000404052	0
170	0.000160583	TGTGCCAGCAGTCAACTCGGGACTTATTCATACAATGAGCAGTTCTTC	CASSQLGTYSYNEQFF	TRBV7-7	TRBD2	TRBJ2-1	10	17	23	30	3	0.000753182	0.000244757	9.96e-05	0
162	0.000152741	TGTGCCAGCAGCGTACCGGGACTAGCGGGGGGGCCCGGTGGTACCGGGGAGCTGTTTTTT	CASSVPGLAGGPGGTGELFF	TRBV7-2	TRBD2	TRBJ2-2	11	15	35	42	3	0.000700459	0.000276962	7.75e-05	0
159	0.000149736	TGCAGTGCTTACCCGCTCTTCGGGGAGGAGAACATTCAGTACTTC	CSAYPLFGEENIQYF	TRBV20-1	TRBD2	TRBJ2-4	8	11	16	30	3	0	9.02e-05	3.87e-05	0.00397396
154	0.000144912	TGTGCCAGCAGCTTAGGCGGGGGAACACACAATGAGCAGTTCTTC	CASSLGGGTHNEQFF	TRBV11-1	TRBD1	TRBJ2-1	15	18	22	28	3	6.03e-05	0.000289844	0.000697404	0
154	0.000144691	TGTGCCAGCAGTCCCGACAGGGCCGGAAACACCATATATTTT	CASSPDRAGNTIYF	TRBV6-6	TRBD1	TRBJ1-3	11	15	21	24	3	0.000128041	0.000218993	0.000431726	0
144	0.000136203	TGCGCCAGCAGCTTGGCCGCAGGGAGTGGCTACACCTTC	CASSLAAGSGYTF	TRBV5-1	TRBD1	TRBJ1-2	17	19	23	26	3	9.04e-05	0.000322049	0.000326562	0
143	0.000134766	TGTGCCAGCAGTTACTCAGATCTCGAGCAGTACTTC	CASSYSDLEQYF	TRBV6-6	.	TRBJ2-7	16	-1	-1	23	3	0.000218423	0.000251198	0.000166049	0
143	0.00013469	TGTGCCAGCTCACCATGGATAGGTTCGGCAGGCAATCAGCCCCAGCATTTT	CASSPWIGSAGNQPQHF	TRBV18	.	TRBJ1-5	14	-1	-1	31	3	0.00303532	7.73e-05	3.87e-05	0
140	0.000132244	TGTGCCAGCAGCCAGACAGATAACACTGAAGCTTTCTTT	CASSQTDNTEAFF	TRBV3-1	TRBD1	TRBJ1-1	13	14	18	21	3	8.29e-05	0.000141701	0.000719544	0
138	0.00013042	TGCGCCAGCAGCCAAGCCGGGACAGGGGGTCGAGGCTACACCTTC	CASSQAGTGGRGYTF	TRBV4-1	TRBD1	TRBJ1-2	15	16	28	33	3	7.53e-06	0.000586129	0.00180993	0
134	0.000126211	TGTGCCAGCAGTCCCCATGGTTACACCGGGGAGCTGTTTTTT	CASSPHGYTGELFF	TRBV27	.	TRBJ2-2	11	-1	-1	22	3	0.000225955	0.000193229	0.000160514	0
131	0.000123961	TGTGCCAGCAGCCACTGGACAGGTGGTAATCAGCCCCAGCATTTT	CASSHWTGGNQPQHF	TRBV5-5	TRBD1	TRBJ1-5	11	16	22	27	3	8.29e-05	0.000296285	0.000265678	0
131	0.000123514	TGTGCCAGCTCACTCGCCGGGACTACTTCGCGGACCGGGGAGCTGTTTTTT	CASSLAGTTSRTGELFF	TRBV18	TRBD2	TRBJ2-2	12	16	24	33	3	0.000158168	0.000367136	0.000110699	0
130	0.000122217	TGCAGCAAAGCTGGGACTAGAGTCAAGAGACCCAGTACTTC	CSKAGTR_QETQYF	TRBV29-1	TRBD2	TRBJ2-5	5	12	19	23	3	6.78e-05	0.000218993	0.000415121	0
129	0.000121565	TGGGCCAGCAGTGTACTAGCGGGGACCGGGGAGCTGTTTTTT	WASSVLAGTGELFF	TRBV12-4	TRBD2	TRBJ2-2	11	14	22	24	3	0.000180764	0.000154583	0.000215863	0
128	0.000120568	TGTGCCAGCAGTTACATTGGGACAGCTTATGGCTACACCTTC	CASSYIGTAYGYTF	TRBV6-5	TRBD1	TRBJ1-2	14	18	24	27	3	0.0001657	0.000167465	0.000210328	0
127	0.000119895	TGCGCCAGCAGCCCCGGACAGGGGGCTTTGGGGGCGGCCCAGTACTTC	CASSPGQGALGAAQYF	TRBV4-1	TRBD1	TRBJ2-5	12	15	25	37	3	9.79e-05	9.66e-05	0.00060331	0
123	0.000116349	TGTGCCAGCAGCCAATTCCACGGCAAGTGGGAAGCTTTCTTT	CASSQFHGKWEAFF	TRBV16	.	TRBJ1-1	15	-1	-1	30	3	0.000188296	0.000167465	0.000160514	0
123	0.000115993	TGTGCTAGTGGTTTGGGGGGATATAGCAATCAGCCCCAGCATTTT	CASGLGGYSNQPQHF	TRBV12-5	.	TRBJ1-5	15	-1	-1	21	3	0.000143105	0.000128819	0.000271213	0
123	0.000115755	TGTGCCAGCAGCCAAGAGGGGAGCTCCTATAATTCACCCCTCCACTTT	CASSQEGSSYNSPLHF	TRBV4-2	.	TRBJ1-6	16	-1	-1	19	3	0.000135573	0.000122379	0.000298887	0
122	0.000115015	TGTGCCAGCAGTGCCCGACTAGCCATTACTTACAATGAGCAGTTCTTC	CASSARLAITYNEQFF	TRBV2	TRBD2	TRBJ2-1	12	16	22	30	3	6.03e-05	0.000115938	0.000691869	0
120	0.000113209	TGTGCCAGCAGCTTTGGCTCAGGCACTGAAGCTTTCTTT	CASSFGSGTEAFF	TRBV7-9	.	TRBJ1-1	13	-1	-1	23	3	6.03e-05	0.000283403	0.000265678	0
120	0.000112947	TGTGCCAGCAGCCCCTCCCTGGACTAACACCTACGAGCAGTACTTC	CASSPSLD_NTYEQYF	TRBV7-2	TRBD2	TRBJ2-7	11	15	25	29	3	7.53e-05	0.00019967	0.000298887	0
117	0.000110134	TGTGCCAGCAGATTGAAGGGGGCTGGATCACCCCTCCACTTT	CASRLKGAGSPLHF	TRBV5-5	TRBD1	TRBJ1-6	14	16	22	27	3	0	7.09e-05	5.53e-06	0.0103603
116	0.000109897	TGTGCCAGCAGCCAAGATCTTGGTGGTATAGGCAAAGGCTCTTCCTACGAGCAGTACTTC	CASSQDLGGIGKGSSYEQYF	TRBV3-1	.	TRBJ2-7	22	-1	-1	42	3	0.0001657	0.00019967	0.000121769	0
116	0.000109288	TGTGCCAGCAGCCGAGGACTAGCGGGGGGTTACAATGAGCAGTTCTTC	CASSRGLAGGYNEQFF	TRBV7-6	TRBD2	TRBJ2-1	11	15	25	30	3	8.29e-05	0.000296285	0.000160514	0
115	0.000108548	TGTGCCAGCAGTTCTACTTCCGGGACAGAGAACTATGGCTACACCTTC	CASSSTSGTENYGYTF	TRBV6-6	TRBD1	TRBJ1-2	12	19	27	30	3	3.01e-05	0.000270521	0.000470471	0
114	0.000107553	TGTGCCAGCAGTTACGGGGGGGCTTCGTCTGAAAAACTGTTTTTT	CASSYGGASSEKLFF	TRBV6-5	TRBD1	TRBJ1-4	14	17	22	29	3	9.04e-05	0.00019967	0.000204793	0
114	0.000107164	TGTGCCACCAGTGAAGCGGGAATAGGCGAGCAGTTCTTC	CATSEAGIGEQFF	TRBV24-1	TRBD2	TRBJ2-1	13	14	20	27	3	0.000158168	0.000122379	0.000188188	0
109	0.000102595	TGTGCCAGCAGCAATTCGTCGGTCGTAACCGGGGAGCTGTTTTTT	CASSNSSVVTGELFF	TRBV21-1	.	TRBJ2-2	13	-1	-1	27	3	8.29e-05	0.000180347	0.000204793	0
108	0.000101894	TGTGCCAGCAGCAAGGAGGCCGGGGGCGCATGTGGTCTAACTATGGCTACACCTTC	CASSKEAGG_MWSNYGYTF	TRBV21-1	TRBD1	TRBJ1-2	13	21	28	36	3	4.52e-05	0.000141701	0.000464936	0
108	0.000101717	TGCGCCAGCAGCTTGGATGAAGGCGCTAACTATGGCTACACCTTC	CASSLDEGANYGYTF	TRBV5-1	.	TRBJ1-2	15	-1	-1	24	3	8.29e-05	8.37e-05	0.000426191	0
105	9.9e-05	TGTGCCACCAGCGTATCCTCAGGGAAATTTAGCTATGGCTACACCTTC	CATSVSSGKFSYGYTF	TRBV15	TRBD1	TRBJ1-2	11	19	23	32	3	9.04e-05	9.66e-05	0.000304422	0
104	9.78e-05	TGCGCCAGCAGAACGTGGGGATCCACCAAGAGACCCAGTACTTC	CASRTWG_HQETQYF	TRBV5-1	.	TRBJ2-5	10	-1	-1	24	3	0.000218423	0.000115938	9.96e-05	0
103	9.76e-05	TGTGCCAGCAGCTTGGTCGGACAGGGCGGTGGCTACACCTTC	CASSLVGQGGGYTF	TRBV5-4	TRBD1	TRBJ1-2	15	18	25	29	3	3.01e-05	9.02e-05	0.000924337	0
103	9.75e-05	TGTGCCAGCAGCCCCCAGGGCAGAGACGGTCAGCCCCAGCATTTT	CASSPQGRDGQPQHF	TRBV16	TRBD1	TRBJ1-5	12	15	19	29	3	3.01e-05	0.000515278	0.000160514	0
101	9.53e-05	TGTGCCAGCTCACCATTGAGGGAAAAAAACACCGGGGAGCTGTTTTTT	CASSPLREKNTGELFF	TRBV18	TRBD2	TRBJ2-2	14	17	21	27	3	6.03e-05	0.000128819	0.000293353	0
99	9.31e-05	TGTGCCAGCAGCCAACGATCGGGGGGCCAAGAGACCCAGTACTTC	CASSQRSGGQETQYF	TRBV16	TRBD1	TRBJ2-5	14	20	24	26	3	4.52e-05	0.000180347	0.000254608	0
96	9.1e-05	TGTGCTAGTGGGCGGGATGAGCAGTTCTTC	CASGRDEQFF	TRBV19	TRBD1	TRBJ2-1	8	9	13	16	3	0.000150636	0.000141701	8.86e-05	0
94	8.83e-05	TGTGCCAGCAGCTTCGGGGGCGGGGAGACCCAGTACTTC	CASSFGGGETQYF	TRBV5-4	TRBD1	TRBJ2-5	13	15	21	24	3	6.03e-05	0.000148142	0.000188188	0
89	8.41e-05	TGTGCCAGCAGCTCACGGCAGTCGAACTATGGCTACACCTTC	CASSSRQSNYGYTF	TRBV28	.	TRBJ1-2	10	-1	-1	24	3	9.79e-05	0.000115938	0.000121769	0
89	8.39e-05	TGCAGCCCTAACTTGGAGGCAGGCGAAGTGGGTCAATCAGCCCCAGCATTTT	CSPNLEAGE_WVNQPQHF	TRBV29-1	TRBD2	TRBJ1-5	5	14	18	33	3	6.03e-05	0.000186788	0.000121769	0
88	8.35e-05	TGTGCCAGCAGCCAATCGGGACAACCCACCTACGAGCAGTACTTC	CASSQSGQPTYEQYF	TRBV16	TRBD1	TRBJ2-7	17	18	22	28	3	0.000158168	0.000109497	7.75e-05	0
82	7.78e-05	TGTGCCAGTAGTACCGGACAGGGTGCCTCCTACGAGCAGTACTTC	CASSTGQGASYEQYF	TRBV19	TRBD1	TRBJ2-7	12	15	22	26	3	0.000143105	5.8e-05	0.000121769	0
81	7.69e-05	TGTGGAGGTATCTCTGGAAACACCATATATTTT	CGGISGNTIYF	TRBV20-1	TRBD2	TRBJ1-3	1	3	7	11	3	2.26e-05	0.000103056	0.000415121	0
81	7.67e-05	TGTGCCAGCAGGGAAACTGAAGCTTTCTTT	CASRETEAFF	TRBV6-6	.	TRBJ1-1	10	-1	-1	15	3	4.52e-05	7.09e-05	0.000298887	0
81	7.67e-05	TGTGCCAGCAGCTACGGACTAGCTTGGAATGAGCAGTTCTTC	CASSYGLAWNEQFF	TRBV11-2	TRBD2	TRBJ2-1	12	15	22	27	3	6.03e-05	0.000238316	6.64e-05	0
78	7.41e-05	TGTGCCAGCAGCTCTCTTGGGACTAGCGGGGGCATGGAGCCCCAGTACTTC	CASSSLGTSGGMEPQYF	TRBV5-6	TRBD2	TRBJ2-5	12	18	29	36	3	9.79e-05	0.000109497	7.75e-05	0
78	7.37e-05	TGTGCCAGTAGTATCTCCGGGACAGAGAATGAAAAACTGTTTTTT	CASSISGTENEKLFF	TRBV19	TRBD1	TRBJ1-4	13	16	24	27	3	0.000195827	5.8e-05	7.2e-05	0
77	7.28e-05	TGTGCCAGCAGTGACGGGACCCTATATGGCTACACCTTC	CASSDGTLYGYTF	TRBV6-1	TRBD1	TRBJ1-2	13	14	19	24	3	0.000143105	0.000122379	4.43e-05	0
72	6.77e-05	TGCGCCAGCAGCCCCGGGGGCCTACAAGAGACCCAGTACTTC	CASSPGGLQETQYF	TRBV5-1	TRBD1	TRBJ2-5	11	12	17	24	3	4.52e-05	9.66e-05	0.000132839	0
67	6.36e-05	TGTGCCAGCAGCCAAGACCCCAGAGATTCCCGAGGCTACACCTTC	CASSQDPRDSRGYTF	TRBV4-2	TRBD1	TRBJ1-2	16	27	31	33	3	6.03e-05	9.66e-05	7.75e-05	0
67	6.34e-05	TGTGCCAGCAGCTTCGCCCTAAGGAGCGAAGCTTTCTTT	CASSFALRSEAFF	TRBV27	TRBD1	TRBJ1-1	10	14	18	27	3	2.26e-05	9.66e-05	0.000204793	0
66	6.28e-05	TGCGCCATCCAACCAGGGATCCAAGAGACCCAGTACTTC	CAIQPGIQETQYF	TRBV10-1	TRBD1	TRBJ2-5	6	13	17	20	3	7.53e-05	0.000103056	5.53e-05	0
66	6.21e-05	TGTGCCAGCAGCGCCCCCCCAGCCATAGATGAAAAACTGTTTTTT	CASSAPPAIDEKLFF	TRBV12-3	TRBD1	TRBJ1-4	10	11	17	28	3	0.000128041	5.8e-05	5.53e-05	0
66	6.21e-05	TGTGCCAGCAGCTTCGCCGACGGGGGGGCATCTTATTTT	CASSFADGGASYF	TRBV7-9	TRBD1	TRBJ2-3	13	23	28	33	3	0	0.000238316	2.77e-05	6.22e-05
65	6.2e-05	TGTGCCAGCAGCTTGGGTAGCGGGAAGGCCGGGGAGCTGTTTTTT	CASSLGSGKAGELFF	TRBV7-7	TRBD2	TRBJ2-2	13	17	24	28	3	4.52e-05	7.09e-05	0.000127304	0
63	5.99e-05	TGCAGCGTTGGGGCGGGGGGGCCTGGTGAAGATACGCAGTATTTT	CSVGAGGPGEDTQYF	TRBV29-1	TRBD2	TRBJ2-3	9	12	22	29	3	3.01e-05	9.66e-05	0.000121769	0
62	5.92e-05	TGCAGCGTTTATGGCGGGGGCCCTGCTGCCTACAATGAGCAGTTCTTC	CSVYGGGPAAYNEQFF	TRBV29-1	TRBD2	TRBJ2-1	8	17	23	28	3	4.52e-05	0.00013526	5.53e-05	0
60	5.7e-05	TGTGCCAGCAGCGGGCCACGACTAGCGGGGGTAGAGACCCAGTACTTC	CASSGPRLAGVETQYF	TRBV9	TRBD2	TRBJ2-5	12	19	28	32	3	3.01e-05	5.15e-05	0.000188188	0
60	5.66e-05	TGCAGTGCAGGTCCCGGGACTAGCGGGGGAGATGAGCAGTTCTTC	CSAGPGTSGGDEQFF	TRBV20-1	TRBD2	TRBJ2-1	7	10	26	31	3	1.51e-05	7.73e-05	0.000243538	0
59	5.58e-05	TGTGCCAGCAGGATCGGGACAGGGTTAACTGAAGCTTTCTTT	CASRIGTGLTEAFF	TRBV25-1	TRBD1	TRBJ1-1	10	14	23	27	3	3.77e-05	0.000161024	4.43e-05	0
59	5.58e-05	TGTGCCAGCAGCGTAGGGGGTGTTGACACTGAAGCTTTCTTT	CASSVGGVDTEAFF	TRBV9	.	TRBJ1-1	15	-1	-1	25	3	0	1.29e-05	5.53e-06	0.00374865
59	5.56e-05	TGCAGTGCTAGGGCCGTGATGAGGGGGAGGGCAACTAATGAAAAACTGTTTTTT	CSARAVMRGRATNEKLFF	TRBV20-1	TRBD1	TRBJ1-4	10	21	26	30	3	3.01e-05	3.86e-05	0.000226933	0
58	5.49e-05	TGTGCCAGCAGCCAATCGAGCGGGGGCACAAATACGCAGTATTTT	CASSQSSGGTNTQYF	TRBV16	TRBD2	TRBJ2-3	18	19	23	25	3	4.52e-05	7.73e-05	7.2e-05	0
57	5.37e-05	TGCGCCAGCAGCTTAGAAACAGGGGGCTGGACTGAAGCTTTCTTT	CASSLETGGWTEAFF	TRBV5-1	TRBD1	TRBJ1-1	13	18	26	30	3	2.26e-05	9.66e-05	0.000105164	0
56	5.28e-05	TGTGCCAGCGGAGCGGGAGGGGGCGAGCAGCCCCAGCATTTT	CASGAGGGEQPQHF	TRBV6-1	TRBD2	TRBJ1-5	8	11	20	27	3	3.01e-05	6.44e-05	0.000110699	0
55	5.24e-05	TGTGCCAGCTCATCCACCGGGGCCTCACTCTATGGCTACACCTTC	CASSSTGASLYGYTF	TRBV18	.	TRBJ1-2	19	-1	-1	29	3	0	1.29e-05	5.53e-06	0.002929
55	5.23e-05	TGTGCCAGCAGTTGGCGGGTTCACGAGCAGTACTTC	CASSWRVHEQYF	TRBV6-3	TRBD2	TRBJ2-7	12	14	18	22	3	0.000120509	3.86e-05	4.43e-05	0
55	5.23e-05	TGCGCCAGCAGTACCGGACAGGGGGAGGTATACGAGCAGTACTTC	CASSTGQGEVYEQYF	TRBV5-1	TRBD1	TRBJ2-7	10	15	24	30	3	0.000120509	3.86e-05	4.43e-05	0
54	5.09e-05	TGTGCCAGCAGCTTAGTGGGGACAGTCGAAGCCAAAAACATTCAGTACTTC	CASSLVGTVEAKNIQYF	TRBV7-2	TRBD1	TRBJ2-4	15	18	24	29	3	8.29e-05	5.8e-05	3.87e-05	0
53	5.01e-05	TGTGCCAGCAGCTTAGTTACGGACGAGCAGTACTTC	CASSLVTDEQYF	TRBV7-2	.	TRBJ2-7	15	-1	-1	22	3	1.51e-05	7.73e-05	0.000149444	0
52	4.97e-05	TGTGCCAGCAGCTCTTCTAGGGGGACAAGCAATCAGCCCCAGCATTTT	CASSSSRGTSNQPQHF	TRBV16	TRBD1	TRBJ1-5	11	21	26	27	3	7.53e-05	5.8e-05	3.87e-05	0
52	4.91e-05	TGCGCCAGCGGAGCCGCCGGACAGGTGAACACTGAAGCTTTCTTT	CASGAAGQVNTEAFF	TRBV10-2	TRBD1	TRBJ1-1	8	18	24	25	3	7.53e-06	7.73e-05	0.000276748	0
52	4.91e-05	TGTGCCAGCAGCCCCGCGGGGCGATTCGGGGAGACCCAGTACTTC	CASSPAGRFGETQYF	TRBV7-7	TRBD1	TRBJ2-5	11	17	22	30	3	4.52e-05	3.22e-05	0.000110699	0
52	4.9e-05	TGCAGTGCAATTGGGACGGTCAAAGGGTACAATGAGCAGTTCTTC	CSAIGTVKGYNEQFF	TRBV20-1	TRBD1	TRBJ2-1	7	12	16	27	3	0.0001657	5.8e-05	1.66e-05	0
51	4.85e-05	TGTGCCAGCAGCCAATCGATAGCAGGGCATCAGCCCCAGCATTTT	CASSQSIAGHQPQHF	TRBV16	TRBD1	TRBJ1-5	19	22	26	28	3	0	6.44e-05	5.53e-05	4.27e-05
50	4.79e-05	TGTGCCAGCAGCTTAGCCGGGACAGGGTATATCGAGACTGAAGCTTTCTTT	CASSLAGTGYIETEAFF	TRBV7-6	TRBD1	TRBJ1-1	16	17	26	36	3	2.26e-05	7.73e-05	8.3e-05	0
50	4.79e-05	TGTGCCAGCAGTCTCGACCTCAGTTTTGGGACGCCAGATACGCAGTATTTT	CASSLDLSFGTPDTQYF	TRBV28	TRBD1	TRBJ2-3	11	27	31	34	3	4.52e-05	5.8e-05	5.53e-05	0
49	4.6e-05	TGCGCCAGCAGCCCATGGCTGGACAACACCGGGGAGCTGTTTTTT	CASSPWLDNTGELFF	TRBV4-1	.	TRBJ2-2	12	-1	-1	24	3	0.000105446	7.09e-05	1.66e-05	0
48	4.57e-05	TGCAGTGCTAGCCCCTGGGGGGAAGCTTTCTTT	CSASPWGEAFF	TRBV20-1	TRBD1	TRBJ1-1	10	11	16	21	3	5.27e-05	0.000103056	2.21e-05	0
47	4.5e-05	TGCAGTGCTAGAGACCCAGGGATGGAGACCCAGTACTTC	CSARDPGMETQYF	TRBV20-1	TRBD1	TRBJ2-5	13	16	20	24	3	7.53e-05	1.93e-05	7.75e-05	0
47	4.5e-05	TGCAGCGTTGCCGAGGTTAGTGTGGACACTGAAGCTTTCTTT	CSVAEVSVDTEAFF	TRBV29-1	.	TRBJ1-1	9	-1	-1	25	3	2.26e-05	4.51e-05	0.000110699	0
46	4.36e-05	TGTGCCAGCGCCGACGGCCCCACAGATACGCAGTATTTT	CASADGPTDTQYF	TRBV6-1	TRBD2	TRBJ2-3	8	15	19	20	3	3.77e-05	1.29e-05	0.000204793	0
45	4.3e-05	TGCGCCAGCAGCGCACCCGGACTAGCGGGGGCTACTATATCACCGGGGAGCTGTTTTTT	CASSAPGLAG_YYITGELFF	TRBV10-1	TRBD2	TRBJ2-2	10	18	28	40	3	0.000120509	1.29e-05	6.09e-05	0
45	4.29e-05	TGCGCCAGCAGCTCGGGACAGGCGATCTATGGCTACACCTTC	CASSSGQAIYGYTF	TRBV5-1	TRBD1	TRBJ1-2	12	13	21	26	3	3.77e-05	3.22e-05	7.75e-05	0
43	4.06e-05	TGTGCCACCAGTGACGGTCGGACAGGGGATGCCGGGGAGCTGTTTTTT	CATSDGRTGDAGELFF	TRBV24-1	TRBD1	TRBJ2-2	13	19	27	31	3	5.27e-05	5.15e-05	2.77e-05	0
42	4.03e-05	TGCGCCAGCAGCTTGGCACAGGGGCTAATGAAAAACTGTTTTTT	CASSLAQ_ANEKLFF	TRBV5-1	TRBD1	TRBJ1-4	16	17	23	24	3	3.77e-05	3.86e-05	4.98e-05	0
42	4e-05	TGCAGTGCTAAATCAACAGGACGCTATGGCTACACCTTC	CSAKSTGRYGYTF	TRBV20-1	TRBD1	TRBJ1-2	9	15	19	23	3	1.51e-05	3.86e-05	0.000121769	0
42	4e-05	TGTGCCAGCAGCCCACAAGAAGGAGCGAGGGCCGGGATTCTACGAGCAGTACTTC	CASSPQEGA_GPGFYEQYF	TRBV7-3	TRBD2	TRBJ2-7	11	26	32	39	3	2.26e-05	7.09e-05	4.43e-05	0
42	3.96e-05	TGTGCTAGTGGTAAAAGGGACAGAACCTACAATGAGCAGTTCTTC	CASGKRDRTYNEQFF	TRBV12-5	TRBD1	TRBJ2-1	11	16	22	25	3	2.26e-05	1.93e-05	0.000154979	0
42	3.96e-05	TGTGCCAGCAGTGACCCGGACACTGAAGCTTTCTTT	CASSDPDTEAFF	TRBV6-4	.	TRBJ1-1	14	-1	-1	19	3	1.51e-05	3.86e-05	0.000116234	0
41	3.87e-05	TGTGCCATTGCCGGGACAGGCTTCAATCAGCCCCAGCATTTT	CAIAGTGFNQPQHF	TRBV10-3	TRBD1	TRBJ1-5	7	10	19	23	3	2.26e-05	7.09e-05	3.87e-05	0
40	3.84e-05	TGTGCCAGCAGCCCGGTACCAGATACGCAGTATTTT	CASSPVPDTQYF	TRBV5-5	.	TRBJ2-3	11	-1	-1	19	3	5.27e-05	0.000103056	1.11e-05	0
40	3.81e-05	TGCGCCAGCAGCTTCACAGTTAGCGGGGGGGCCACTGGGGCCAACGTCCTGACTTTC	CASSFTVSGGATGANVLTF	TRBV5-1	TRBD2	TRBJ2-6	13	20	32	34	3	0	3.22e-05	7.75e-05	2.33e-05
39	3.71e-05	TGTGCCAGCTCCGCGAACGGGGGAGGACCCTACGAGCAGTACTTC	CASSANGGGPYEQYF	TRBV18	TRBD2	TRBJ2-7	10	20	25	28	3	2.26e-05	8.37e-05	2.77e-05	0
39	3.68e-05	TGTGCCAGCAGCTCCTCCGGGACCCAAAAACGACTCTACGAGCAGTACTTC	CASSSSGTQKRLYEQYF	TRBV11-2	TRBD1	TRBJ2-7	12	16	22	35	3	5.27e-05	5.8e-05	1.66e-05	0
37	3.54e-05	TGTGCCAGCAGCCAGGGGATAAGCAATCAGCCCCAGCATTTT	CASSQGISNQPQHF	TRBV3-1	.	TRBJ1-5	13	-1	-1	21	3	7.53e-06	0.000148142	3.87e-05	0
37	3.53e-05	TGTGCCAGCAGCACCGACAGGACTGAAGCTTTCTTT	CASSTDRTEAFF	TRBV11-2	TRBD1	TRBJ1-1	11	15	20	21	3	6.03e-05	3.22e-05	2.21e-05	0
36	3.48e-05	TGTGCCAGCAGTGTCGGAACAGGGGTAATATACAATGAGCAGTTCTTC	CASSVGTGVIYNEQFF	TRBV28	TRBD1	TRBJ2-1	11	14	24	30	3	1.51e-05	3.22e-05	8.3e-05	0
36	3.48e-05	TGTGCCAGTACAGCGGGGCAGTTTTACAATGAGCAGTTCTTC	CASTAGQFYNEQFF	TRBV19	TRBD2	TRBJ2-1	9	11	16	24	3	1.51e-05	3.22e-05	8.3e-05	0
36	3.48e-05	TGTGCCAGCAGTACAGGGGCTGACTACGAGCAGTACTTC	CASSTGADYEQYF	TRBV12-3	TRBD1	TRBJ2-7	11	12	18	23	3	3.77e-05	3.22e-05	3.32e-05	0
36	3.44e-05	TGTGCCAGCAGCTTGGGCGGGACAATGAACACTGAAGCTTTCTTT	CASSLGGTMNTEAFF	TRBV5-6	TRBD1	TRBJ1-1	15	17	23	24	3	1.51e-05	3.86e-05	6.64e-05	0
36	3.4e-05	TGCAGTGCTAGAGAACCGGGACAGGCCGTCAATGAGCAGTTCTTC	CSAREPGQAVNEQFF	TRBV20-1	TRBD1	TRBJ2-1	13	15	24	29	3	0	4.51e-05	0.000210328	3.88e-06
35	3.34e-05	TGTGCCAGCAGCGCTAGACAGGAGCAAGAGACCCAGTACTTC	CASSARQEQETQYF	TRBV11-1	TRBD1	TRBJ2-5	11	16	21	24	3	3.01e-05	5.15e-05	2.21e-05	0
35	3.34e-05	TGTGCCAGCAGTCGTACAGGGGGGACTGAAGCTTTCTTT	CASSRTGGTEAFF	TRBV12-4	TRBD1	TRBJ1-1	11	15	22	24	3	0	2.58e-05	0.000171584	7.77e-06
35	3.31e-05	TGTGCCAGCAGTTTCCCGGGCAGTAACTATGGCTACACCTTC	CASSFPGSNYGYTF	TRBV28	TRBD1	TRBJ1-2	13	14	19	23	3	0	1.29e-05	2.21e-05	0.000116538
34	3.27e-05	TGTGCCAGCAGCCCCCAGGGATTCGGCAATCAGCCCCAGCATTTT	CASSPQGFGNQPQHF	TRBV3-1	TRBD1	TRBJ1-5	12	15	19	25	3	7.53e-06	5.8e-05	7.2e-05	0
34	3.23e-05	TGTGCCATCAGTGAGACCGATAGACCCCGCCGGGACAGGGGTTCGGAAGTGGCCTACGAGCAGTACTTC	CAISETDRPRRDRGSEVAYEQYF	TRBV10-3	TRBD1	TRBJ2-7	14	29	40	52	3	5.27e-05	5.15e-05	1.11e-05	0
34	3.2e-05	TGCGCCAGCAGCCCGGTTATCATGAACACTGAAGCTTTCTTT	CASSPVIMNTEAFF	TRBV5-1	.	TRBJ1-1	11	-1	-1	19	3	7.53e-06	1.29e-05	0.000298887	0
33	3.18e-05	TGTGCTAGTGGTTATCCGAACCCGAACACTGAAGCTTTCTTT	CASGYPNPNTEAFF	TRBV12-5	.	TRBJ1-1	12	-1	-1	23	3	0.000112977	6.44e-06	3.87e-05	0
33	3.16e-05	TGTGCCAGCAGTCCGGACAGGGGGCTAAGTCAGCCCCAGCATTTT	CASSPDRGLSQPQHF	TRBV2	TRBD1	TRBJ1-5	11	14	24	29	3	7.53e-06	1.93e-05	0.000188188	0
33	3.14e-05	TGTGCCAGCAGCCAGGGGCAGGAGGGAAACACCATATATTTT	CASSQGQEGNTIYF	TRBV11-3	TRBD1	TRBJ1-3	11	12	17	24	3	1.51e-05	3.22e-05	5.53e-05	0
33	3.13e-05	TGTGCCAGCAGCCGTCGGGGGGTCCGATCTTGGAACACTGAAGCTTTCTTT	CASSRRGVRSWNTEAFF	TRBV27	TRBD1	TRBJ1-1	10	16	20	32	3	0.000210891	6.44e-06	0	1.94e-05
33	3.11e-05	TGTGCCAGCATCTTGGACAGGGTGAGAGATACGCAGTATTTT	CASILDRVRDTQYF	TRBV12-3	TRBD1	TRBJ2-3	9	14	21	26	3	3.01e-05	3.86e-05	2.21e-05	0
32	3.07e-05	TGTGCCAGCAGCCAATCCTGGGACAGGGTTTTTGATGAGCAGTTCTTC	CASSQSWDRVFDEQFF	TRBV16	TRBD1	TRBJ2-1	16	19	27	34	3	0.000143105	0	2.21e-05	7.77e-06
32	3.06e-05	TGTGCCAGCAGCTTAGTGCAGGCTTTCGATTCACCCCTCCACTTT	CASSLVQAFDSPLHF	TRBV7-2	.	TRBJ1-6	15	-1	-1	28	3	7.53e-06	6.44e-05	4.98e-05	0
32	3.06e-05	TGTGCCAGCAGCTTGCGAGGGCACGATGGCTACACCTTC	CASSLRGHDGYTF	TRBV5-6	TRBD2	TRBJ1-2	14	16	21	25	3	1.51e-05	3.22e-05	4.98e-05	0
31	2.97e-05	TGTGCCAGCAGCTCCGACGGGCTCTCCTACAATGAGCAGTTCTTC	CASSSDGLSYNEQFF	TRBV7-3	.	TRBJ2-1	12	-1	-1	23	3	2.26e-05	1.29e-05	0	7.38e-05
31	2.97e-05	TGTGCCAGCACCCAGTGGGCAATCAGCCCCAGCATTTT	CASTQW_NQPQHF	TRBV14	.	TRBJ1-5	13	-1	-1	18	3	7.53e-06	2.58e-05	0.000110699	0
31	2.93e-05	TGCGCCAGCAGCTTAGAAGAGGCGGGGTCGAACACTGAAGCTTTCTTT	CASSLEEAGSNTEAFF	TRBV5-1	TRBD2	TRBJ1-1	13	21	25	29	3	7.53e-06	1.29e-05	0.000210328	0
31	2.93e-05	TGTGCCAGCAGCCAATTGGTAGCAGATACGCAGTATTTT	CASSQLVADTQYF	TRBV16	.	TRBJ2-3	15	-1	-1	22	3	6.78e-05	2.58e-05	0	1.17e-05
31	2.92e-05	TGCGCCAGCAGCTTGAAGACTAGCGGGGGGGGAGATACGCAGTATTTT	CASSLKTSGGGDTQYF	TRBV5-1	TRBD2	TRBJ2-3	14	17	30	32	3	2.26e-05	3.22e-05	2.77e-05	0
31	2.92e-05	TGTGCCAGCAGCGTAGGGGACAGGGTAGAAGCTTTCTTT	CASSVGDRVEAFF	TRBV9	TRBD1	TRBJ1-1	15	16	24	27	3	1.51e-05	6.44e-06	0	0.000205884
30	2.89e-05	TGTGCCAGCAGTTCCCTTAATAGCAATCAGCCCCAGCATTTT	CASSSLNSNQPQHF	TRBV3-1	.	TRBJ1-5	10	-1	-1	19	3	0	1.29e-05	1.11e-05	0.000135961
30	2.87e-05	TGTGCCAGCAGTTTAAGGACAGGGCCTAATGAAAAACTGTTTTTT	CASSLRTGPNEKLFF	TRBV12-4	TRBD1	TRBJ1-4	14	16	23	25	3	7.53e-06	3.22e-05	7.75e-05	0
30	2.85e-05	TGTGCCAGCAGCTTCGGAGGGGCTGGGGCCAACGTCCTGACTTTC	CASSFGGAGANVLTF	TRBV7-8	TRBD2	TRBJ2-6	13	15	20	22	3	7.53e-06	2.58e-05	9.41e-05	0
30	2.83e-05	TGTGCCAGCAGCCCGCTCGGGACCGGGGAGCTGTTTTTT	CASSPLGTGELFF	TRBV3-1	.	TRBJ2-2	12	-1	-1	21	3	7.53e-06	3.86e-05	6.09e-05	0
30	2.83e-05	TGTGCCAGCAGCCCCGGTGGGATCACCTATGGCTACACCTTC	CASSPGGITYGYTF	TRBV5-6	TRBD1	TRBJ1-2	11	12	16	26	3	1.51e-05	1.93e-05	6.09e-05	0
29	2.81e-05	TGTGCCAGCAGCCAAGGGCCCACTAGCGGGGGTTACAAGAGACCCAGTACTTC	CASSQGPTS_GLQETQYF	TRBV3-1	TRBD2	TRBJ2-5	15	21	29	35	3	1.51e-05	2.58e-05	4.43e-05	0
29	2.76e-05	TGTGCCAGCAGTCCCCAGGGTTTCCCTTCAACTAATGAAAAACTGTTTTTT	CASSPQGFPSTNEKLFF	TRBV6-6	TRBD1	TRBJ1-4	11	15	19	28	3	7.53e-06	2.58e-05	8.3e-05	0
28	2.72e-05	TGTGCCAGCAGCCTCGACAGGAGGGTGGTGAACACTGAAGCTTTCTTT	CASSLDRRVVNTEAFF	TRBV16	TRBD1	TRBJ1-1	12	15	20	28	3	5.27e-05	2.58e-05	1.11e-05	0
28	2.69e-05	TGTGCCACTCACCTCGGACAGGTTAGGGACACCGGGGAGCTGTTTTTT	CATHLGQVRDTGELFF	TRBV19	TRBD1	TRBJ2-2	6	15	21	28	3	1.51e-05	1.93e-05	4.98e-05	0
27	2.61e-05	TGCAGTGCTATAGCCCCCCAACACAGCACAGATACGCAGTATTTT	CSAIAPQHSTDTQYF	TRBV20-1	TRBD1	TRBJ2-3	9	12	17	24	3	1.51e-05	1.93e-05	4.43e-05	0
27	2.59e-05	TGTGCCAGCAGCTTTTCCTAGCGGGGGCCTCTTTCAATGAGCAGTTCTTC	CASSFS*R_ASFNEQFF	TRBV7-3	TRBD2	TRBJ2-1	13	17	24	34	3	0	6.44e-06	1.66e-05	0.000116538
27	2.57e-05	TGTGCCAGCAGCCCTCAGGACAGGGGGATTCGTAAGTTCTTC	CASSPQDRGIRKFF	TRBV16	TRBD1	TRBJ2-1	12	17	26	34	3	7.53e-06	5.8e-05	2.77e-05	0
26	2.53e-05	TGTGCCAGCAGCCAAGGCTCACAGGGCTTCTTT	CASSQGSQGFF	TRBV3-1	TRBD1	TRBJ1-1	15	20	25	27	3	7.53e-06	6.44e-06	0.000232468	0
25	2.43e-05	TGTGCCAGCAGCCAAGTCCCAGGGCTAGGGACTGAAGCTTTCTTT	CASSQVPGLGTEAFF	TRBV14	TRBD2	TRBJ1-1	15	16	27	30	3	7.53e-06	5.8e-05	2.21e-05	0
25	2.38e-05	TGCGCCAGCAGCTTGGTAACAGGGGGGGTGAACACTGAAGCTTTCTTT	CASSLVTGGVNTEAFF	TRBV5-1	TRBD1	TRBJ1-1	15	18	25	28	3	2.26e-05	7.09e-05	5.53e-06	0
25	2.36e-05	TGTGCCAGCAGCTTCGGCAGGGGGCGCTCGGGCGGGGAGCTGTTTTTT	CASSFGRGRSGGELFF	TRBV11-3	TRBD1	TRBJ2-2	13	17	26	32	3	3.01e-05	1.29e-05	2.21e-05	0
23	2.2e-05	TGTGCCAGCAGCCAATACGGGCCGCGTGACAGCTCCTACGAGCAGTACTTC	CASSQYGPRDSSYEQYF	TRBV16	TRBD2	TRBJ2-7	15	18	22	30	3	7.53e-06	2.58e-05	3.32e-05	0
23	2.2e-05	TGTGCCAGCAGAGGGCCCTACGAGCAGTACTTC	CASRGPYEQYF	TRBV6-5	TRBD2	TRBJ2-7	10	11	15	16	3	1.51e-05	1.29e-05	3.32e-05	0
23	2.18e-05	TGCGCCAGCAGCTTGGACAGCTCCTACAATGAGCAGTTCTTC	CASSLDSSYNEQFF	TRBV5-1	.	TRBJ2-1	15	-1	-1	18	3	0	3.22e-05	1.66e-05	1.17e-05
22	2.15e-05	TGTGCCAGCAGCCAAGGACCGTTCTGCTAGGGACAGGGCCCAATGAGCAGTTCTTC	CASSQGPFC_GTGPNEQFF	TRBV3-1	TRBD1	TRBJ2-1	15	29	37	40	3	1.51e-05	6.44e-06	6.09e-05	0
22	2.1e-05	TGTGCCAGCAGCTTAGATGGGACACCTTCCTATGGAGTGGATTCACCCCTCCACTTT	CASSLDGTPSYGVDSPLHF	TRBV11-1	TRBD1	TRBJ1-6	15	18	23	40	3	7.53e-06	1.29e-05	5.53e-05	0
22	2.1e-05	TGTGCCAGCAGCTTACGGCAGAGTAATGAAAAACTGTTTTTT	CASSLRQSNEKLFF	TRBV7-9	.	TRBJ1-4	14	-1	-1	23	3	7.53e-06	0	1.66e-05	4.27e-05
21	2.06e-05	TGTGCCAGCAGCCAAGACGTTCGCAGGGGAACTGAAGCTTTCTTT	CASSQDVRRGTEAFF	TRBV3-1	TRBD1	TRBJ1-1	16	23	28	30	3	0	3.86e-05	1.11e-05	1.17e-05
21	2.05e-05	TGCGCCAGCAGCGACCTCAAGGGGGGGAACACTGAAGCTTTCTTT	CASSDLKGGNTEAFF	TRBV5-1	TRBD1	TRBJ1-1	11	19	24	26	3	7.53e-06	3.86e-05	1.66e-05	0
21	2.03e-05	TGTGCCAGCAGCCCGAATGAGGGGGGGGGCAAGTATTTT	CASSPNEGGGKYF	TRBV7-2	TRBD1	TRBJ2-3	11	19	24	31	3	7.53e-06	6.44e-06	0	9.71e-05
20	1.95e-05	TGTGCCACCAGCAGGACTAGCGGGGGGGACTAGGAGCCAAAAACATTCAGTACTTC	CATSRTSGG_LGAKNIQYF	TRBV15	TRBD2	TRBJ2-4	13	14	27	34	3	7.53e-06	6.44e-06	8.3e-05	0
20	1.9e-05	TGTGCCAGCAGTATCACAGCTACTGGAAACACCATATATTTT	CASSITATGNTIYF	TRBV27	.	TRBJ1-3	11	-1	-1	22	3	7.53e-06	0	5.53e-06	8.55e-05
19	1.86e-05	TGTGCCAGCAGCTGGAGAGGGAGGTCTGCTAATGAAAAACTGTTTTTT	CASSWRGRSANEKLFF	TRBV5-5	TRBD2	TRBJ1-4	12	18	23	28	3	0	2.58e-05	1.66e-05	7.77e-06
19	1.86e-05	TGTGCCAGCACCCCTCGCAGGGGGACGAACACTGAAGCTTTCTTT	CASTPRRGTNTEAFF	TRBV16	TRBD1	TRBJ1-1	9	17	23	26	3	0	1.93e-05	2.21e-05	7.77e-06
19	1.85e-05	TGTGCCAGCAGCGTCGGGGGGACCCCTTCACCCCTCCACTTT	CASSVGGTPSPLHF	TRBV9	TRBD1	TRBJ1-6	13	18	22	26	3	7.53e-06	0	2.21e-05	1.94e-05
19	1.85e-05	TGCGCCAGCAGCCTGACGTTGACTAGCGGGGGAGAGACCCAGTACTTC	CASSLTLTSGGETQYF	TRBV5-1	TRBD2	TRBJ2-5	11	20	29	32	3	7.53e-06	3.86e-05	1.11e-05	0
18	1.77e-05	TGTGCCAGCAGTGAAAAAGAGACAGGGGTCCGATACAATGAGCAGTTCTTC	CASSEKETGVRYNEQFF	TRBV6-1	TRBD1	TRBJ2-1	14	20	27	33	3	7.53e-06	3.22e-05	1.11e-05	0
18	1.75e-05	TGCAGTGCTAGAGGTCCCGGGAATGAGCAGTTCTTC	CSARGPGNEQFF	TRBV20-1	TRBD1	TRBJ2-1	12	13	20	21	3	3.01e-05	0	5.53e-06	1.55e-05
17	1.67e-05	TGTGCCAGTAGTACGGGACAGCCTAACTATGGCTACACCTTC	CASSTGQPNYGYTF	TRBV19	TRBD1	TRBJ1-2	12	13	20	22	3	1.51e-05	6.44e-06	2.21e-05	0
17	1.67e-05	TGCAGTGCCGACCGCGGATTCAATCAGCCCCAGCATTTT	CSADRGFNQPQHF	TRBV20-1	.	TRBJ1-5	7	-1	-1	20	3	1.51e-05	6.44e-06	2.21e-05	0
17	1.66e-05	TGTGCCAGCAGCCAAACCACGGGGGCCTATGGCTACACCTTC	CASSQTTGAYGYTF	TRBV3-1	TRBD1	TRBJ1-2	14	20	25	26	3	0	6.44e-06	8.3e-05	3.88e-06
17	1.62e-05	TGCGCCAGCAGGGCAGACCTTAATGAAAAACTGTTTTTT	CASRADLNEKLFF	TRBV5-1	.	TRBJ1-4	10	-1	-1	20	3	1.51e-05	3.22e-05	0	3.88e-06
16	1.57e-05	TGCGCCAGCAGCTTGGAGCAGGCCCCCTATGGCTACACCTTC	CASSLEQAPYGYTF	TRBV5-1	TRBD1	TRBJ1-2	15	21	25	26	3	0	1.29e-05	1.11e-05	1.17e-05
16	1.55e-05	TGTGCCAGTAGTACAAAGACAGGGACAACGTCCCTCTTC	CASSTKTGTTSLF	TRBV19	TRBD1	TRBJ2-4	12	17	23	35	3	7.53e-06	3.86e-05	5.53e-06	0
16	1.55e-05	TGTGCCAGCAGTTACTCTAATAGAGGGCAGGGGCGAGCTTTCTTTGGACAAGGCACCAGACTCACAGTTGTAGGGTTAAAATTCTACTAAGGAACAGGAGAGGACCTGGCAGGTGGACTTGGGGAGGCAGGAGTGGAAGGCAGCAGGTCGCGGTTTTCCTTCCAGTCTTTAATGTTGTGCAACTAATGAAAAACTGTTTTTT	CASSYSNRGQGRAFFGQGTRLTVVGLKFY*GTGE_TWQVDLGRQEWKAAGRGFPSSL*CCATNEKLFF	TRBV6-5	TRBD1	TRBJ1-4	16	27	32	177	3	7.53e-06	1.93e-05	1.11e-05	0
15	1.5e-05	TGTGCCAGCAGCCAAGAGGGCGGGGGTTACGAGCAGTACTTC	CASSQEGGGYEQYF	TRBV4-2	TRBD1	TRBJ2-7	16	21	25	27	3	0	6.44e-06	1.11e-05	1.94e-05
15	1.42e-05	TGTGCCAGCAGCTTAGAGGGGACAGGGATGAGCTCCTATAATTCACCCCTCCACTTT	CASSLEGTGMSSYNSPLHF	TRBV11-2	TRBD1	TRBJ1-6	16	18	26	29	3	1.51e-05	1.93e-05	0	3.88e-06
15	1.42e-05	TGTGCCAGCAGCTTAACTCTGGGCACTGAAGCTTTCTTT	CASSLTLGTEAFF	TRBV7-3	.	TRBJ1-1	16	-1	-1	23	3	7.53e-06	1.29e-05	0	1.17e-05
14	1.4e-05	TGTGCCAGCAGCTCCCCTTTGGGGAGTGAGCAGTTCTTC	CASSSPLGSEQFF	TRBV11-3	TRBD1	TRBJ2-1	12	13	17	26	3	7.53e-06	6.44e-06	2.21e-05	0
14	1.4e-05	TGCGCCAGCAGGAACGAACAGGGGGCTGAAGCTTTCTTT	CASRNEQGAEAFF	TRBV5-1	TRBD1	TRBJ1-1	10	17	24	25	3	7.53e-06	6.44e-06	2.21e-05	0
14	1.37e-05	TGTGCCAGCTCACCACAAATGCTGGAAGCTGGGGCCAACGTCCTGACTTTC	CASSPQMLEAGANVLTF	TRBV18	.	TRBJ2-6	15	-1	-1	28	3	2.26e-05	0	1.11e-05	3.88e-06
14	1.37e-05	TGTGCCAGCAGTTTGGGAGGGGTGGGCTCTGAACAGTACTTC	CASSLGGVGSEQYF	TRBV27	TRBD2	TRBJ2-7	13	14	20	33	3	1.51e-05	0	5.53e-06	1.17e-05
14	1.37e-05	TGCAGTGCTTCCTGGACAGGCTATGGCTACACCTTC	CSASWTGYGYTF	TRBV20-1	TRBD1	TRBJ1-2	8	13	19	20	3	0	6.44e-06	5.53e-06	2.72e-05
14	1.32e-05	TGTGCCAGCAGCAAAGTTGGCAAAGGGGACACCAATTTTGCCCTTTTCAATCAGCCCCAGCATTTT	CASSKVGKGDTNFALFNQPQHF	TRBV21-1	TRBD1	TRBJ1-5	15	25	30	47	3	0	6.44e-06	1.11e-05	1.17e-05
13	1.24e-05	TGCAGTGCTAGAGACCGCGGAGGAGGCTACACCTTC	CSARDRGGGYTF	TRBV20-1	TRBD2	TRBJ1-2	13	18	22	24	3	7.53e-06	0	5.53e-06	1.55e-05
12	1.19e-05	TGTGCCAGCAGCCAAGGACTAGCGGGGGTGGCCGGGGAGCTGTTTTTT	CASSQGLAGVAGELFF	TRBV4-2	TRBD2	TRBJ2-2	15	16	25	31	3	0	1.29e-05	5.53e-06	7.77e-06
12	1.18e-05	TGTGCCAGCAGCCTAGGACTAGCGGGGGCCTCCTACAATGAGCAGTTCTTC	CASSLGLAGASYNEQFF	TRBV4-2	TRBD2	TRBJ2-1	12	15	25	29	3	7.53e-06	1.29e-05	5.53e-06	0
11	1.11e-05	TGTGCCAGCAGCCAAACGACCGGGGGCGGTTATGGCTACACCTTC	CASSQTTGGGYGYTF	TRBV3-1	TRBD1	TRBJ1-2	14	17	27	30	3	0	1.93e-05	5.53e-06	3.88e-06
11	1.11e-05	TGTGCCAGCAGCCTGACAGGGGACACTGAAGCTTTCTTT	CASSLTGDTEAFF	TRBV5-4	TRBD1	TRBJ1-1	11	14	21	22	3	0	6.44e-06	1.66e-05	3.88e-06
11	1.11e-05	TGTGCCACCAGTGACCCTACCGCTGGTCGGGGACAGGGACTTACAGATACGCAGTATTTT	CATSDPTAGRGQGLTDTQYF	TRBV24-1	TRBD1	TRBJ2-3	13	29	37	42	3	0	6.44e-06	1.66e-05	3.88e-06
11	1.04e-05	TGTGCCAGCAGCCAAGGTGACAGAGAGAACACCGGGGAGCTGTTTTTT	CASSQGDRENTGELFF	TRBV4-2	TRBD1	TRBJ2-2	15	18	22	26	3	7.53e-06	0	1.11e-05	3.88e-06
10	1e-05	TGTGCCAGCAGTTTGCGATACAATGAGCAGTTCTTC	CASSLRYNEQFF	TRBV12-4	.	TRBJ2-1	13	-1	-1	18	3	0	6.44e-06	1.11e-05	3.88e-06
10	9.93e-06	TGTGCCATACCTACTGGGCAGGATTGGGGACGAACACCGGGGAGCTGTTTTTT	CAIPTGQDW_TNTGELFF	TRBV24-1	.	TRBJ2-2	6	-1	-1	30	3	7.53e-06	6.44e-06	5.53e-06	0
10	9.93e-06	TGTGCCAGCAGCAAAGTTGGAAGGGGGCGCGACTACGAGCAGTACTTC	CASSKVGRGRDYEQYF	TRBV21-1	TRBD1	TRBJ2-7	15	21	29	32	3	7.53e-06	6.44e-06	5.53e-06	0
9	8.85e-06	TGTGCCAGCAGTGAACGTCAAGGGGGCGTAGGCAATGAGCAGTTCTTC	CASSERQGGVGNEQFF	TRBV6-1	TRBD1	TRBJ2-1	14	20	27	32	2	0	0.000141701	0.00119555	0
9	8.72e-06	TGTGCCAGCAGCTTAGAAGGGACCCGTGGGGAAAAACTGTTTTTT	CASSLEGTRGEKLFF	TRBV7-8	TRBD1	TRBJ1-4	15	18	22	30	2	0	0	1.11e-05	0.0144041
9	8.55e-06	TGTGCCAGCAGCCCGACAGGGGGCCTCGTATACAATGAAAAACTGTTTTTT	CASSPTGGLVYNEKLFF	TRBV7-9	TRBD1	TRBJ1-4	11	14	23	33	2	0	0.000296285	0.000498146	0
8	7.71e-06	TGCGCCAGCAGCTTGGGACAGCCAAACGGGGAGACCCAGTACTTC	CASSLGQPNGETQYF	TRBV5-1	TRBD1	TRBJ2-5	15	16	20	30	2	0	1.93e-05	0	0.00506165
6	6.56e-06	TGCGCCAGCAGCCAAGTTCAGGGTGGAGGCACTGAAGCTTTCTTT	CASSQVQGGGTEAFF	TRBV4-1	TRBD1	TRBJ1-1	15	18	22	29	2	0	0	5.53e-06	0.00922595
6	6.52e-06	TGTGCCAGCGGTCAGGGGGCGGGGGACACAGATACGCAGTATTTT	CASGQGAGDTDTQYF	TRBV25-1	TRBD1	TRBJ2-3	8	12	20	26	2	0	6.44e-06	0	0.00773426
6	6e-06	TGTGCCAGCAGTATCGCAACAGGGCTCAATGAGCAGTTCTTC	CASSIATGLNEQFF	TRBV27	TRBD1	TRBJ2-1	11	18	23	26	2	0	0	1.11e-05	0.00322423
6	5.81e-06	TGTGCCAGCAGTTCCGGGACAGGGATCTACAATGAGCAGTTCTTC	CASSSGTGIYNEQFF	TRBV7-9	TRBD1	TRBJ2-1	10	13	23	26	2	0	1.93e-05	0	0.00162765
5	5.61e-06	TGTGCCAGCAGCTCAGACAGGGGGAGCACCGGGGAGCTGTTTTTT	CASSSDRGSTGELFF	TRBV7-9	TRBD1	TRBJ2-2	12	15	23	26	2	0	0.000154583	0.000177119	0
5	5.58e-06	TGTGCCAGCAGAGGGGGACAGCCTCTCCCCCAGCATTTT	CASRGGQPLPQHF	TRBV16	TRBD1	TRBJ1-5	10	14	20	27	2	0	0.000322049	8.3e-05	0
5	5.43e-06	TGCGCCAGCAGCTTGGAGGGTAGACTTAATGAAAAACTGTTTTTT	CASSLEGRLNEKLFF	TRBV5-1	.	TRBJ1-4	15	-1	-1	26	2	0	0	5.53e-06	0.00435077
5	5.16e-06	TGCGCCAGCAGCTTTGAGGGAGATCAGCCCCAGCATTTT	CASSFEGDQPQHF	TRBV5-1	TRBD2	TRBJ1-5	13	17	21	22	2	0	0	5.53e-06	0.003535
5	5.14e-06	TGTGCCAGTAGTATGGTGGCGAATACTGAAGCTTTCTTT	CASSMVANTEAFF	TRBV19	.	TRBJ1-1	13	-1	-1	20	2	0	1.93e-05	0	0.000998345
5	5.14e-06	TGCGCCAGCCGAGCACAGGGGGTCTCGTACACTGAAGCTTTCTTT	CASRAQGVSYTEAFF	TRBV5-1	TRBD1	TRBJ1-1	8	14	21	28	2	0	9.66e-05	0.000199258	0
5	5.13e-06	TGTGCCAGCAGCTTAGAGTGACAGGGTCACAGATACGCAGTATTTT	CASSLE*Q_VTDTQYF	TRBV11-2	TRBD1	TRBJ2-3	16	19	25	27	2	0	5.15e-05	0.000370842	0
5	4.72e-06	TGTGCCAGCAGTTACTCTTTCCGGTTTTCAGGGTCTACCTACAATGAGCAGTTCTTC	CASSYSFRFSGSTYNEQFF	TRBV6-5	TRBD1	TRBJ2-1	16	28	32	37	2	0	0.000103056	0.000132839	0
4	4.66e-06	TGTGCCAGCAGCCAAGACAACACTGAAGCTTTCTTT	CASSQDNTEAFF	TRBV4-2	.	TRBJ1-1	16	-1	-1	18	2	0	1.29e-05	0	0.00101
4	4.58e-06	TGTGCCAGCAGCGAACCAGGGAAAAACGAGCAGTACTTC	CASSEPGKNEQYF	TRBV2	TRBD1	TRBJ2-7	14	16	20	25	2	1.51e-05	0	0	0.000807999
4	4.52e-06	TGTGCCAGCAGCTCTGTGGGGACAGGGGATGGCAATGAGCAGTTCTTC	CASSSVGTGDGNEQFF	TRBV7-2	TRBD1	TRBJ2-1	12	18	27	32	2	0	7.73e-05	0.000149444	0
4	4.45e-06	TGTGCCAGCAGGACCCCTAGCGGGGGGGCTTGGGAGACCCAGTACTTC	CASRTPSGGAWETQYF	TRBV6-5	TRBD2	TRBJ2-5	10	16	28	33	2	0	6.44e-06	0	0.00168592
4	4.24e-06	TGTGCCAGCAGCTTGGATGCAGAGTCCTACACCTTC	CASSLDAESYTF	TRBV7-8	.	TRBJ1-2	13	-1	-1	26	2	0	0	5.53e-06	0.00161211
4	4.19e-06	TGTGCCAGCAGCCATTGGACAGGGGGCTTTGAGCAGTTCTTC	CASSHWTGGFEQFF	TRBV16	TRBD1	TRBJ2-1	13	16	26	29	2	0	1.29e-05	0.000658659	0
4	3.92e-06	TGTGCCAGCAGCCAAGAGACGGGGGGGGCTTACGAGCAGTACTTC	CASSQETGGAYEQYF	TRBV4-2	TRBD1	TRBJ2-7	16	23	28	30	2	1.51e-05	0	0	0.000431192
4	3.9e-06	TGTGCCAGTAGTATTCCCCGGGGAGGCAAAAACATTCAGTACTTC	CASSIPRGGKNIQYF	TRBV19	TRBD1	TRBJ2-4	13	16	21	26	2	0	5.8e-05	0.000110699	0
3	3.76e-06	TGCGCCAGCAGCTTGGAGGCGGGGGGAAGCACAGATACGCAGTATTTT	CASSLEAGGSTDTQYF	TRBV5-1	TRBD1	TRBJ2-3	15	20	24	27	2	0	1.29e-05	0	0.000427307
3	3.66e-06	TGTGCCAGCAGCCAACTAGCGGGGACAGATACGCAGTATTTT	CASSQLAGTDTQYF	TRBV3-1	TRBD2	TRBJ2-3	14	15	22	24	2	0	0	5.53e-06	0.000897345
3	3.53e-06	TGTGCCAGCCGGCAAGCATCAACAGGGGGCGGCCAGTTCTTC	CASRQASTGGGQFF	TRBV9	TRBD1	TRBJ2-1	8	21	30	33	2	0	7.73e-05	5.53e-05	0
3	3.41e-06	TGCAGCGTTGTGGACAGTCTAGGTGGCCAAGAGACCCAGTACTTC	CSVVDSLGGQETQYF	TRBV29-1	TRBD1	TRBJ2-5	9	11	16	26	2	0	1.93e-05	0.000193723	0
3	3.39e-06	TGCAGTGCTAGCGGGGGGTCCTCCTACGAGCAGTACTTC	CSASGGSSYEQYF	TRBV20-1	TRBD1	TRBJ2-7	10	12	16	20	2	0	3.86e-05	9.41e-05	0
3	3.39e-06	TGTGCCAGCAGCCGGACGAGGACGAGCAGTACTTC	CASSRT_DEQYF	TRBV6-4	.	TRBJ2-7	10	-1	-1	21	2	0	6.44e-06	0	0.000563269
3	3.34e-06	TGTGCCAGCGGATTAGCGGGGGGCCAGGAGACCCAGTACTTC	CASGLAGGQETQYF	TRBV7-6	TRBD1	TRBJ2-5	17	18	22	23	2	0	1.93e-05	0.000177119	0
3	3.34e-06	TGTGCCAGCAGTTACTCGATGGGTCCGGAAAGTCAAGAGACCCAGTACTTC	CASSYSMGPESQETQYF	TRBV6-6	.	TRBJ2-5	18	-1	-1	33	2	0	0.000103056	3.32e-05	0
3	3.34e-06	TGTACCAGCAGTGTACTAGCGGGGACCGGGGAGCTGTTTTTT	CTSSVLAGTGELFF	TRBV12-4	TRBD2	TRBJ2-2	11	14	22	24	2	0	5.15e-05	6.64e-05	0
3	3.33e-06	TGTGCCAGCAGCGGAACAGGGGGCGCGGCCGCCGATGAAGCTTTCTTT	CASSGTGGAAADEAFF	TRBV9	TRBD1	TRBJ1-1	12	15	25	35	2	7.53e-06	0	0	0.000450615
3	3.25e-06	TGTGCCAGCAGTTTATCTGCGGGTGGGTCCTACGAGCAGTACTTC	CASSLSAGGSYEQYF	TRBV27	TRBD2	TRBJ2-7	16	18	26	27	2	0	6.44e-06	0	0.000477807
3	3.21e-06	TGTGCCAGCAGCCAAGAGTATCAGGGGGAGACCCAGTACTTC	CASSQEYQGETQYF	TRBV3-1	TRBD1	TRBJ2-5	16	21	26	27	2	0	0	5.53e-06	0.000532192
3	3.1e-06	TGTGCCAGCAGCCCGCGGGGCAGGGGAAGTCCTACGAGCAGTACTTC	CASSPRGR_KSYEQYF	TRBV21-1	TRBD1	TRBJ2-7	11	15	25	29	2	0	7.73e-05	3.32e-05	0
3	3.1e-06	TGTGTCAGCAGTGTACTAGCGGGGACCGGGGAGCTGTTTTTT	CVSSVLAGTGELFF	TRBV12-4	TRBD2	TRBJ2-2	11	14	22	24	2	0	5.8e-05	4.43e-05	0
3	3.08e-06	TGTGCCAGCAGCTTAGGGGACAGGGGTGTGGGCAATCAGCCCCAGCATTTT	CASSLGDRGVGNQPQHF	TRBV7-2	TRBD1	TRBJ1-5	15	16	25	31	2	0	4.51e-05	5.53e-05	0
3	3.06e-06	TGTGCCAGCAGCAGAGCAGGGAACTATGGCTACACCTTC	CASSRAGNYGYTF	TRBV11-1	TRBD1	TRBJ1-2	11	16	20	21	2	0	1.29e-05	0.000188188	0
3	2.96e-06	TGTGCCAGCTCACCAGAAGGCGGGGGGACCGGGCGAGCAGTACTTC	CASSPEGG_GPGEQYF	TRBV18	TRBD1	TRBJ2-7	14	24	32	33	2	8.29e-05	2.58e-05	0	0
3	2.92e-06	TGTGCCAGCAGTTTGGGACAGGCGACAGATAATTCACCCCTCCACTTT	CASSLGQATDNSPLHF	TRBV2	TRBD1	TRBJ1-6	11	14	21	28	2	0	2.58e-05	7.75e-05	0
3	2.87e-06	TGTGCCAGCAGCTCTGCAGGGGGGCTAAAAGAGACCCAGTACTTC	CASSSAGGLKETQYF	TRBV7-7	TRBD1	TRBJ2-5	12	16	22	28	2	2.26e-05	0	8.3e-05	0
3	2.86e-06	TGCAGTGCTAGAGCGGACCAGGCGAACCAAGAGACCCAGTACTTC	CSARADQANQETQYF	TRBV20-1	.	TRBJ2-5	12	-1	-1	25	2	0	2.58e-05	7.2e-05	0
3	2.85e-06	TGTGCCAGCAGCTTGGGCAGGGGAAGCACAGATACGCAGTATTTT	CASSLGRGSTDTQYF	TRBV11-2	TRBD1	TRBJ2-3	13	17	22	24	2	1.51e-05	0	0	0.000120423
3	2.82e-06	TGTGCCAGCTCACGCGTTTCAGGGGGAACTGAAGCTTTCTTT	CASSRVSGGTEAFF	TRBV18	TRBD1	TRBJ1-1	12	19	25	27	2	0	3.22e-05	0	5.44e-05
2	2.81e-06	TGTGCCAGCAGCAACCCAGGGCGACTAGATCCCGGGGAGCTGTTTTTT	CASSNPGRLDPGELFF	TRBV21-1	TRBD2	TRBJ2-2	13	22	27	31	2	0	1.93e-05	0	8.93e-05
2	2.81e-06	TGTGCCAGCTGTACCTTCGGGCCTCGTGGGGCCAACGTCCTGACTTTC	CASCTFGPRGANVLTF	TRBV6-3	TRBD2	TRBJ2-6	8	18	22	26	2	0	7.73e-05	2.21e-05	0
2	2.77e-06	TGCAGCGTCCTGGGAATCCGGCTGGGGTACGACACTGAAGCTTTCTTT	CSVLGIRLGYDTEAFF	TRBV29-1	.	TRBJ1-1	7	-1	-1	31	2	0	0	2.21e-05	7.38e-05
2	2.76e-06	TGTGCCAGCAGTTACTCGGCCACAGGATCCTACGAGCAGTACTTC	CASSYSATGSYEQYF	TRBV6-5	TRBD1	TRBJ2-7	17	21	25	27	2	0	0	2.77e-05	5.83e-05
2	2.76e-06	TGTGCCAGCAGCCAACCTTTGGGACAGTACAATGAGCAGTTCTTC	CASSQPLGQYNEQFF	TRBV16	TRBD1	TRBJ2-1	14	20	26	27	2	0	1.93e-05	8.3e-05	0
2	2.76e-06	TGTGCCAGCAGCTCCAGCGGGACAGCGAACACTGAAGCTTTCTTT	CASSSSGTANTEAFF	TRBV7-8	TRBD1	TRBJ1-1	12	17	24	26	2	0	1.93e-05	8.3e-05	0
2	2.74e-06	TGTGCCAGCAGCGTCCCGGGACCGACGAACACCGGGGAGCTGTTTTTT	CASSVPGPTNTGELFF	TRBV7-2	TRBD1	TRBJ2-2	11	12	21	25	2	0	1.29e-05	0	0.000120423
2	2.72e-06	TGTGCCAGCAGCGTAGCTTGGGGCAACTCTGGAAACACCATATATTTT	CASSVAWGNSGNTIYF	TRBV9	TRBD1	TRBJ1-3	17	19	23	26	2	0	1.29e-05	0	0.000116538
2	2.71e-06	TGCGCCAGCAGCCCGCGACAGGGCTCAAACACTGAAGCTTTCTTT	CASSPRQGSNTEAFF	TRBV5-1	TRBD1	TRBJ1-1	11	12	22	27	2	0	3.86e-05	3.87e-05	0
2	2.68e-06	TGTGCCAGCAGCTTAGCGGGGGGGACGGTGAATGAGCAGTTCTTC	CASSLAGGTVNEQFF	TRBV7-2	TRBD1	TRBJ2-1	17	21	25	30	2	0	6.44e-06	0	0.000221423
2	2.68e-06	TGTGCCAGCAGCGGGGTTAGCTCTGGAAACACCATATATTTT	CASSGVSSGNTIYF	TRBV9	.	TRBJ1-3	12	-1	-1	18	2	0	2.58e-05	5.53e-05	0
2	2.68e-06	TGTGCCAGCAGCTTAAGAGGGCTTGAGGGGCTTGGGGCCAACGTCCTGACTTTC	CASSLRGLEGLGANVLTF	TRBV7-3	TRBD2	TRBJ2-6	15	16	21	32	2	0	2.58e-05	5.53e-05	0
2	2.66e-06	TGTGCCAGCAGCCACTGGGGGTTAACGGAGCAGCCCCAGCATTTT	CASSHWGLTEQPQHF	TRBV16	TRBD1	TRBJ1-5	13	16	20	30	2	0	1.93e-05	7.2e-05	0
2	2.61e-06	TGTGCCAGCAGCAATACAAGAGGGAGCAGTACTTC	CASSNT_REQYF	TRBV21-1	.	TRBJ2-7	13	-1	-1	23	2	0	1.29e-05	9.96e-05	0
2	2.61e-06	TGTGCCAGCAGTTTATCGGGGGCGCATGAAAAACTGTTTTTT	CASSLSGAHEKLFF	TRBV28	TRBD1	TRBJ1-4	15	17	24	25	2	0	1.93e-05	6.64e-05	0
2	2.59e-06	TGTGCCATCAGTGAGTGGGGACAGTTCGATCAGCCCCAGCATTTT	CAISEWGQFDQPQHF	TRBV10-3	TRBD1	TRBJ1-5	15	17	23	28	2	4.52e-05	0	2.77e-05	0
2	2.59e-06	TGTGCCAGCTCACCCGGACACCGACAAGAGACCCAGTACTTC	CASSPGHRQETQYF	TRBV18	TRBD1	TRBJ2-5	13	15	19	24	2	0	0	1.11e-05	0.000112654
2	2.57e-06	TGTGCCAGCAGCTCTACCCCGTTCGGGAGGACTAGCGGGGTCTACTTACCCGGTGAGCAGTTCTTC	CASSSTPFGRTSGVYLPGEQFF	TRBV7-6	TRBD2	TRBJ2-1	12	28	38	53	2	0	6.44e-06	0	0.000186461
2	2.55e-06	TGCGCCAGCAGCCTTCTCGGGGCGCTTGTCCAAGAGACCCAGTACTTC	CASSLLGALVQETQYF	TRBV5-1	TRBD1	TRBJ2-5	11	18	24	29	2	0	6.44e-06	0	0.000182577
2	2.55e-06	CGTGCCAGCAGCCGAGCGACATCACCCAATGAGCAGTTCTTC	RASSRATSPNEQFF	TRBV7-3	.	TRBJ2-1	11	-1	-1	26	2	5.27e-05	0	2.21e-05	0
2	2.52e-06	TGTGCCAGCAGCGAAGGCCCCCTACCCCAGGACAATGAGCAGTTCTTC	CASSEGPLPQDNEQFF	TRBV3-1	TRBD1	TRBJ2-1	15	16	22	31	2	7.53e-06	0	0	0.000147615
2	2.49e-06	TGTGCCAGCAGTGTAACGTGGGGTAGCTTCGAGACCCAGTACTTC	CASSVTWGSFETQYF	TRBV2	.	TRBJ2-5	12	-1	-1	30	2	0	3.22e-05	3.32e-05	0
2	2.45e-06	TGTGCCAGTAGTACCCACAGGGTAAGGCAAGAGACCCAGTACTTC	CASSTHRVRQETQYF	TRBV19	TRBD1	TRBJ2-5	12	16	21	27	2	0	6.44e-06	0.000154979	0
2	2.45e-06	TGTGCCAGCAGTTACGGATCCGAGCAGTACTTC	CASSYGSEQYF	TRBV27	.	TRBJ2-7	12	-1	-1	20	2	0	2.58e-05	3.87e-05	0
2	2.45e-06	TGTGCCAGCAGCGTAGACCCAGCGGGGGGGCGGAGTGAGCAGTTCTTC	CASSVDPAGGRSEQFF	TRBV9	TRBD2	TRBJ2-1	15	20	30	35	2	1.51e-05	0	0	6.6e-05
2	2.42e-06	TGCGCCAGCAGCCAAGATCTGGTAGCGGGGGCTACCGGGGAGCTGTTTTTT	CASSQDLVAGATGELFF	TRBV4-1	TRBD2	TRBJ2-2	19	22	28	33	2	0	0	1.11e-05	8.55e-05
2	2.38e-06	TGCAGTGCTAGGAACAGGGGGTGGAAAGAAAAACTGTTTTTT	CSARNRGWKEKLFF	TRBV20-1	TRBD1	TRBJ1-4	10	13	20	27	2	0	0	5.53e-06	0.000159269
2	2.36e-06	TGTGCCAGCAGCGCAGAAGACACCGGGGAGCTGTTTTTT	CASSAEDTGELFF	TRBV9	.	TRBJ2-2	12	-1	-1	19	2	0	1.93e-05	4.43e-05	0
2	2.36e-06	TGTGCCAGCAGCCAAGATAGAGATAGGGATTCACCCCTCCACTTT	CASSQDRDRDSPLHF	TRBV4-2	.	TRBJ1-6	17	-1	-1	28	2	0	1.93e-05	4.43e-05	0
2	2.36e-06	TGTGCCAGCAGTGTGGGCCACTCTGGAAACACCATATATTTT	CASSVGHSGNTIYF	TRBV6-1	TRBD2	TRBJ1-3	12	14	18	20	2	0	2.58e-05	3.32e-05	0
2	2.36e-06	TGTGCCAGCAGCCCTAGAGGTAGCGGGGGCACAGATACGCAGTATTTT	CASSPRGSGGTDTQYF	TRBV11-3	TRBD2	TRBJ2-3	11	20	26	28	2	0	6.44e-06	0	0.000132077
2	2.34e-06	TGTGCCAGCAGCCAAGATCCCTTCACCCTTGCTACGCAGTATTTT	CASSQDPFTLATQYF	TRBV3-1	.	TRBJ2-3	18	-1	-1	32	2	0	6.44e-06	0	0.000128192
2	2.32e-06	TGTGCCAGCAGCCCCCCGGACGCTGCCTACAATGAGCAGTTCTTC	CASSPPDAAYNEQFF	TRBV7-9	TRBD1	TRBJ2-1	11	12	16	25	2	0	1.29e-05	0	6.22e-05
2	2.32e-06	TGTGCCAGCAGTTACGGGGGAGGGGATCAGCCCCAGCATTTT	CASSYGGGDQPQHF	TRBV6-6	TRBD2	TRBJ1-5	14	17	23	25	2	0	2.58e-05	0	3.11e-05
2	2.31e-06	TGTGCCAGCTCCCGGACAGTAGTTCCCTCTCGCAATGAGCAGTTCTTC	CASSRTVVPSRNEQFF	TRBV18	TRBD1	TRBJ2-1	10	13	18	32	2	0	1.29e-05	6.09e-05	0
2	2.3e-06	TGTGCCAGCAGCTTGGGGGGCAGGGACACTGAAGCTTTCTTT	CASSLGGRDTEAFF	TRBV7-9	TRBD1	TRBJ1-1	13	15	20	25	2	0	0	1.66e-05	4.66e-05
2	2.28e-06	TGTGCCAGCAGTACCCTCCTTGGGATTGCCTACGAGCAGTACTTC	CASSTLLGIAYEQYF	TRBV27	TRBD2	TRBJ2-7	11	13	18	28	2	0	1.93e-05	0	3.88e-05
2	2.25e-06	TGTGCCAGCAGCCTACTTGGGGGCGGCGGGGAGACCCAGTACTTC	CASSLLGGGGETQYF	TRBV7-7	TRBD1	TRBJ2-5	11	18	24	30	2	0	3.22e-05	2.21e-05	0
2	2.25e-06	TGTGCCAGCAGCCCGGGACTATCCACAGATACGCAGTATTTT	CASSPGLSTDTQYF	TRBV11-2	TRBD2	TRBJ2-3	11	12	20	23	2	3.01e-05	0	0	2.33e-05
2	2.22e-06	TGTGCCAGCAGCGCTCAGGCGGGGGCGGTCGAAGAGCAGTACTTC	CASSAQAGAVEEQYF	TRBV9	TRBD1	TRBJ2-7	12	20	26	33	2	0	1.93e-05	0	3.5e-05
2	2.2e-06	TGTGCCAGCAGCATGGGACAGGACAATGGCTACACCTTC	CASSMGQDNGYTF	TRBV7-9	TRBD1	TRBJ1-2	11	14	21	25	2	0	1.29e-05	4.98e-05	0
2	2.17e-06	TGTGCCAGCAGTGAGGGCTCCGGGAGACAAGAGACCCAGTACTTC	CASSEGSGRQETQYF	TRBV2	TRBD1	TRBJ2-5	13	19	24	27	2	2.26e-05	0	0	2.72e-05
2	2.16e-06	TGTGCCAGCAACAAGGGACAGAAGCTTGAAAAACTGTTTTTT	CASNKGQKLEKLFF	TRBV14	TRBD1	TRBJ1-4	9	14	20	26	2	0	0	5.53e-06	0.000108769
2	2.16e-06	TGTGCCAGCTCGTTCGCCGGGACAGGGGAATGGGAGACCCAGTACTTC	CASSFAGTGEWETQYF	TRBV18	TRBD1	TRBJ2-5	10	16	27	33	2	0	1.29e-05	0	4.66e-05
2	2.15e-06	TGCGCCAGCAGCTTGGGGACAGGGGCAATGAACACTGAAGCTTTCTTT	CASSLGTGAMNTEAFF	TRBV5-1	TRBD1	TRBJ1-1	15	16	24	27	2	1.51e-05	0	0	3.88e-05
2	2.14e-06	TGTGCCAGCAGCTAATCGCCGAGAGTGGGGAGCAGCCCCAGCATTTT	CASS*SPR_GEQPQHF	TRBV3-1	TRBD2	TRBJ1-5	11	27	31	32	2	2.26e-05	2.58e-05	0	0
2	2.14e-06	TGTGCCATCAGGGACAGATACAACACTGAAGCTTTCTTT	CAIRDRYNTEAFF	TRBV10-3	TRBD1	TRBJ1-1	10	11	16	21	2	0	0	5.53e-06	0.000104885
2	2.14e-06	TGTGCCAGGGTCCTTTCTTCGTGCAATCAGCCCCAGCATTTT	CARVLSSCNQPQHF	TRBV6-4	.	TRBJ1-5	7	-1	-1	22	2	0	6.44e-06	0	8.93e-05
2	2.13e-06	TGTGCCAGCTGTTCGCAGGATTCGATCGTACCCCTCCACTTT	CASCSQDSIVPLHF	TRBV21-1	.	TRBJ1-6	8	-1	-1	29	2	0	5.15e-05	1.11e-05	0
2	2.13e-06	TGTGCCAGCACCTTTTCGGGGGGGGGCGGTCAGCCCCAGCATTTT	CASTFSGGGGQPQHF	TRBV12-4	TRBD1	TRBJ1-5	9	21	27	29	2	0	1.29e-05	4.43e-05	0
2	2.13e-06	TGTGCCAGTATCTCGGCAGGTTATGGCTACACCTTC	CASISAGYGYTF	TRBV19	.	TRBJ1-2	9	-1	-1	21	2	0	1.29e-05	4.43e-05	0
2	2.13e-06	TGTGCCAGCAGCCAATCAGCGGGGGGCCAAGAGACCCAGTACTTC	CASSQSAGGQETQYF	TRBV16	TRBD2	TRBJ2-5	16	17	22	26	2	0	2.58e-05	2.21e-05	0
2	2.08e-06	TGTGCCAGCAGCAAGGACTACTACAATGAGCAGTTCTTC	CASSKDYYNEQFF	TRBV7-2	TRBD2	TRBJ2-1	11	14	19	20	2	0	0	1.11e-05	4.66e-05
2	2.03e-06	TGTGCCAGCTCACTCAAACAGGGGACCTCCTCTGGAAACACCATATATTTT	CASSLKQGTSSGNTIYF	TRBV18	TRBD1	TRBJ1-3	12	17	23	29	2	0	0	5.53e-06	8.55e-05
2	2.03e-06	TGCGCCAGCAGCCCTACAGGGGGCGCGGGGGAACTATGGGGCTACACCTTC	CASSPTGGAGELWGYTF	TRBV4-1	TRBD1	TRBJ1-2	12	15	25	39	2	0	0	1.11e-05	4.27e-05
2	2.01e-06	TGTGCCAGCAGCCCAACCGATGGGTCTTACGAGCAGTACTTC	CASSPTDGSYEQYF	TRBV7-8	.	TRBJ2-7	11	-1	-1	27	2	0	0	5.53e-06	8.16e-05
2	1.98e-06	TGTGCCAGCAGTTGGGGGGGGCGCCTAGAAGAGACCCAGTACTTC	CASSWGGRLEETQYF	TRBV27	TRBD1	TRBJ2-5	12	16	24	28	2	0	3.86e-05	1.11e-05	0
2	1.98e-06	TGTGCCAGCAGCCCCACTCTGAGGACAGAACACTGAAGCTTTCTTT	CASSPTLR_QNTEAFF	TRBV5-5	TRBD1	TRBJ1-1	11	22	26	27	2	0	1.93e-05	2.21e-05	0
2	1.98e-06	TGCGCCAGCAGCCCCGCCGGGACTCTACCTCCTGGCTACACCTTC	CASSPAGTLPPGYTF	TRBV5-1	TRBD2	TRBJ1-2	11	16	23	32	2	0	1.93e-05	2.21e-05	0
2	1.97e-06	TGTGCCAGCAGTTTCTCACAGGGTGGGGAAAAACTGTTTTTT	CASSFSQGGEKLFF	TRBV12-4	TRBD1	TRBJ1-4	13	17	22	27	2	7.53e-06	0	5.53e-05	0
2	1.96e-06	TGCGCCAGCAGCTTACAGGCTAACTATGGCTACACCTTC	CASSLQANYGYTF	TRBV5-1	.	TRBJ1-2	13	-1	-1	18	2	7.53e-06	0	0	5.44e-05
2	1.96e-06	TGTGCCAGCAGCTTGGCCGGATCCAGCGGGGAAACTACGAGCAGTACTTC	CASSLAGS_RGNYEQYF	TRBV5-5	TRBD2	TRBJ2-7	17	24	29	34	2	0	0	5.53e-06	7.38e-05
2	1.94e-06	TGTGCCAGCAGTTACTCAGGGGCTAACTATGGCTACACCTTCGGTTCGGGGACCAGGTTAACCGTTGTAGGGTTAAAATTCTACTAAGGAACAGGAGAGGACCTGGCAGGTGGACTTGGGGAGGCAGGAGTGGAAGGCAGCAGGTCGCGGTTTTCCTTCCAGTCTTTAATGTTGTGCAACTAATGAAAAACTGTTTTTT	CASSYSGANYGYTFGSGTRLTVVGLKFY*GTGE_TWQVDLGRQEWKAAGRGFPSSL*CCATNEKLFF	TRBV6-5	TRBD2	TRBJ1-4	16	118	123	174	2	0	6.44e-06	6.09e-05	0
2	1.93e-06	TGCGCCAGCAGCCCGAGTATCGGCGGAAACACCATATATTTT	CASSPSIGGNTIYF	TRBV4-1	.	TRBJ1-3	12	-1	-1	24	2	0	0	1.66e-05	2.33e-05
2	1.93e-06	TGTGCCAGCAGCTTCGACAGGGGGCCCCAGCATTTT	CASSFDRGPQHF	TRBV7-9	TRBD1	TRBJ1-5	13	15	22	23	2	7.53e-06	0	0	5.05e-05
2	1.92e-06	TGTGCCAGCAGCCACAACGGACAGGGTGAGTGGCAGCCCCAGCATTTT	CASSHNGQGEWQPQHF	TRBV2	TRBD1	TRBJ1-5	10	18	25	33	2	0	6.44e-06	0	5.83e-05
2	1.92e-06	TGTGCCAGCAGCTCCAGATTCGGGACAGGGGGATTCTACGAGCAGTACTTC	CASSSRFGTGGFYEQYF	TRBV7-9	TRBD1	TRBJ2-7	12	20	31	35	2	2.26e-05	0	1.66e-05	0
2	1.9e-06	TGTGCCAGTACAATGGAGCCAGGGATCTTGAACACTGAAGCTTTCTTT	CASTMEPGILNTEAFF	TRBV19	TRBD1	TRBJ1-1	9	19	23	28	2	0	3.22e-05	1.11e-05	0
1	1.88e-06	TGTGCCAGCAGCCTAGGACTCAGCACAGATACGCAGTATTTT	CASSLGLSTDTQYF	TRBV7-3	TRBD2	TRBJ2-3	11	15	19	21	2	0	0	2.21e-05	1.55e-05
1	1.85e-06	TGCGCCAGCAGGGGAAGCTATAATTCACCCCTCCACTTT	CASRGSYNSPLHF	TRBV5-1	.	TRBJ1-6	10	-1	-1	17	2	7.53e-06	0	0	4.27e-05
1	1.85e-06	TGCGCCAGCAGCTTGCCCACAGGGTCCGGCTACACCTTC	CASSLPTGSGYTF	TRBV5-1	TRBD1	TRBJ1-2	18	19	23	27	2	0	1.93e-05	1.66e-05	0
1	1.82e-06	TGTGCCAGCAGCGAGCCGGGAACGACAGGCTACACCTTC	CASSEPGTTGYTF	TRBV9	TRBD1	TRBJ1-2	12	15	20	27	2	0	6.44e-06	0	4.66e-05
1	1.8e-06	TGTGCCAGCAGCTTAAATGGGAACGACAGGGTATACACTGAAGCTTTCTTT	CASSLNGNDRVYTEAFF	TRBV7-3	TRBD1	TRBJ1-1	15	24	30	34	2	7.53e-06	0	0	3.88e-05
1	1.8e-06	TGTGCCAGCAGCGCGACTCGGGATACGCAGTATTTT	CASSATRDTQYF	TRBV2	.	TRBJ2-3	10	-1	-1	21	2	7.53e-06	3.86e-05	0	0
1	1.8e-06	TGCGCCAGCAGCCAAGATCTCTCTGCCTATGGCTACACCTTC	CASSQDLSAYGYTF	TRBV4-1	.	TRBJ1-2	19	-1	-1	26	2	2.26e-05	1.29e-05	0	0
1	1.79e-06	TGCGCCAGCGGTTCCGACAGGGGAGAGACCCAGTACTTC	CASGSDRGETQYF	TRBV5-1	TRBD1	TRBJ2-5	8	15	22	23	2	0	1.29e-05	2.21e-05	0
1	1.78e-06	TGTGCCAGCAGTGAAGCGAACCGTGATCAGCCCCAGCATTTT	CASSEANRDQPQHF	TRBV2	.	TRBJ1-5	17	-1	-1	25	2	0	0	5.53e-06	5.05e-05
1	1.78e-06	TGTGCCAGCAGTCCGCAATGGGGGCACACTGAAGCTTTCTTT	CASSPQWGHTEAFF	TRBV6-3	TRBD1	TRBJ1-1	11	19	24	25	2	0	0	5.53e-06	5.05e-05
1	1.75e-06	TGTGCCAGCAAAGTACTCTTAGGGATAGGCACTGAAGCTTTCTTT	CASKVLLGIGTEAFF	TRBV27	.	TRBJ1-1	9	-1	-1	29	2	0	0	1.66e-05	1.55e-05
1	1.73e-06	TGCGCCAGCAGCTCGGGAGGGAGCTATAATTCACCCCTCCACTTT	CASSSGGSYNSPLHF	TRBV5-1	TRBD2	TRBJ1-6	12	13	20	23	2	0	4.51e-05	5.53e-06	0
1	1.73e-06	TGTGCCAGCAGTTACTCGGCAGGGAACAATGAAAAACTGTTTTTT	CASSYSAGNNEKLFF	TRBV6-3	TRBD1	TRBJ1-4	17	19	23	27	2	0	6.44e-06	3.87e-05	0
1	1.71e-06	TGCGCCAGCAGGGCGGAAACTAGCACAGATACGCAGTATTTT	CASRAETSTDTQYF	TRBV5-1	.	TRBJ2-3	10	-1	-1	19	2	7.53e-06	0	0	3.11e-05
1	1.71e-06	TGCAGTGCTAGTGAGGGGAGCTCCTACAATGAGCAGTTCTTC	CSASEGSSYNEQFF	TRBV20-1	.	TRBJ2-1	10	-1	-1	16	2	3.01e-05	0	0	7.77e-06
1	1.69e-06	TGCAGTGCTTCCCCCGGGACAGGCACAGATACGCAGTATTTT	CSASPGTGTDTQYF	TRBV20-1	TRBD1	TRBJ2-3	8	12	21	22	2	0	1.93e-05	0	1.17e-05
1	1.67e-06	TGTGCCAGCAGCCAATCGGGTACGGGGAATGAGCAGTTCTTC	CASSQSGTGNEQFF	TRBV16	.	TRBJ2-1	17	-1	-1	27	2	0	3.86e-05	5.53e-06	0
1	1.67e-06	TGTGCCAGCAGCTGGGAAACTCCCGGGCCCCAGCATTTT	CASSWETPGPQHF	TRBV6-3	TRBD1	TRBJ1-5	10	20	25	26	2	0	6.44e-06	3.32e-05	0
1	1.67e-06	TGTGCCACCAGCAGAGTTCGCCCGAACAGGGTTGAAAAACTGTTTTTT	CATSRVRPNRVEKLFF	TRBV15	TRBD1	TRBJ1-4	15	25	30	32	2	0	6.44e-06	3.32e-05	0
1	1.67e-06	TGCGCCAGCAGCACGGGACAGGACCGTGGCTACACCTTC	CASSTGQDRGYTF	TRBV5-1	TRBD1	TRBJ1-2	11	13	21	26	2	0	1.93e-05	1.11e-05	0
1	1.67e-06	TGCGCCAGCAGCTCATCCGGGACAGCCTACAATGAGCAGTTCTTC	CASSSSGTAYNEQFF	TRBV5-1	TRBD1	TRBJ2-1	12	16	24	25	2	0	1.29e-05	1.66e-05	0
1	1.67e-06	TGTGCCAGCAGCTTGCCCCCGCGCGGATCCTACAATGAGCAGTTCTTC	CASSLPPRGSYNEQFF	TRBV5-4	TRBD1	TRBJ2-1	14	15	19	27	2	0	1.29e-05	1.66e-05	0
1	1.64e-06	TGTGCCAGCAGCCAAGTTTGGGGTACGGCCTATAGCAATCAGCCCCAGCATTTT	CASSQVWGTAYSNQPQHF	TRBV4-2	.	TRBJ1-5	15	-1	-1	29	2	0	1.29e-05	0	1.55e-05
1	1.63e-06	TGTGCCAGCTCACCGGGTGCGACTGGAAACACCATATATTTT	CASSPGATGNTIYF	TRBV18	.	TRBJ1-3	13	-1	-1	22	2	0	0	5.53e-06	3.5e-05
1	1.59e-06	TGTGCCAGCAGAGAGGGACAGGGGGCCGAGAACTATGGCTACACCTTC	CASREGQGAENYGYTF	TRBV7-9	TRBD1	TRBJ1-2	10	14	25	30	2	0	6.44e-06	2.77e-05	0
1	1.59e-06	TGCAGTGCCCGACTGTACGGGGTGGAGACCCAGTACTTC	CSARLYGVETQYF	TRBV20-1	.	TRBJ2-5	7	-1	-1	24	2	0	6.44e-06	2.77e-05	0
1	1.59e-06	TGTGCCAGCCGGGACAGGGTAGGGGGCAATCAGCCCCAGCATTTT	CASRDRVGGNQPQHF	TRBV6-3	TRBD1	TRBJ1-5	8	9	18	25	2	0	6.44e-06	0	2.72e-05
1	1.59e-06	TGTGCCAGCAGGGTGTCCACAGGGATTCAAGAGACCCAGTACTTC	CASRVSTGIQETQYF	TRBV2	TRBD1	TRBJ2-5	10	18	23	27	2	0	6.44e-06	0	2.72e-05
1	1.58e-06	TGTGCCAGCAGCCAGGTTCGAGGTACTGAAGCTTTCTTT	CASSQVRGTEAFF	TRBV27	.	TRBJ1-1	10	-1	-1	24	2	0	0	2.21e-05	7.77e-06
1	1.58e-06	TGTGCCAGCAGCTTAAGCTTGACAAGGGGTTTCGGGACCCAGTACTTC	CASSLSLTRGFGTQYF	TRBV11-2	TRBD1	TRBJ2-5	14	20	28	35	2	0	0	1.11e-05	1.55e-05
1	1.57e-06	TGTGCCAGTAGACCGACAGGGGGCGATCAGCCCCAGCATTTT	CASRPTGGDQPQHF	TRBV19	TRBD1	TRBJ1-5	10	14	24	25	2	1.51e-05	0	1.11e-05	0
1	1.53e-06	TGTGCCAGCTCACCAGGGCCCGGAAACACCATATATTTT	CASSPGPGNTIYF	TRBV18	TRBD2	TRBJ1-3	14	15	20	21	2	0	0	3.87e-05	3.88e-06
1	1.53e-06	TGTGCCAGCAGCCACCCAGGGGGGGGCGAAGCTTTCTTT	CASSHPGGGEAFF	TRBV3-1	TRBD1	TRBJ1-1	13	16	22	27	2	0	0	5.53e-06	2.72e-05
1	1.53e-06	TGCAGTGCTCCCCTCCATCCCTACAATGAGCAGTTCTTC	CSAPLHPYNEQFF	TRBV20-1	TRBD2	TRBJ2-1	8	10	15	19	2	0	0	5.53e-06	2.72e-05
1	1.52e-06	TGCAGTGCTAGAGATCCCTCGGGGGTCAAAGCCAAAAACATTCAGTACTTC	CSARDPSGVKAKNIQYF	TRBV20-1	TRBD1	TRBJ2-4	15	20	24	29	2	7.53e-06	0	0	1.94e-05
1	1.52e-06	TGTGCCAGCGGCGAAAGGGGGGATAATGAAAAACTGTTTTTT	CASGERGDNEKLFF	TRBV3-1	TRBD1	TRBJ1-4	8	15	20	23	2	2.26e-05	6.44e-06	0	0
1	1.52e-06	TGTGCCAGCAGCCAGGCTGCCGGACAGGGCCTTGAAGCTTT	CASSQAA_TGP*SF	TRBV4-2	TRBD1	TRBJ1-1	13	21	28	37	2	7.53e-06	1.93e-05	0	0
1	1.51e-06	TGTGCCAGCAGCCAATTGAGGGGTTTGAACACTGAAGCTTTCTTT	CASSQLRGLNTEAFF	TRBV16	TRBD1	TRBJ1-1	15	18	22	25	2	0	2.58e-05	5.53e-06	0
1	1.51e-06	TGTGCCAGCAGTGAACAGGGCCAGCGCACAGATACGCAGTATTTT	CASSEQGQRTDTQYF	TRBV25-1	TRBD2	TRBJ2-3	14	16	21	25	2	0	2.58e-05	5.53e-06	0
1	1.51e-06	TGTGCCAGCAGCAGGGGTCAGAATTCACCCCTCCACTTT	CASSRGQNSPLHF	TRBV11-3	TRBD1	TRBJ1-6	11	12	16	21	2	0	6.44e-06	2.21e-05	0
1	1.51e-06	TGCAGTGCTAGTGAGAGTAGCGGGGTCTACGAGCAGTACTTC	CSASESSGVYEQYF	TRBV20-1	TRBD2	TRBJ2-7	10	17	23	26	2	0	6.44e-06	2.21e-05	0
1	1.51e-06	TGTGCCAGCAGCACGGGACTTACGTACAATGAGCAGTTCTTC	CASSTGLTYNEQFF	TRBV11-2	TRBD2	TRBJ2-1	11	13	19	24	2	0	6.44e-06	2.21e-05	0
1	1.51e-06	TGTGCCAGCAGTTTACCAGGCCCTGAAGCTTTCTTT	CASSLPGPEAFF	TRBV12-3	.	TRBJ1-1	14	-1	-1	22	2	0	6.44e-06	2.21e-05	0
1	1.51e-06	TGTGCCAGCAGCTACTCCGGGACAGGATCCTATGGCTACACCTTC	CASSYSGTGSYGYTF	TRBV5-4	TRBD1	TRBJ1-2	12	16	25	29	2	0	1.29e-05	1.11e-05	0
1	1.51e-06	TGTGCCAGCAGCCAAGAACCTATCGTAGACAGAGGTGGGAGATGTAAGCAATCAGCCCCAGCATTTT	CASSQEPIVDR_VGDVSNQPQHF	TRBV14	TRBD1	TRBJ1-5	16	27	31	46	2	0	1.29e-05	1.11e-05	0
1	1.51e-06	TGCAGTGCTAACAGGGATTTCGGGGGCTACACCTTC	CSANRDFGGYTF	TRBV20-1	TRBD1	TRBJ1-2	9	10	15	24	2	0	1.29e-05	1.11e-05	0
1	1.51e-06	TGTGCCAGCAGCTACCGTTCCGGGACTACGACTTACAATGAGCAGTTCTTC	CASSYRSGTTTYNEQFF	TRBV13	TRBD2	TRBJ2-1	12	19	27	33	2	0	1.29e-05	1.11e-05	0
1	1.47e-06	TGTGCCACCAGCAGAGAGGGGGGAGGCTACGAGCAGTACTTC	CATSREGGGYEQYF	TRBV15	TRBD2	TRBJ2-7	16	20	25	26	2	0	0	5.53e-06	2.33e-05
1	1.47e-06	TGCAGCGTTGGACGGAACACTGAAGCTTTCTTT	CSVGRNTEAFF	TRBV29-1	.	TRBJ1-1	9	-1	-1	14	2	0	0	1.11e-05	1.17e-05
1	1.46e-06	TGCAGTGCTAGTCCGGGGTACACAGATACGCAGTATTTT	CSASPGYTDTQYF	TRBV20-1	TRBD1	TRBJ2-3	10	12	16	20	2	0	6.44e-06	0	1.94e-05
1	1.4e-06	TGTGCCAGCAGCTCATTCTCAGGACACTTACGCGGGGAGCTGTTTTTT	CASSSFSGHLRGELFF	TRBV7-9	TRBD1	TRBJ2-2	12	21	25	32	2	0	0	5.53e-06	1.94e-05
1	1.4e-06	TGCGCCAGACTCCCGGGACCTAATAAGGGGTTCACCCCTCCACTTT	CARLPGPN_RGSPLHF	TRBV10-1	TRBD1	TRBJ1-6	7	10	18	30	2	0	1.93e-05	5.53e-06	0
1	1.4e-06	TGTGCCAGCAGCCAAGTTACGGACACTGAAGCTTTCTTT	CASSQVTDTEAFF	TRBV3-1	.	TRBJ1-1	15	-1	-1	22	2	0	6.44e-06	1.66e-05	0
1	1.38e-06	TGCAGTGCTCGGGACTACCCCAAGTACGAGCAGTACTTC	CSARDYPKYEQYF	TRBV20-1	TRBD2	TRBJ2-7	8	9	16	24	2	0	1.29e-05	0	7.77e-06
1	1.37e-06	TGTGCCAGCAGTCAGGGCCCCGCTAACTATGGCTACACCTTC	CASSQGPANYGYTF	TRBV6-1	TRBD2	TRBJ1-2	11	13	19	21	2	1.51e-05	6.44e-06	0	0
1	1.37e-06	TGTGCCAGCAGCCAAGGAAGGGACTCCTATAGGGTCACTGAAGCTTTCTTT	CASSQGRDSYRVTEAFF	TRBV16	TRBD2	TRBJ1-1	14	19	24	35	2	7.53e-06	1.29e-05	0	0
1	1.37e-06	TGCAGTGCTAGAATCACCACAGATACGCAGTATTTT	CSARITTDTQYF	TRBV20-1	.	TRBJ2-3	11	-1	-1	17	2	7.53e-06	1.29e-05	0	0
1	1.33e-06	TGCAGTGCCCTCACAGGGCCTGGAAACACCATATATTTT	CSALTGPGNTIYF	TRBV20-1	TRBD1	TRBJ1-3	7	12	17	19	2	0	0	2.21e-05	3.88e-06
1	1.33e-06	TGTGCCAGCAGCTTCAGGTTTCGCGGGGGGCTCGGTGAGCAGTTCTTC	CASSFRFRGGLGEQFF	TRBV7-2	TRBD1	TRBJ2-1	13	25	30	35	2	0	0	2.21e-05	3.88e-06
1	1.33e-06	TGTGCCAGCAGCGTCGGAACCGGGGAGCTGTTTTTT	CASSVGTGELFF	TRBV9	.	TRBJ2-2	13	-1	-1	18	2	0	0	5.53e-06	1.55e-05
1	1.33e-06	TGTGCCAGCAGCTTGGATAGGGTTACCGGGGAGCTGTTTTTT	CASSLDRVTGELFF	TRBV11-1	.	TRBJ2-2	13	-1	-1	24	2	0	0	5.53e-06	1.55e-05
1	1.33e-06	TGCGCCAGCAGCTTGAACTCCTACGAGCAGTACTTC	CASSLNSYEQYF	TRBV5-1	.	TRBJ2-7	14	-1	-1	17	2	0	0	1.11e-05	7.77e-06
1	1.32e-06	TGCGCCAGCAGCTTGGCCGATTCTTGGCCTCTGGAGACCCAGTACTTC	CASSLADSWPLETQYF	TRBV5-1	.	TRBJ2-5	17	-1	-1	33	2	7.53e-06	0	1.11e-05	0
1	1.32e-06	TGTGTCAGCATCTTGGACAGGGTGAGAGATACGCAGTATTTT	CVSILDRVRDTQYF	TRBV12-4	TRBD1	TRBJ2-3	9	14	21	26	2	7.53e-06	0	1.11e-05	0
1	1.28e-06	TGCGCCAGCAGCCAAGTAACCCCAGGGGGGAGCAATCAGCCCCAGCATTTT	CASSQVTPGGSNQPQHF	TRBV4-1	TRBD1	TRBJ1-5	15	22	28	30	2	0	1.93e-05	0	3.88e-06
1	1.28e-06	TGTGCCAGTAGACGGGCCACCGGGGCAACTGGAAACACCATATATTTT	CASRRATGATGNTIYF	TRBV19	TRBD1	TRBJ1-3	10	19	23	28	2	0	6.44e-06	0	1.17e-05
1	1.28e-06	TGTGCCAGCAGCCTACAGGGGCGGGATCAGCCCCAGCATTTT	CASSLQGRDQPQHF	TRBV7-9	TRBD1	TRBJ1-5	11	14	20	25	2	0	6.44e-06	0	1.17e-05
1	1.27e-06	TGTGCCACCAGCAGAGAGGTCGGGACCCACGCGCAGTATTTT	CATSREVGTHAQYF	TRBV15	TRBD1	TRBJ2-3	16	20	25	31	2	0	1.29e-05	5.53e-06	0
1	1.27e-06	TGTGCCAGCAGTCCTAGCGGGGGGCAGTCGGTGAGCAGTTCTTC	CASSPSG_AVGEQFF	TRBV2	TRBD2	TRBJ2-1	11	13	20	31	2	0	1.29e-05	5.53e-06	0
1	1.27e-06	TGTGCCAGCCGCCTCACGGAGGCTAATGAAAAACTGTTTTTT	CASRLTEANEKLFF	TRBV6-1	TRBD2	TRBJ1-4	8	17	21	22	2	0	1.29e-05	5.53e-06	0
1	1.27e-06	TGTGCCAGTAGTCACCCGAGCTACTACAATGAGCAGTTCTTC	CASSHPSYYNEQFF	TRBV19	.	TRBJ2-1	11	-1	-1	17	2	0	1.29e-05	5.53e-06	0
1	1.27e-06	TGTGCCAGCAGGCATACAGGGTCAGGGCAGCCCCAGCATTTT	CASRHTGSGQPQHF	TRBV27	TRBD1	TRBJ1-5	10	15	20	27	2	0	1.29e-05	5.53e-06	0
1	1.27e-06	TGTGCCAGCAGCGTATTTACTCAAGATAATTCACCCCTCCACTTT	CASSVFTQDNSPLHF	TRBV9	.	TRBJ1-6	14	-1	-1	25	2	0	1.29e-05	5.53e-06	0
1	1.27e-06	TGTGCCAGCAGCTTGAGGGTTGAGCAGTTCTTC	CASSLRVEQFF	TRBV5-6	.	TRBJ2-1	14	-1	-1	20	2	0	6.44e-06	1.11e-05	0
1	1.27e-06	TGTGCCAGCAGTGAACGGGACAGCGTAGGGGGCTACACCTTC	CASSERDSVGGYTF	TRBV25-1	TRBD1	TRBJ1-2	14	15	22	30	2	0	6.44e-06	1.11e-05	0
1	1.24e-06	TGTGCCAGCAGCCCGACAGATAGCAATCAGCCCCAGCATTTT	CASSPTDSNQPQHF	TRBV5-7	TRBD1	TRBJ1-5	11	14	18	19	2	0	0	5.53e-06	1.17e-05
1	1.24e-06	TGCAGCGTTGAAAAGGGGAACCTCTATGGCTACACCTTC	CSVEKGNLYGYTF	TRBV29-1	TRBD1	TRBJ1-2	11	13	17	23	2	0	0	5.53e-06	1.17e-05
1	1.24e-06	TGCAGCGTGAGGGGGGACACTAGCACAGATACGCAGTATTTT	CSVRGDTSTDTQYF	TRBV29-1	TRBD1	TRBJ2-3	7	13	18	19	2	0	0	5.53e-06	1.17e-05
1	1.24e-06	TGCGCCAGCAGCCAAGGGAGGGGGACTAGCGGACAAGAGACCCAGTACTTC	CASSQGRGTSGQETQYF	TRBV4-1	TRBD2	TRBJ2-5	15	21	31	33	2	0	0	5.53e-06	1.17e-05
1	1.21e-06	TGCAGCGTAAGCGCAGGGGTTAAGTTCTTC	CSVSAGVKFF	TRBV29-1	TRBD1	TRBJ2-1	7	13	18	22	2	1.51e-05	0	0	3.88e-06
1	1.21e-06	TGTGCCAGCAGCCCAATTGAGGGGTCCCAGTACTTC	CASSPIEGSQYF	TRBV6-5	TRBD1	TRBJ2-5	10	19	23	25	2	1.51e-05	0	0	3.88e-06
1	1.16e-06	TGTGCCAGCAGTGTTACAGATACGCAGTATTTT	CASSVTDTQYF	TRBV6-1	.	TRBJ2-3	12	-1	-1	15	2	0	6.44e-06	0	7.77e-06
1	1.16e-06	TGTGCCAGCAGTATCTCTGGGGCCAACGTCCTGACTTTC	CASSISGANVLTF	TRBV12-3	.	TRBJ2-6	11	-1	-1	14	2	0	6.44e-06	0	7.77e-06
1	1.12e-06	TGTGCCAGCAGCTGGGGAGGTGAGCAGTTCTTC	CASSWGGEQFF	TRBV7-9	TRBD2	TRBJ2-1	12	14	19	20	2	0	0	5.53e-06	7.77e-06
1	1.12e-06	TGTGCCAGCAGTGAATATATGAGTTCACCCCTCCACTTT	CASSEYMSSPLHF	TRBV25-1	.	TRBJ1-6	19	-1	-1	23	2	0	0	5.53e-06	7.77e-06
1	1.12e-06	TGTGCCAGCAGCTTATTGGCCAGAAAAGAGACCCAGTACTTC	CASSLLARKETQYF	TRBV11-2	.	TRBJ2-5	14	-1	-1	25	2	0	0	5.53e-06	7.77e-06
1	1.12e-06	TGTGCCAGCAGCCTACTACTTTACGAGCAGTACTTC	CASSLLLYEQYF	TRBV7-2	.	TRBJ2-7	11	-1	-1	21	2	0	0	5.53e-06	7.77e-06
1	1.12e-06	TGTGCCAGCAGTTACTCGGTGGCGGGGGCAAGCACAGATACGCAGTATTTT	CASSYSVAGASTDTQYF	TRBV6-6	TRBD1	TRBJ2-3	17	23	28	30	2	0	0	5.53e-06	7.77e-06
1	1.11e-06	TGTGCCAGCAGCTCTCTTGGGACTAGCGGGGGGCATGGAGCCCCAGTACTTC	CASSSLGTS_GGMEPQYF	TRBV5-6	TRBD2	TRBJ2-5	12	18	29	37	2	7.53e-06	0	5.53e-06	0
1	1.07e-06	TGTGCCAGCAGCTTCGGGACAGGGATGTCAGCTTTCTTT	CASSFGTGMSAFF	TRBV7-9	TRBD1	TRBJ1-1	13	14	23	29	2	0	6.44e-06	5.53e-06	0
1	1.07e-06	TGTGCCAGCAGCTCCCCAGACAGGGCCGAGCTTGGGGCCAACGTCCTGACTTTC	CASSSPDRAELGANVLTF	TRBV7-3	TRBD1	TRBJ2-6	12	18	24	27	2	0	6.44e-06	5.53e-06	0
1	1.07e-06	TGTGCCAGCAGCCCGACAGTTTTGGTTGGCGAGCAGTACTTC	CASSPTVLVGEQYF	TRBV11-2	TRBD1	TRBJ2-7	11	14	18	29	2	0	6.44e-06	5.53e-06	0
1	1.07e-06	TGCGCCAGCAGTACCGGACAGGGGGGGGTATACGAGCAGTACTTC	CASSTGQGGVYEQYF	TRBV5-1	TRBD1	TRBJ2-7	10	15	24	30	2	0	6.44e-06	5.53e-06	0
1	1.01e-06	TGTGCCAGCAGCGATGGGGGGGGATCGATAGATACGCAGTATTTT	CASSDGGGSIDTQYF	TRBV9	TRBD1	TRBJ2-3	12	15	19	29	2	7.53e-06	0	0	3.88e-06
1	1.01e-06	TGTGCCAGCAGTTCCCCTCTGGGGCAGTTCTTC	CASSSPLGQFF	TRBV28	TRBD1	TRBJ2-1	12	13	17	23	2	7.53e-06	0	0	3.88e-06
1	1.01e-06	TGTGCCAGCAGCAAAAAAGGGACTCTGGAAACACCATATATTTT	CASSKKG_SGNTIYF	TRBV21-1	.	TRBJ1-3	14	-1	-1	22	2	7.53e-06	0	0	3.88e-06
1	9.76e-07	TGTGCCAGCTCCGCCGGGACAGGCTCCTACGAGCAGTACTTC	CASSAGTGSYEQYF	TRBV18	TRBD1	TRBJ2-7	10	13	21	22	2	0	6.44e-06	0	3.88e-06
1	9.76e-07	TGTGCCAGCACTAGCGGGGGGGCAACCTACAATGAGCAGTTCTTC	CASTSGGATYNEQFF	TRBV9	TRBD2	TRBJ2-1	9	10	22	25	2	0	6.44e-06	0	3.88e-06
1	9.76e-07	TGCGCCAGCAGCTTGGTCGGGGTTGGTAATTCACCCCTCCACTTT	CASSLVGVGNSPLHF	TRBV5-1	.	TRBJ1-6	15	-1	-1	26	2	0	6.44e-06	0	3.88e-06
1	9.76e-07	TGCGCCAGCAGCTACACCGGGACAGGGAACTATGGCTACACCTTC	CASSYTGTGNYGYTF	TRBV5-1	TRBD1	TRBJ1-2	12	16	26	27	2	0	6.44e-06	0	3.88e-06
1	9.76e-07	TGTGCCAGCAGCTTTAGATTGGCGGGCGAGCAGTACTTC	CASSFRLAGEQYF	TRBV13	TRBD2	TRBJ2-7	13	21	25	26	2	0	6.44e-06	0	3.88e-06
1	9.76e-07	TGTGCCAGCAGTCTGGACAGAAACTATGGCTACACCTTC	CASSLDRNYGYTF	TRBV12-4	TRBD1	TRBJ1-2	11	14	19	21	2	0	6.44e-06	0	3.88e-06
1	9.39e-07	TGTGCCAGCAGCTTATTTTCCACAGATACGCAGTATTTT	CASSLFSTDTQYF	TRBV11-3	.	TRBJ2-3	14	-1	-1	20	2	0	0	5.53e-06	3.88e-06
1	9.39e-07	TGTGCCAGCTCACCCGGGACGGTCTCCTACGAGCAGTACTTC	CASSPGTVSYEQYF	TRBV18	TRBD1	TRBJ2-7	13	14	19	23	2	0	0	5.53e-06	3.88e-06
1	9.39e-07	TGTGCCAGCAGTTCGGGACAGGTCGATTCACCCCTCCACTTT	CASSSGQVDSPLHF	TRBV28	TRBD1	TRBJ1-6	12	13	21	25	2	0	0	5.53e-06	3.88e-06
1	9.39e-07	TGTGCCAGCAGTGAAGATTCGGGGGGCCTATACGAGCAGTACTTC	CASSEDSGGLYEQYF	TRBV2	TRBD1	TRBJ2-7	15	21	26	30	2	0	0	5.53e-06	3.88e-06

## Sheet: B8176 TRA clonotypes & overlap
count	freq	cdr3nt	cdr3aa	v	d	j	VEnd	DStart	DEnd	JStart	occurences	Human PBMC-10_TRA	Mouse Tumor-2_TRA	Mouse PBMC-3_TRA	Mouse Spleen-4_TRA
476124	0.156554	TGTGCTGTCTCATCAGGAGGAAGCTACATACCTACATTT	CAVSSGGSYIPTF	TRAV21	.	TRAJ6	7	-1	-1	10	5	5.49806e-05	0.00971922	0.0360357	0.0237295
378043	0.124304	TGTGCTGTGTGGGGGAGTGGAGGTAGCAACTATAAACTGACATTT	CAVWGSGGSNYKLTF	TRAV21	.	TRAJ53	8	-1	-1	15	5	2.24411e-06	0.0205184	0.0716493	0.0513724
237368	0.0780486	TGTGCTGTGAGAGGGGAAACCAGTGGCTCTAGGTTGACCTTT	CAVRGETSGSRLTF	TRAV21	.	TRAJ58	10	-1	-1	15	5	1.45867e-05	0.0313175	0.014419	0.00836297
205943	0.067716	TGTGCAGGAGGTAGCAACTATAAACTGACATTT	CAGGSNYKLTF	TRAV27	.	TRAJ53	9	-1	-1	6	5	5.16145e-05	0.00539957	0.0178603	0.00656112
179294	0.0589534	TGTGCAGGAGCGGGAACCTACAAATACATCTTT	CAGAGTYKYIF	TRAV27	.	TRAJ40	10	-1	-1	12	5	2.35631e-05	0.00215983	0.0136464	0.013217
170725	0.0561358	TGTGCTGTGGCCACTGGGGGTTACCAGAAAGTTACCTTT	CAVATGGYQKVTF	TRAV8-3	.	TRAJ13	9	-1	-1	13	5	3.36616e-06	0.0647948	0.00658544	0.0155169
151122	0.0496904	TGTGCTGTGACGACGATAGGCTTTGGGAATGTGCTGCATTGC	CAVTTIGFGNVLHC	TRAV21	.	TRAJ35	9	-1	-1	13	5	6.73232e-06	0.0399568	0.00764933	0.0143502
143968	0.0473379	TGTGCAGCAATTGATTATGGAGGAAGCCAAGGAAATCTCATCTTT	CAAIDYGGSQGNLIF	TRAV29DV5	.	TRAJ42	9	-1	-1	13	5	2.24411e-06	0.0226782	0.00682318	0.00635274
81033	0.0266443	TGTGCAGCAAGTTATAACCAGGGAGGAAAGCTTATCTTC	CAASYNQGGKLIF	TRAV13-1	.	TRAJ23	11	-1	-1	11	5	3.25396e-05	0.00215983	0.00552749	0.00599059
64947	0.0213553	TGTGCTGTGGATCCGAACACCGGTAACCAGTTCTATTTT	CAVDPNTGNQFYF	TRAV22	.	TRAJ49	10	-1	-1	13	5	1.68308e-05	0.00215983	0.0037682	0.00389009
60420	0.0198667	TGTGCTTATAGGAGTAATTATGGAGGAAGCCAAGGAAATCTCATCTTT	CAYRSNYGGSQGNLIF	TRAV38-2DV8	.	TRAJ42	13	-1	-1	15	5	4.48821e-06	0.00431965	0.00607429	0.00512253
54309	0.0178574	TGTGCTCTGATGAACAGAGATGACAAGATCATCTTT	CALMNRDDKIIF	TRAV9-2	.	TRAJ30	9	-1	-1	9	5	5.61027e-06	0.00323974	0.00817236	0.00635497
31592	0.010388	TGTGCAGAGACCCCGTTTTCTGGTGGCTACAATAAGCTGATTTTT	CAETPFSGGYNKLIF	TRAV5	.	TRAJ4	9	-1	-1	14	5	2.24411e-06	0.00107991	0.00319762	0.00486735
30741	0.0101081	TGTGCAGAGAGAAATACTGGAGGCTTCAAAACTATCTTT	CAERNTGGFKTIF	TRAV5	.	TRAJ9	10	-1	-1	10	5	1.34646e-05	0.0075594	0.00058841	0.000915971
27506	0.0090445	TGCATCCTGAGAGACGTAAACTTCAACAAATTTTACTTT	CILRDVNFNKFYF	TRAV26-2	.	TRAJ21	16	-1	-1	18	5	0.0204304	0.00215983	0.000112927	1.89434e-05
25883	0.00851079	TGTGCTGTTGGAGGAAGCCAAGGAAATCTCATCTTT	CAVGGSQGNLIF	TRAV20	.	TRAJ42	7	-1	-1	8	5	0.0202845	0.00323974	2.37741e-05	1.11432e-05
19933	0.00655422	TGTGCCGTGAATAGGCGAAACTATGGTCAGAATTTTGTCTTT	CAVNRRNYGQNFVF	TRAV12-2	.	TRAJ26	10	-1	-1	18	5	2.24411e-06	0.00107991	0.00125409	0.00155113
17564	0.00577541	TGTGCAGTGCAACTGCAGGCAACAAGCTAACTTTT	CAVQLQ_NKLTF	TRAV13-2	.	TRAJ17	6	-1	-1	12	5	3.36616e-06	0.0172786	0.000505201	0.000340982
12066	0.00396767	TGTGCTGTGGGATCTGGCAACACAGGCAAACTAATCTTT	CAVGSGNTGKLIF	TRAV2	.	TRAJ37	9	-1	-1	12	5	0.000145867	0.00107991	8.9153e-05	5.46017e-05
241678	0.0794659	TGCGGCACAGGGGATTATAGTGGAGGTAGCAACTATAAACTGACATTT	CGTGDYSGGSNYKLTF	TRAV30	.	TRAJ53	9	-1	-1	16	4	0	0.384449	0.269504	0.238523
60921	0.0200314	TGTGCTGTGAGATCCGGGGATAGCAACTATCAGTTAATCTGG	CAVRSGDSNYQLIW	TRAV1-2	.	TRAJ33	11	-1	-1	17	4	0	0.037797	0.0650163	0.0758172
26714	0.00878383	TGTGTGGTGAGCGCGAGGATACAGCACCCTCACCTTT	CVVSAR_YSTLTF	TRAV10	.	TRAJ11	14	-1	-1	15	4	0	0.012959	0.0210282	0.023023
22122	0.00727404	TGTGCTCTATGCCACAGAGGAGGAAACAAACTCACCTTT	CALCHRGGNKLTF	TRAV16	.	TRAJ10	8	-1	-1	16	4	0	0.00539957	0.00890342	0.00718179
21840	0.00718123	TGTGCTCTTAACGACTACAAGCTCAGCTTT	CALNDYKLSF	TRAV9-2	.	TRAJ20	7	-1	-1	8	4	8.63981e-05	0.0161987	0.0582526	0.0763443
21024	0.00691299	TGTGCAGAGAATATATACACCGGTAACCAGTTCTATTTT	CAENIYTGNQFYF	TRAV13-2	.	TRAJ49	15	-1	-1	16	4	0	0.00323974	0.0135334	0.00720074
19577	0.0064371	TGTGCAGCAAGTATTGCGGTGGGATGGACCAATGCAGGCAAATCAACCTTT	CAASIAVGWTNAGKSTF	TRAV13-1	.	TRAJ27	13	-1	-1	27	4	0	0.105832	0.0058425	0.00309781
16576	0.00545044	TGTGTGGTGAACGGGGAAATGGCTGCAGGCAACAAGCTAACTTTT	CVVNGEMAAGNKLTF	TRAV12-1	.	TRAJ17	11	-1	-1	21	4	0	0.00323974	0.00716196	0.00530082
14149	0.00465253	TGTGCTCTGAGTGTGGAGGGAGGAACTGCTCTGATCTTT	CALSVEGGTALIF	TRAV9-2	.	TRAJ15	12	-1	-1	16	4	0	0.00215983	0.00417831	0.00330507
12167	0.00400082	TGTGCTTATAGGAGCGCGGTGACCGACAAGCTCATCTTT	CAYRSAVTDKLIF	TRAV38-2DV8	.	TRAJ34	17	-1	-1	21	4	0	0.00323974	0.00251412	0.00530528
10021	0.00329512	TGTGCGGAGGCTTTCGATAACTATGGTCAGAATTTTGTCTTT	CAEAFDNYGQNFVF	TRAV25	.	TRAJ26	4	-1	-1	15	4	0	0.00107991	0.00519465	0.00600062
9888	0.0032513	TGTGCAGAGAGACTATTAACGGGAGGAGGAAACAAACTCACCTTT	CAERLLTGGGNKLTF	TRAV5	.	TRAJ10	10	-1	-1	18	4	0	0.0075594	0.00237147	0.00263425
8374	0.00275358	TGTGCAATGAGAGGTAGACGGGGGCAACTGACCTTT	CAMRGRRGQLTF	TRAV12-3	.	TRAJ22	10	-1	-1	22	4	0	0.00647948	0.0033997	0.00373632
8372	0.00275284	TGTGTTGTGAGTCCTAATAGTGGAGGTAGCAACTATAAACTGACATTT	CVVSPNSGGSNYKLTF	TRAV8-2	.	TRAJ53	11	-1	-1	15	4	0	0.00431965	0.00281129	0.00338419
8366	0.00275092	TGTGCTGTGGAAGATGGCCAGAAGCTGCTCTTT	CAVEDGQKLLF	TRAV36DV7	.	TRAJ16	10	-1	-1	11	4	4.82483e-05	0	0.00775037	0.00900148
8269	0.00271897	TGTGGCACAGAGAATCTGAACAGAGATGACAAGATCATCTTT	CGTENLNRDDKIIF	TRAV30	.	TRAJ30	12	-1	-1	16	4	0	0.0075594	0.00180089	0.00154779
7308	0.00240301	TGTGTGGTGAGCGCGAGAGGCTTTGGGAATGTGCTGCATTGC	CVVSARGFGNVLHC	TRAV10	.	TRAJ35	14	-1	-1	13	4	0	0.00539957	0.00251412	0.00460326
6662	0.00219055	TGTGCTGTGCAGGCGACCTCAGGGCGGATCTGAAAAGCTGGTCTTT	CAVQATSG_GSEKLVF	TRAV20	.	TRAJ57	13	-1	-1	17	4	0	0.00323974	0.00244279	0.000903714
6181	0.00203256	TGTGCTGTTGATAACTATGGTCAGAATTTTGTCTTT	CAVDNYGQNFVF	TRAV36DV7	.	TRAJ26	7	-1	-1	9	4	0.000263683	0	0.00395245	0.0032449
5170	0.00170008	TGTGCCGTGAACAACATAAAGGGCGGATCTGAAAAGCTGGTCTTT	CAVNNIKGGSEKLVF	TRAV12-2	.	TRAJ57	12	-1	-1	19	4	0	0.00323974	0.000939079	0.00242699
5059	0.00166357	TGTGCTGTGTCTTATCAAACTGGGGCAAACAACCTCTTCTTT	CAVSYQTGANNLFF	TRAV21	.	TRAJ36	8	-1	-1	13	4	0	0.00431965	0.000885587	0.000742137
4878	0.00160407	TGTGCTGTCCTCTCTAGCAACACAGGCAAACTAATCTTT	CAVLSSNTGKLIF	TRAV21	.	TRAJ37	7	-1	-1	11	4	1.23426e-05	0	0.00820802	0.00467123
4636	0.00152445	TGTGCTGTGATCTATGCTGGTGGTACTAGCTATGGAAAGCTGACATTT	CAVIYAGGTSYGKLTF	TRAV8-4	.	TRAJ52	9	-1	-1	13	4	0	0.00107991	0.00104012	0.000423442
4410	0.00145013	TGTGCAGCAAGGTCCCAGGGATAATGTATTCAGGAGGAGGTGCTGACGGACTCACCTTT	CAARSQG*CI_GGGADGLTF	TRAV29DV5	.	TRAJ45	10	-1	-1	23	4	0	0.00107991	0.000558692	0.000571646
4140	0.00136146	TGTGCTTATAGGAGCGGGTATGGAGGAAGCCAAGGAAATCTCATCTTT	CAYRSGYGGSQGNLIF	TRAV38-2DV8	.	TRAJ42	15	-1	-1	18	4	5.61027e-06	0	0.00515305	0.00350454
4139	0.00136125	TGTGCTGTGGTAATTAACAATGACATGCGCTTT	CAVVINNDMRF	TRAV36DV7	.	TRAJ43	9	-1	-1	14	4	0	0.00323974	0.000392273	0.000220635
3688	0.00121294	TGTGCAGCAACTGACAGCTGGGGGAAATTGCAGTTT	CAATDSWGKLQF	TRAV13-1	.	TRAJ24	9	-1	-1	7	4	0.000168308	0	0.000517088	0.000627362
3610	0.00118727	TGTGCAGCTCCTAATTATGGAGGAAGCCAAGGAAATCTCATCTTT	CAAPNYGGSQGNLIF	TRAV13-1	.	TRAJ42	7	-1	-1	12	4	0.000104351	0	0.00106389	0.00127478
3597	0.00118274	TGTGCTGGATACAGCAGTGCTTCCAAGATAATCTTT	CAGYSSASKIIF	TRAV21	.	TRAJ3	6	-1	-1	9	4	3.14175e-05	0	0.000933135	0.00236793
3121	0.00102623	TGTGCTGTTCGATACTCTGGGGCTGGGAGTTACCAACTCACTTTC	CAVRYSGAGSYQLTF	TRAV41	.	TRAJ28	7	-1	-1	11	4	2.0197e-05	0	0.00146805	0.0022175
2841	0.000934393	TGTGCTCTGCCTTCAGGAAACACACCTCTTGTCTTT	CALPSGNTPLVF	TRAV9-2	.	TRAJ29	8	-1	-1	11	4	1.12205e-05	0	0.00296582	0.00115109
2696	0.000886583	TGCCTCGTGGGTGGGTATAACCAGGGAGGAAAGCTTATCTTC	CLVGGYNQGGKLIF	TRAV4	.	TRAJ23	12	-1	-1	15	4	3.36616e-06	0	0.00269837	0.00553149
2413	0.000793502	TGTGCTGTGAGTGATCGCAACTTCAACAAATTTTACTTT	CAVSDRNFNKFYF	TRAV8-6	.	TRAJ21	15	-1	-1	17	4	5.61027e-06	0	0.00232392	0.000597276
2362	0.000776953	TGTGCTGTGAGGGGGTATGGAGGAAGCCAAGGAAATCTCATCTTT	CAVRGYGGSQGNLIF	TRAV21	.	TRAJ42	11	-1	-1	15	4	3.47837e-05	0	0.00193165	0.00109538
2058	0.000676923	TGTGCTACGGGCCTGTTTACGGGAGGAGGAAACAAACTCACCTTT	CATGLFTGGGNKLTF	TRAV17	.	TRAJ10	9	-1	-1	18	4	7.85438e-06	0	0.000897474	0.00157231
1959	0.00064431	TGTGCTCCCCTGATCGGCACTGCCAGTAAACTCACCTTT	CAPLIGTASKLTF	TRAV22	.	TRAJ44	5	-1	-1	14	4	0.011243	0.00215983	5.34918e-05	2.7858e-05
1935	0.000636459	TGTGCAGCAAGCGAGACCGGTAACCAGTTCTATTTT	CAASETGNQFYF	TRAV29DV5	.	TRAJ49	12	-1	-1	15	4	5.61027e-06	0	0.00145022	0.00166814
1676	0.000551125	TGCCTCGTGGGCCTTGGAGGAACCTACAAATACATCTTT	CLVGLGGTYKYIF	TRAV4	.	TRAJ40	10	-1	-1	17	4	3.36616e-06	0	0.000600297	0.000560503
1589	0.000522689	TGTGCTATCGATAACACCGACAAGCTCATCTTT	CAIDNTDKLIF	TRAV19	.	TRAJ34	5	-1	-1	10	4	2.24411e-06	0	0.00118276	0.00254622
1548	0.000509073	TGTGCAATGAGGACCTCAGGAACCTACAAATACATCTTT	CAMRTSGTYKYIF	TRAV12-3	.	TRAJ40	10	-1	-1	12	4	7.85438e-06	0.00107991	0.000748886	0.00175394
1496	0.000492172	TGTGCTGTCGCTCAGGGCGGATCTGAAAAGCTGGTCTTT	CAVAQGGSEKLVF	TRAV38-2DV8	.	TRAJ57	5	-1	-1	10	4	2.0197e-05	0	0.000635958	0.00116892
1319	0.000433789	TGTGCTACGGCTTTCTATGGAAAGCTGACATTT	CATAFYGKLTF	TRAV17	.	TRAJ52	9	-1	-1	14	4	1.90749e-05	0	0.000208024	0.000143747
1230	0.000404445	TGTGCTGTGATTACCTCAGGAACCTACAAATACATCTTT	CAVITSGTYKYIF	TRAV22	.	TRAJ40	8	-1	-1	11	4	2.24411e-06	0	0.00120654	0.00103855
1216	0.000400088	TGTGCTGTGCCCACGGGAGGAGGAAACAAACTCACCTTT	CAVPTGGGNKLTF	TRAV8-4	.	TRAJ10	8	-1	-1	11	4	1.90749e-05	0	0.000665676	0.000629591
1154	0.000379665	TGTGCTGTGGTTACTACCTCAGGAACCTACAAATACATCTTT	CAVVTTSGTYKYIF	TRAV8-3	.	TRAJ40	9	-1	-1	11	4	1.68308e-05	0	0.000374443	0.000488072
1068	0.000351185	TGTGCAGCAAGCGCATGGGACAATGACATGCGCTTT	CAASAWDNDMRF	TRAV29DV5	.	TRAJ43	13	-1	-1	19	4	2.24411e-06	0.00647948	0.000338782	0.00035324
1033	0.000339735	TGTGCTTATTCAGGAGGAGGTGCTGACGGACTCACCTTT	CAYSGGGADGLTF	TRAV5	.	TRAJ45	4	-1	-1	6	4	7.85438e-05	0	0.000136701	0.000328725
1022	0.000336159	TGTGCAGACAAGGGTTACAACACCAATGCAGGCAAATCAACCTTT	CADKGYNTNAGKSTF	TRAV13-2	.	TRAJ27	7	-1	-1	13	4	8.97643e-06	0	0.00040416	0.000102517
981	0.000322825	TGTGCTCTGAGAACCTCCTACGACAAGGTGATATTT	CALRTSYDKVIF	TRAV9-2	.	TRAJ50	10	-1	-1	7	4	1.12205e-05	0	0.000427935	0.000569418
973	0.000319931	TGCATCGTCAGAGTCGCGAATTATGGAGGAAGCCAAGGAAATCTCATCTTT	CIVRVANYGGSQGNLIF	TRAV26-1	.	TRAJ42	18	-1	-1	17	4	3.36616e-06	0	0.000439822	0.000320924
969	0.000318889	TGTGCTCTGAGTGAGAGGAACAGAGATGACAAGATCATCTTT	CALSERNRDDKIIF	TRAV19	.	TRAJ30	14	-1	-1	17	4	4.48821e-06	0	0.00020208	0.000236236
920	0.000302695	TGTGCAGCAAGTTTCGGTGGTACTAGCTATGGAAAGCTGACATTT	CAASFGGTSYGKLTF	TRAV13-1	.	TRAJ52	11	-1	-1	15	4	7.85438e-06	0	0.000528975	0.000476929
908	0.000298628	TGTGCTGTGACAACTGACAGCTGGGGGAAATTGCAGTTT	CAVTTDSWGKLQF	TRAV1-2	.	TRAJ24	9	-1	-1	7	4	0.000103229	0	8.32095e-05	4.79158e-05
895	0.000294524	TGTGCTGTGAGGAATTATGGAGGAAGCCAAGGAAATCTCATCTTT	CAVRNYGGSQGNLIF	TRAV8-4	.	TRAJ42	10	-1	-1	11	4	1.90749e-05	0	8.9153e-05	0.000254065
858	0.000282411	TGTGCTTATAGGAGTTATAGTGGAGGTAGCAACTATAAACTGACATTT	CAYRSYSGGSNYKLTF	TRAV38-2DV8	.	TRAJ53	13	-1	-1	16	4	5.61027e-06	0	0.000612184	0.000407841
851	0.00027989	TGTGCTGTGGGAGGAGGTGCTGACGGACTCACCTTT	CAVGGGADGLTF	TRAV21	.	TRAJ45	8	-1	-1	9	4	0.000140257	0.00107991	5.34918e-05	6.90879e-05
802	0.000263837	TGTGCTGCGTTCACGGGAGGAGGAAACAAACTCACCTTT	CAAFTGGGNKLTF	TRAV21	.	TRAJ10	6	-1	-1	10	4	9.64966e-05	0	9.50966e-05	4.34585e-05
801	0.00026365	TGTGCTCTAAGTGGGTATTCAGGAAACACACCTCTTGTCTTT	CALSGYSGNTPLVF	TRAV16	.	TRAJ29	13	-1	-1	16	4	3.36616e-06	0	0.000213967	0.000551589
790	0.000260052	TGTGCAGGGCCGGGGTCTGGGGCTGGGAGTTACCAACTCACTTTC	CAGPGSGAGSYQLTF	TRAV25	.	TRAJ28	10	-1	-1	15	4	1.12205e-05	0	0.000178306	7.13165e-05
770	0.00025347	TGTGCAATGTCGGCTGGGGCAAACAACCTCTTCTTT	CAMSAGANNLFF	TRAV12-3	.	TRAJ36	8	-1	-1	13	4	5.61027e-06	0	0.000243685	0.000170491
745	0.000244969	TGTGCCGTTGAAACTGGGGCAAACAACCTCTTCTTT	CAVETGANNLFF	TRAV12-2	.	TRAJ36	7	-1	-1	10	4	4.93704e-05	0	9.50966e-05	0.000293066
692	0.000227764	TGTGCTGTGCAGGCGGGGGGAGCCCAGAAGCTGGTATTT	CAVQAGGAQKLVF	TRAV20	.	TRAJ54	13	-1	-1	17	4	1.34646e-05	0	0.000118871	0.000298638
667	0.000219493	TGTGCAGCAAGTAGTTCAGGATACAGCACCCTCACCTTT	CAASSSGYSTLTF	TRAV13-1	.	TRAJ11	12	-1	-1	14	4	2.24411e-06	0	0.000190193	0.000186091
662	0.000217782	TGTGCAGCAAGTATAGGAAACACACCTCTTGTCTTT	CAASIGNTPLVF	TRAV13-1	.	TRAJ29	14	-1	-1	14	4	2.24411e-06	0	0.000398217	0.000854684
648	0.0002133	TGTGTGGTGCCCCCCTCTAGCAACACAGGCAAACTAATCTTT	CVVPPSSNTGKLIF	TRAV10	.	TRAJ37	8	-1	-1	14	4	8.75202e-05	0	0.000130758	2.00578e-05
627	0.000206363	TGCGCTGTGTACACCGGCACTGCCAGTAAACTCACCTTT	CAVYTGTASKLTF	TRAV1-1	.	TRAJ44	8	-1	-1	12	4	2.91734e-05	0	0.000112927	0.000177177
621	0.000204331	TGTGCTCTAGTTTATAACCAGGGAGGAAAGCTTATCTTC	CALVYNQGGKLIF	TRAV16	.	TRAJ23	8	-1	-1	10	4	3.36616e-06	0	0.00028529	0.000192777
594	0.000195574	TGTGTCCCGCCTCTCCATGGCTCTAGCAACACAGGCAAACTAATCTTT	CVPPLHGSSNTGKLIF	TRAV12-1	.	TRAJ37	4	-1	-1	14	4	1.12205e-06	0.00107991	0.000279346	0.000275237
555	0.000182656	TGTGCAGGACACGGGCAGGAGAGCACTTACTTTT	CAGHGQ_RALTF	TRAV25	.	TRAJ5	7	-1	-1	6	4	3.36616e-06	0	0.000106984	0.000176063
548	0.0001804	TGTGCTCTGAGTGGGGGGTACAGCAGTGCTTCCAAGATAATCTTT	CALSGGYSSASKIIF	TRAV19	.	TRAJ3	12	-1	-1	14	4	5.61027e-06	0	0.000160475	0.000110318
511	0.00016816	TGTGCTGTTTATGGTGGTGCTACAAACAAGCTCATCTTT	CAVYGGATNKLIF	TRAV20	.	TRAJ32	7	-1	-1	8	4	4.71263e-05	0.00107991	7.7266e-05	1.11432e-05
506	0.000166565	TGTGCCCCGACGTCCAAAGCTGCAGGCAACAAGCTAACTTTT	CAPTSKAAGNKLTF	TRAV16	.	TRAJ17	4	-1	-1	14	4	3.36616e-06	0	0.000124814	0.000475815
488	0.000160479	TGTGCTCTACCGGGGTACAGCAGTGCTTCCAAGATAATCTTT	CALPGYSSASKIIF	TRAV6	.	TRAJ3	8	-1	-1	9	4	1.12205e-06	0	0.000237741	0.000310895
423	0.000139404	TGTGCTTATAGGAGCTTAGGAGGAGGTGCTGACGGACTCACCTTT	CAYRSLGGGADGLTF	TRAV38-2DV8	.	TRAJ45	14	-1	-1	17	4	1.12205e-06	0	0.000118871	0.000102517
378	0.000124592	TGTGCTACGGACAGCGGTGGCTACAATAAGCTGATTTTT	CATDSGGYNKLIF	TRAV17	.	TRAJ4	11	-1	-1	15	4	2.24411e-05	0	1.78306e-05	7.80024e-06
378	0.00012436	TGTGCTGTGAGTGGAAGGCAGGCAGGAACTGCTCTGATCTTT	CAVSGRQAGTALIF	TRAV8-6	.	TRAJ15	12	-1	-1	18	4	2.24411e-06	0	9.50966e-05	0.000217292
342	0.000112702	TGTGCCTTTATAAAGGGAGCCCAGAAGCTGGTATTT	CAFIKGAQKLVF	TRAV24	.	TRAJ54	15	-1	-1	13	4	2.0197e-05	0	2.37741e-05	5.9059e-05
338	0.000111402	TGTGCTGTGATGGACAAAGCTGCAGGCAACAAGCTAACTTTT	CAVMDKAAGNKLTF	TRAV21	.	TRAJ17	9	-1	-1	14	4	3.36616e-06	0	2.97177e-05	2.67437e-05
337	0.000110951	TGTGCCCTTCTTTATAACCAGGGAGGAAAGCTTATCTTC	CALLYNQGGKLIF	TRAV6	.	TRAJ23	4	-1	-1	10	4	7.85438e-06	0	0.000124814	8.91456e-06
298	9.82423e-05	TGTGCAGCAACGTATTCTGGGGGTTACCAGAAAGTTACCTTT	CAATYSGGYQKVTF	TRAV13-1	.	TRAJ13	9	-1	-1	13	4	3.36616e-06	0	9.50966e-05	8.91456e-06
290	9.56525e-05	TGTGCTGTGAGTGGGGCTGGTGGTACTAGCTATGGAAAGCTGACATTT	CAVSGAGGTSYGKLTF	TRAV8-4	.	TRAJ52	12	-1	-1	15	4	3.36616e-06	0	2.37741e-05	3.1201e-05
235	7.75401e-05	TGCGCTGTGAGACTTTCAGGAAACACACCTCTTGTCTTT	CAVRLSGNTPLVF	TRAV1-1	.	TRAJ29	11	-1	-1	14	4	2.24411e-06	0	1.78306e-05	1.56005e-05
228	7.51811e-05	TGTGCTGTGCGGGGTAACCAGGGAGGAAAGCTTATCTTC	CAVRGNQGGKLIF	TRAV2	.	TRAJ23	8	-1	-1	14	4	8.97643e-06	0	4.16048e-05	1.00289e-05
210	6.93292e-05	TGCATCGTCAGAGTAAGAACCAATGCAGGCAAATCAACCTTT	CIVRVRTNAGKSTF	TRAV26-1	.	TRAJ27	13	-1	-1	18	4	2.24411e-06	0	2.37741e-05	2.34007e-05
201	6.63613e-05	TGTGCCGTGACTCTGTACAATAACAATGACATGCGCTTT	CAVTLYNNNDMRF	TRAV8-1	.	TRAJ43	9	-1	-1	13	4	3.36616e-06	0	8.9153e-05	6.68592e-06
1294	0.000425739	TGTGCTGTGCAGGCGAAAGGGGCTGGGAGTTACCAACTCACTTTC	CAVQAKGAGSYQLTF	TRAV20	.	TRAJ28	13	-1	-1	18	3	0	0	0.0239108	0.0190081
1081	0.000355697	TGTGCCGTGGCCCGATTTTCAGGAACCTACAAATACATCTTT	CAVARFSGTYKYIF	TRAV8-1	.	TRAJ40	8	-1	-1	18	3	0	0	0.00735215	0.0143803
867	0.000285387	TGTGCTCTTGGGCCGTGGGATCCAGGAAACACACCTCTTGTCTTT	CALGPWDPGNTPLVF	TRDV1	.	TRAJ29	11	-1	-1	22	3	0	0.011879	0.0125765	0.00412967
778	0.000256042	TGCATCCTGAGAGACGGAAATGCTGGCAACAACCGTAAGCTGATTTGG	CILRDGNAGNNRKLIW	TRAV26-2	.	TRAJ38	15	-1	-1	18	3	0	0	0.00480238	0.00831172
679	0.000223464	TGTGCTGTGGAGGATAACTCAAGGGCCGACAAGCTCATCTTT	CAVEDNSRADKLIF	TRAV2	.	TRAJ34	14	-1	-1	25	3	0	0	0.00430312	0.00381098
604	0.000198761	TGTGCTGTGGAGATGTATTCAGGAGGAGGTGCTGACGGACTCACCTTT	CAVEMYSGGGADGLTF	TRAV2	.	TRAJ45	11	-1	-1	12	3	0	0	0.00282912	0.00285043
591	0.000194534	TGTGCCCCATCGAGGGTGAGAGATGACAAGATCATCTTT	CAPSRVRDDKIIF	TRAV39	.	TRAJ30	5	-1	-1	18	3	0	0	0.0033581	0.000691993
581	0.000191283	TGTGCAGCAAGTCTGAACACAGGCTTTCAGAAACTTGTATTT	CAASLNTGFQKLVF	TRAV13-1	.	TRAJ8	11	-1	-1	13	3	0	0	0.00364339	0.00522059
539	0.000177473	TGCATCCTATGAGTCCGGCACTGCCAGTAAACTCACCTTT	CIL*VRH_ASKLTF	TRAV26-2	.	TRAJ44	7	-1	-1	14	3	0	0	0.00296582	0.00420879
506	0.00016644	TGCATCCTTGATTCAGGAGGAGGTGCTGACGGACTCACCTTT	CILDSGGGADGLTF	TRAV26-2	.	TRAJ45	7	-1	-1	10	3	0	0	0.00159881	0.00479269
486	0.000159953	TGTGCTAGGAACAATGCCAGACTCATGTTT	CARNNARLMF	TRAV17	.	TRAJ31	6	-1	-1	9	3	0	0	0.00250817	0.0040695
468	0.00015402	TGTGCTCTAAGTCTCAGCTGGGGGAAATTGCAGTTT	CALSLSWGKLQF	TRAV16	.	TRAJ24	11	-1	-1	14	3	0	0	0.00136701	0.00366277
457	0.000150467	TGTGCTGTGTGCCTATGGGAACAACAGACTCGCTTTT	CAVCLW_NNRLAF	TRAV21	.	TRAJ7	8	-1	-1	12	3	0	0	0.0040416	0.0033073
415	0.000136503	TGTGCCGTGATGCAATACACCGGTAACCAGTTCTATTTT	CAVMQYTGNQFYF	TRAV8-1	.	TRAJ49	9	-1	-1	16	3	0	0	0.00179495	0.00242253
400	0.000131729	TGTGTTGTGAGATCGAACACCGGTAACCAGTTCTATTTT	CVVRSNTGNQFYF	TRAV8-2	.	TRAJ49	10	-1	-1	12	3	0	0	0.001789	0.00230553
393	0.000129231	TGTGCTCTGAGCGAGGCCTCAGGAACCTACAAATACATCTTT	CALSEASGTYKYIF	TRAV9-2	.	TRAJ40	10	-1	-1	16	3	0	0	0.00176523	0.00151659
390	0.000128407	TGTGTGGTGAGCGAAGGAGGAGGAAGCCAAGGAAATCTCATCTTT	CVVSEGGGSQGNLIF	TRAV10	.	TRAJ42	12	-1	-1	18	3	0	0	0.00158692	0.00285935
381	0.000125344	TGTGCTGTGCAGGCAGAAAACAATGACATGCGCTTT	CAVQAENNDMRF	TRAV20	.	TRAJ43	13	-1	-1	18	3	0	0	0.00116493	0.00172608
379	0.000124786	TGTGCGGGGCTTAAAACTGGGGCAAACAACCTCTTCTTT	CAGLKTGANNLFF	TRAV29DV5	.	TRAJ36	4	-1	-1	13	3	0	0	0.00119465	0.00101292
373	0.000122813	TGTGCTCTGAGTGAGACAGCTGGTGGTACTAGCTATGGAAAGCTGACATTT	CALSETAGGTSYGKLTF	TRAV19	.	TRAJ52	14	-1	-1	18	3	0	0	0.00130163	0.00223198
371	0.000122233	TGTGCTGGGCACCGTAGGTATGGAGGAAGCCAAGGAAATCTCATCTTT	CAGHRRYGGSQGNLIF	TRAV35	.	TRAJ42	10	-1	-1	18	3	0	0	0.0013373	0.00159125
371	0.000122226	TGTGCTCTATGAATAATAATGCAGGCAACATGCTCACCTTT	CAL*IIM_GNMLTF	TRAV6	.	TRAJ39	8	-1	-1	8	3	0	0	0.00167608	0.00133607
370	0.000121923	TGTGCCGTGGATCGGAAGGGCGGCAATGACATGCGCTTT	CAVDRKGGNDMRF	TRAV39	.	TRAJ43	10	-1	-1	23	3	0	0.00431965	0.00164042	0.00123912
351	0.000115416	TGTGCAGTTTTTCCAAGGGGACTCACGGGAGGAGGAAACAAACTCACCTTT	CAVFPRGLTGGGNKLTF	TRAV29DV5	.	TRAJ10	6	-1	-1	20	3	0	0	0.00102823	0.00155336
339	0.000111791	TGTGCAGCCCTCTACCGAGGAAGCCAAGGAAATCTCATCTTT	CAALYRGSQGNLIF	TRAV13-1	.	TRAJ42	7	-1	-1	16	3	0	0	0.00191976	0.00283706
328	0.000108076	TGTGCTCTGAGTTCGATCTCTGGGGCTGGGAGTTACCAACTCACTTTC	CALSSISGAGSYQLTF	TRAV9-2	.	TRAJ28	11	-1	-1	17	3	0	0	0.00190788	0.000669707
324	0.00010684	TGTGCCTTCCGACTGGGTTATAACCAGGGAGGAAAGCTTATCTTC	CAFRLGYNQGGKLIF	TRAV24	.	TRAJ23	7	-1	-1	17	3	0	0	0.00131947	0.00102852
317	0.000104386	TGTGCAGCAGGTGACAGCTGGGGGAAATTGCAGTTT	CAAGDSWGKLQF	TRAV13-1	.	TRAJ24	8	-1	-1	11	3	0	0	0.00058841	0.000608419
303	9.99502e-05	TGTGCCCTCATGAATTATGGTGGTGCTACAAACAAGCTCATCTTT	CALMNYGGATNKLIF	TRAV36DV7	.	TRAJ32	4	-1	-1	7	3	0	0	0.000784547	0.0015255
299	9.83963e-05	TGTGCTACGGACACTTTGGAAATGAGAAATTAACCTTT	CATDTL_NEKLTF	TRAV17	.	TRAJ48	11	-1	-1	12	3	0	0	0.00107578	0.00121572
294	9.68391e-05	TGTGCTTATAGGGGTGAAGAAACCAGTGGCTCTAGGTTGACCTTT	CAYRGEETSGSRLTF	TRAV38-2DV8	.	TRAJ58	11	-1	-1	16	3	0	0	0.0011471	0.000965001
294	9.67495e-05	TGTGCTGTGAGGAGAAATACTGGAGGCTTCAAAACTATCTTT	CAVRRNTGGFKTIF	TRAV8-6	.	TRAJ9	10	-1	-1	13	3	0	0	0.000736999	0.00128147
293	9.65282e-05	TGTGCTGTGGCGTCGATTCCCGGTAACCAGTTCTATTTT	CAVASIPGNQFYF	TRAV8-4	.	TRAJ49	8	-1	-1	19	3	0	0	0.00105795	0.00176508
290	9.54993e-05	TGTGCTGTGCGCCTAGGCTTTGGGAATGTGCTGCATTGC	CAVRLGFGNVLHC	TRAV21	.	TRAJ35	8	-1	-1	13	3	0	0	0.00136107	0.00130041
286	9.4211e-05	TGTGCAATGAGAGAGGATTTATCTGGGGGTTACCAGAAAGTTACCTTT	CAMREDLSGGYQKVTF	TRAV14DV4	.	TRAJ13	15	-1	-1	21	3	0	0	0.000879643	0.00131601
282	9.30466e-05	TGTGCTACCTCTAACAATGCCAGACTCATGTTT	CATSNNARLMF	TRAV17	.	TRAJ31	7	-1	-1	11	3	0	0	0.000742942	0.000976145
277	9.12427e-05	TGTGCTTATAGGAGCGCGTTCTCCTCGAGAGGAAACACACCTCTTGTCTTT	CAYRSAFSSRGNTPLVF	TRAV38-2DV8	.	TRAJ29	17	-1	-1	29	3	0	0	0.00138484	0.000890342
276	9.1035e-05	TGCATCCTGATTCAGTCAATAACAATGACATGCGCTTT	CILIQS_NNDMRF	TRAV26-2	.	TRAJ43	9	-1	-1	16	3	0	0	0.000546805	0.00118898
276	9.08604e-05	TGCATCCTGTTCGACTCTGGTTCTGCAAGGCAACTGACCTTT	CILFDSGSARQLTF	TRAV26-2	.	TRAJ22	8	-1	-1	15	3	0	0	0.0012422	0.00129595
271	8.93836e-05	TGTGTGGTGATCCGGAATAACAATGCCAGACTCATGTTT	CVVIRNNNARLMF	TRAV12-1	.	TRAJ31	9	-1	-1	10	3	0	0	0.000736999	0.000670821
271	8.91787e-05	TGTGCTTATAGGTCCCGGGACGGAGGAAGCCAAGGAAATCTCATCTTT	CAYRSRDGGSQGNLIF	TRAV38-2DV8	.	TRAJ42	11	-1	-1	21	3	0	0	0.000885587	0.00198683
270	8.88061e-05	TGTGCAGAGAATACCCTGTATACTGGAGGCTTCAAAACTATCTTT	CAENTLYTGGFKTIF	TRAV13-2	.	TRAJ9	12	-1	-1	19	3	0	0	0.000451709	0.00173388
265	8.74124e-05	TGTGCAGACTTACGCGAGCGAAGGCTAATAGGCTTTGGGAATGTGCTGCATTGC	CADLRERRLIGFGNVLHC	TRAV5	.	TRAJ35	7	-1	-1	27	3	0	0	0.0010104	0.000787824
262	8.61652e-05	TGCATCGCCGTCTCTCAAACTGGGGCAAACAACCTCTTCTTT	CIAVSQTGANNLFF	TRAV26-1	.	TRAJ36	6	-1	-1	14	3	0	0	0.00119465	0.00206706
256	8.44499e-05	TGTGCTGTGAGTCCCCGACCTCATGGATAGCAACTATCAGTTAATCTGG	CAVSPRPH_DSNYQLIW	TRAV1-2	.	TRAJ33	10	-1	-1	21	3	0	0.0075594	0.000237741	0.00077891
250	8.24971e-05	TGTGCTTTCACCCCGACAATAACAATGACATGCGCTTT	CAFTPT_NNDMRF	TRAV38-1	.	TRAJ43	9	-1	-1	15	3	0	0	0.000647845	0.000766652
250	8.2483e-05	TGTGCTTTCACGCAGATCAGAGATGACAAGATCATCTTT	CAFTQIRDDKIIF	TRAV38-1	.	TRAJ30	9	-1	-1	17	3	0	0	0.000332838	0.00149096
239	7.89076e-05	TGTCTTCTGGTGTCTAACTTTGGAAATGAGAAATTAACCTTT	CLLVSNFGNEKLTF	TRAV40	.	TRAJ48	9	-1	-1	12	3	0	0	0.000493314	0.00138176
239	7.8745e-05	TGTGCCGTGATTCCCAATGCTGGTGGTACTAGCTATGGAAAGCTGACATTT	CAVIPNAGGTSYGKLTF	TRAV12-2	.	TRAJ52	9	-1	-1	15	3	0	0	0.000635958	0.00185646
236	7.78294e-05	TGCCTCGTGGGTGACTGGACAGGAAACACACCTCTTGTCTTT	CLVGDWTGNTPLVF	TRAV4	.	TRAJ29	14	-1	-1	19	3	0	0	0.000410104	0.000571646
233	7.681e-05	TGTGCTGTGGAATGGGATAACTATGGTCAGAATTTTGTCTTT	CAVEWDNYGQNFVF	TRAV22	.	TRAJ26	10	-1	-1	13	3	0	0	0.000653789	0.000531531
232	7.63825e-05	TGTGCTCTGAGTGATTGATCAGAGATGACAAGATCATCTTT	CALSD*S_DDKIIF	TRAV9-2	.	TRAJ30	14	-1	-1	15	3	0	0	0.000368499	0.000917086
227	7.46547e-05	TGTGCTTTCACCCTCTACAATAACAATGACATGCGCTTT	CAFTLYNNNDMRF	TRAV38-1	.	TRAJ43	9	-1	-1	15	3	0	0	0.00048737	0.000412299
225	7.42078e-05	TGTGCTGTGAACGTATGGAACAATGACATGCGCTTT	CAVNVWNNDMRF	TRAV22	.	TRAJ43	8	-1	-1	18	3	0	0	0.00145022	0.000806768
225	7.41849e-05	TGTGCTTTCATGATGCCGTACAATAACAATGACATGCGCTTT	CAFMMPYNNNDMRF	TRAV38-1	.	TRAJ43	12	-1	-1	17	3	0	0	0.000630015	0.000927115
222	7.33101e-05	TGCCTCGTGGGTGAGAATTCAGGAAACACACCTCTTGTCTTT	CLVGENSGNTPLVF	TRAV4	.	TRAJ29	13	-1	-1	14	3	0	0	0.00038633	0.00106863
222	7.32932e-05	TGTGCTGTGAGTGTGGGGAACTTTGGAAATGAGAAATTAACCTTT	CAVSVGNFGNEKLTF	TRAV8-4	.	TRAJ48	12	-1	-1	18	3	0	0	0.00067162	0.000613991
209	6.87445e-05	TGTGCTCTAAGTCCGTATAATGCAGGCAACATGCTCACCTTT	CALSPYNAGNMLTF	TRAV16	.	TRAJ39	11	-1	-1	16	3	0	0	0.0012422	0.000963887
209	6.87222e-05	TGTGCTCTAGTAGACAATGCCAGACTCATGTTT	CALVDNARLMF	TRAV6	.	TRAJ31	9	-1	-1	13	3	0	0	0.000528975	0.00150656
208	6.84679e-05	TGCCTCGTGGGTCCTCCTATAATGGTTTCAGCGGGAGGAGGAAACAAACTCACCTTT	CLVGPPIMVSAGGGNKLTF	TRAV4	.	TRAJ10	11	-1	-1	31	3	0	0	0.000463596	0.000460214
205	6.76261e-05	TGTGCTCTGTGTGGAGGTAGCAACTATAAACTGACATTT	CALCGGSNYKLTF	TRAV9-2	.	TRAJ53	12	-1	-1	10	3	0	0	0.00115305	0.00191329
204	6.71096e-05	TGTGCAGGAGAGGCCGGTAACCAGTTCTATTTT	CAGEAGNQFYF	TRAV27	.	TRAJ49	9	-1	-1	13	3	0	0	0.000552749	0.000426785
201	6.63633e-05	TGTGCTTTCATTGCCAATAACAATGACATGCGCTTT	CAFIANNNDMRF	TRAV38-1	.	TRAJ43	10	-1	-1	14	3	3.36616e-06	0	0.00898663	0.0138633
194	6.41089e-05	TGTGCAGAGAGTCGGGGCTCTGGCAACACAGGCAAACTAATCTTT	CAESRGSGNTGKLIF	TRAV5	.	TRAJ37	11	-1	-1	15	3	0	0	0.000843982	0.00050033
193	6.35925e-05	TGTGCAGAGAATATCTTGTCTGGTTCTGCAAGGCAACTGACCTTT	CAENILSGSARQLTF	TRAV13-2	.	TRAJ22	21	-1	-1	18	3	0	0	0.000576523	0.000562732
193	6.35027e-05	TGTGCTGTGAGTGATCTCCCTGGTTCTGCAAGGCAACTGACCTTT	CAVSDLPGSARQLTF	TRAV8-6	.	TRAJ22	15	-1	-1	19	3	0	0	0.000950966	0.000423442
192	6.33938e-05	TGTGGCACAGGTCCAGGAAGCAGTGCTTCCAAGATAATCTTT	CGTGPGSSASKIIF	TRAV30	.	TRAJ3	9	-1	-1	18	3	0	0	0.000814264	0.000178291
190	6.26192e-05	TGTGCTGTGAGTGAAACGCTAATTCAGGGAGCCCAGAAGCTGGTATTT	CAVSETLIQGAQKLVF	TRAV8-4	.	TRAJ54	13	-1	-1	19	3	0	0	0.00020208	0.000825711
184	6.05549e-05	TGTGTGGTGAGCGCAACGGCAACATGCTCACCTTT	CVVSAT_NMLTF	TRAV10	.	TRAJ39	13	-1	-1	17	3	0	0.00107991	0.000885587	0.000277466
179	5.89738e-05	TGTGCCGTGGTATGGACCGGTAACCAGTTCTATTTT	CAVVWTGNQFYF	TRAV12-2	.	TRAJ49	8	-1	-1	15	3	0.00643947	0.00107991	0	3.34296e-05
177	5.82151e-05	TGTGCTGTGTCGCAGGCAACATGCTCACCTTT	CAVSQ_NMLTF	TRAV36DV7	.	TRAJ39	8	-1	-1	11	3	0	0	0.000320951	0.00081234
176	5.78731e-05	TGTGCAGAGAGCCACGGTGGTACTAGCTATGGAAAGCTGACATTT	CAESHGGTSYGKLTF	TRAV13-2	.	TRAJ52	9	-1	-1	15	3	0	0	0.000368499	0.00137396
170	5.60551e-05	TGTGCAGAGCCGGGCCCCTCAGGAACCTACAAATACATCTTT	CAEPGPSGTYKYIF	TRAV5	.	TRAJ40	8	-1	-1	16	3	0	0	0.000291233	0.000592818
170	5.59522e-05	TGTGCTCTCGACGCGACCGGCACTGCCAGTAAACTCACCTTT	CALDATGTASKLTF	TRAV6	.	TRAJ44	11	-1	-1	15	3	0	0	0.000493314	0.000433471
169	5.58477e-05	TGTGTGGCTCCTGGGAGGCCACTCAACTTT	CVAPGRPLNF	TRAV10	.	TRAJ41	6	-1	-1	19	3	0	0	0.00108172	0.000783367
167	5.50212e-05	TGTGCTGTGGAATCAGCCAGGAAACACACCTCTTGTCTTT	CAVESAR_NTPLVF	TRAV22	.	TRAJ29	10	-1	-1	17	3	0	0	0.00038633	0.000678621
164	5.41883e-05	TGTGCAGCAAGCTTTAACGACTACAAGCTCAGCTTT	CAASFNDYKLSF	TRAV13-1	.	TRAJ20	10	-1	-1	14	3	1.90749e-05	0	0.0018841	0.00423665
164	5.41055e-05	TGTGCAGCAAGCTCGAACACCGGTAACCAGTTCTATTTT	CAASSNTGNQFYF	TRAV29DV5	.	TRAJ49	11	-1	-1	12	3	5.94688e-05	0	0.001474	0.00172385
164	5.40343e-05	TGTGCTGTGCAGGCGAAAGGGGCTGGGAGTTACCAACTCACTTTCGGGAAGGGGACCAAACTCTCGGTCATACCAAAGGCCTGAGTCAAGGTTATTGCAATAGCACTAAAGACTGTGTAACACCAATGCAGGCAAATCAACCTTT	CAVQAKGAGSYQLTFGKGTKLSVI_QRPESRLLQ*H*RLCNTNAGKSTF	TRAV20	.	TRAJ27	13	-1	-1	117	3	0	0	0.000356612	0.000503673
157	5.1648e-05	TGTGCTCTGAGTCCCCTTCCTCAGGGCGGATCTGAAAAGCTGGTCTTT	CALSPLPQGGSEKLVF	TRAV19	.	TRAJ57	11	-1	-1	19	3	0	0	0.000297177	0.000642963
156	5.14168e-05	TGTGCTGTGTCCCTTCGCGGTCGGTTCTGCAAGGCAACTGACCTTT	CAVSLRGR_SARQLTF	TRAV3	.	TRAJ22	8	-1	-1	22	3	0	0	0.000231798	0.000241808
154	5.07394e-05	TGTGCTGGGGAGGGGGCTGCAGGCAACAAGCTAACTTTT	CAGEGAAGNKLTF	TRAV22	.	TRAJ17	11	-1	-1	15	3	0	0	0.000980684	0.000534874
154	5.06777e-05	TGTGCACCCACTGGGGCTGGGAGTTACCAACTCACTTTC	CAPTGAGSYQLTF	TRAV27	.	TRAJ28	5	-1	-1	10	3	0	0	0.000237741	0.000137061
153	5.05847e-05	TGTGCCGTGAACATGCGCCGGGCTACTAGCTATGGAAAGCTGACATTT	CAVNMRRATSYGKLTF	TRAV12-2	.	TRAJ52	14	-1	-1	23	3	0	0	0.000142645	0.000724308
152	4.99789e-05	TGTGCTCTGAGTGGGAACGGAGGAAGCTACATACCTACATTT	CALSGNGGSYIPTF	TRAV9-2	.	TRAJ6	12	-1	-1	18	3	0	0	0.000237741	0.000340982
149	4.92317e-05	TGCATCCTCAACCCGTAAACTCACCTTT	CILNP_KLTF	TRAV26-2	.	TRAJ44	7	-1	-1	14	3	0	0	0.000255572	0.000441271
148	4.87757e-05	TGCCTCGTGGTAAAGGATACAGCACCCTCACCTTT	CLVVKD_STLTF	TRAV4	.	TRAJ11	9	-1	-1	13	3	0	0	0.000320951	0.00033541
147	4.84571e-05	TGTGCTGGTGATCTGGGTACAAACAAGCTCATCTTT	CAGDLGTNKLIF	TRAV35	.	TRAJ32	7	-1	-1	17	3	0	0	0.000326895	0.000159348
147	4.83806e-05	TGTGCAGGAGGGCTGGACTCAGGAACCTACAAATACATCTTT	CAGGLDSGTYKYIF	TRAV27	.	TRAJ40	9	-1	-1	17	3	0	0	0.000326895	0.000252951
144	4.75249e-05	TGTGCAGCGGGCCTCTTCTGGTGGCTACAATAAGCTGATTTTT	CAAGLFW_GYNKLIF	TRAV13-1	.	TRAJ4	7	-1	-1	15	3	0	0	0.000463596	0.000407841
140	4.63086e-05	TGTGCATACAATGACATGCGCTTT	CAYNDMRF	TRAV5	.	TRAJ43	5	-1	-1	7	3	0.00508066	0	6.53789e-05	0
137	4.53289e-05	TGTGCTCTTTCGAAAACCTCCTACGACAAGGTGATATTT	CALSKTSYDKVIF	TRAV9-2	.	TRAJ50	7	-1	-1	11	3	0	0	0.000493314	0.000201692
137	4.53135e-05	TGTGCTGGGCTGAGTACTGGAGGCTTCAAAACTATCTTT	CAGLSTGGFKTIF	TRAV35	.	TRAJ9	9	-1	-1	14	3	0	0	0.000219911	0.000169377
132	4.36624e-05	TGTGCCGTGAACCGGAATGCAGGCAACATGCTCACCTTT	CAVNRNAGNMLTF	TRAV12-2	.	TRAJ39	11	-1	-1	15	3	3.36616e-06	0	0.00691233	0.00222195
131	4.32647e-05	TGTGCTGTGAGTGATATACTCACGGGAGGAGGAAACAAACTCACCTTT	CAVSDILTGGGNKLTF	TRAV8-4	.	TRAJ10	14	-1	-1	6	3	0	0	8.9153e-05	0.000378869
125	4.14254e-05	TGTGCTGTCAGCTATCCTTCTGGTTCTGCAAGGCAACTGACCTTT	CAVSYPSGSARQLTF	TRAV41	.	TRAJ22	10	-1	-1	16	3	0	0	0.00038633	0.000246265
123	4.07307e-05	TGTGCTGTGAGGCCCGTCGGTGGTGCTACAAACAAGCTCATCTTT	CAVRPVGGATNKLIF	TRAV8-4	.	TRAJ32	10	-1	-1	21	3	0	0	0.000261516	8.3574e-05
115	3.79066e-05	TGTGCTCTTGGGGAATTAGGGAGGATCTGAAAAGCTGGTCTTT	CALGELG_GSEKLVF	TRDV1	.	TRAJ57	18	-1	-1	17	3	0	0	0.00028529	0.000106975
113	3.73944e-05	TGTGCAGCAAGCGGAAGGGCAGGAACTGCTCTGATCTTT	CAASGRAGTALIF	TRAV29DV5	.	TRAJ15	12	-1	-1	17	3	0	0	0.000166419	0.000228436
113	3.73684e-05	TGTGCTCTGATCCCTTACAGCAGTGCTTCCAAGATAATCTTT	CALIPYSSASKIIF	TRAV19	.	TRAJ3	9	-1	-1	15	3	0	0	0.000130758	7.24308e-05
112	3.70412e-05	TGTGCCTTCCCATGGATAGCAACTATCAGTTAATCTGG	CAFPWI_NYQLIW	TRAV24	.	TRAJ33	7	-1	-1	9	3	0	0	0.00020208	0.000179406
112	3.69369e-05	TGTGCAATGAGCCCCAGCACCGGTAACCAGTTCTATTTT	CAMSPSTGNQFYF	TRAV12-3	.	TRAJ49	11	-1	-1	17	3	0	0	0.000261516	0.000205035
112	3.69177e-05	TGTGCTGTGAGAGACAGGGGAAGCCAGGGAGGAAAGCTTATCTTC	CAVRDRGSQGGKLIF	TRAV3	.	TRAJ23	15	-1	-1	23	3	0	0	0.000148588	0.000359925
110	3.6271e-05	TGTGCAGCAAGCGTCAGGACCAGTGGCTCTAGGTTGACCTTT	CAASVRTSGSRLTF	TRAV29DV5	.	TRAJ58	12	-1	-1	18	3	0	0	0.000166419	7.35451e-05
107	3.52131e-05	TGTGCCGTGGTCGTTTTTGGGATAGCAACTATCAGTTAATCTGG	CAVVVFG_SNYQLIW	TRAV39	.	TRAJ33	9	-1	-1	19	3	0	0	0.000148588	3.78869e-05
106	3.51209e-05	TGTGCTGTGGATGTTATTACCTATGGTCAGAATTTTGTCTTT	CAVDVITYGQNFVF	TRAV2	.	TRAJ26	10	-1	-1	20	3	0	0	0.000130758	5.79447e-05
106	3.51163e-05	TGTGCTCTTACAGGCTTTCAGAAACTTGTATTT	CALTGFQKLVF	TRAV9-2	.	TRAJ8	7	-1	-1	9	3	0	0	7.13224e-05	0.000291952
106	3.50995e-05	TGTGCTCTATGGGGAGGAAGCTACATACCTACATTT	CALWGGSYIPTF	TRAV16	.	TRAJ6	8	-1	-1	12	3	0	0	0.00030312	0.000137061
103	3.41909e-05	TGTGCTCTGAATCTCGCTGGTGGTACTAGCTATGGAAAGCTGACATTT	CALNLAGGTSYGKLTF	TRAV9-2	.	TRAJ52	9	-1	-1	15	3	0	0	8.32095e-05	0.000291952
101	3.35068e-05	TGTGCCCCCGGGGGCTTTGGAAATGAGAAATTAACCTTT	CAPGGFGNEKLTF	TRAV13-1	.	TRAJ48	4	-1	-1	14	3	5.61027e-06	0	0.000915305	0.00267994
100	3.30169e-05	TGTGCTTATAGGAGCTTGGGCGCAGGCTTTGGGAATGTGCTGCATTGC	CAYRSLGAGFGNVLHC	TRAV38-2DV8	.	TRAJ35	14	-1	-1	23	3	0	0	0.000130758	3.90012e-05
99	3.28582e-05	TGTGCAGCCTATGATTCAGGAAACACACCTCTTGTCTTT	CAAYDSGNTPLVF	TRAV13-1	.	TRAJ29	7	-1	-1	13	3	0.00255267	0	0	7.80024e-06
99	3.28581e-05	TGTGCTGTGGGGGCGGCTGACAGCTGGGGGAAATTGCAGTTT	CAVGAADSWGKLQF	TRAV1-2	.	TRAJ24	8	-1	-1	16	3	0	0	0.000243685	4.90301e-05
98	3.23935e-05	TGTGCTGGGCAGATCCGGAATAACAATGCCAGACTCATGTTT	CAGQIRNNNARLMF	TRAV35	.	TRAJ31	11	-1	-1	13	3	0	0	0.000297177	4.68015e-05
98	3.23934e-05	TGCATCCTGAGAGCCTTTCCAGGAAACACACCTCTTGTCTTT	CILRAFPGNTPLVF	TRAV26-2	.	TRAJ29	12	-1	-1	19	3	0	0	8.32095e-05	0.000111432
98	3.23034e-05	TGAAACTAGTATGATCAAAGCTGCAGGCAACAAGCTAACTTTT	*N*YDQS_AGNKLTF	TRAV9-2	.	TRAJ17	1	-1	-1	10	3	0	0	0.000225854	0.000242922
97	3.19634e-05	TGTGCTCTAATGGTATGACATGCGCTTT	CALMV_DMRF	TRAV16	.	TRAJ43	9	-1	-1	14	3	0	0	5.34918e-05	0.000108089
96	3.18922e-05	TGTGCTGGGCAGCTACGGGCCAAGGAGCCCAGAAGCTGGTATTT	CAGQLRA_GAQKLVF	TRAV35	.	TRAJ54	13	-1	-1	23	3	0	0	0.000208024	0.00012369
96	3.18774e-05	TGTGCTGTGAGCCCGCTGAACACAGGCTTTCAGAAACTTGTATTT	CAVSPLNTGFQKLVF	TRAV8-6	.	TRAJ8	10	-1	-1	16	3	0	0	0.00020208	0.000127033
96	3.1739e-05	TGTGCAGCAAGTATAAACCCCGGTAACCAGTTCTATTTT	CAASINPGNQFYF	TRAV13-1	.	TRAJ49	14	-1	-1	15	3	0	0	0.000219911	4.56871e-05
95	3.13046e-05	TGTGCTCTAGACGAGGGATACAGCACCCTCACCTTT	CALDEGYSTLTF	TRAV6	.	TRAJ11	11	-1	-1	15	3	0	0	7.13224e-05	6.57449e-05
94	3.09204e-05	TGTGCAGCAAAAAGGGGCGACTACAAGCTCAGCTTT	CAAKRGDYKLSF	TRAV13-1	.	TRAJ20	9	-1	-1	17	3	0	0	0.000154532	3.56583e-05
93	3.07169e-05	TGTGCAATGAGGGAGGTACAGGAGGAGGTGCTGACGGACTCACCTTT	CAMREVQE_GADGLTF	TRAV14DV4	.	TRAJ45	15	-1	-1	18	3	0	0	0.000237741	0.000179406
92	3.05469e-05	TGTGCTCTGAGTGACCTTTATGGAGGAAGCCAAGGAAATCTCATCTTT	CALSDLYGGSQGNLIF	TRAV19	.	TRAJ42	13	-1	-1	17	3	4.48821e-06	0	0.00102229	0.00188877
92	3.04681e-05	TGTGCTGCGCCTTATAACACCGACAAGCTCATCTTT	CAAPYNTDKLIF	TRAV36DV7	.	TRAJ34	6	-1	-1	10	3	1.90749e-05	0	0.000808321	0.000554932
91	3.00889e-05	TGTGCTCGTCCCATGGATAGCAGCTATAAATTGATCTTC	CARPMDSSYKLIF	TRAV24	.	TRAJ12	4	-1	-1	12	3	0	0	6.53789e-05	9.80602e-05
86	2.85482e-05	TGTGTGGTGAACCCTATCCATAATGCTGGTGGTACTAGCTATGGAAAGCTGACATTT	CVVNPIHNAGGTSYGKLTF	TRAV12-1	.	TRAJ52	11	-1	-1	20	3	0	0.00431965	4.75483e-05	3.00866e-05
86	2.85053e-05	TGTGCAGGACATAGTGGAGGTAGCAACTATAAACTGACATTT	CAGHSGGSNYKLTF	TRAV25	.	TRAJ53	7	-1	-1	10	3	1.00985e-05	0	0.000552749	0.00109872
84	2.7751e-05	GGGGTTAACCGACAAGCTCATCTTT	GVNR_KLIF	TRAV35	.	TRAJ34	-1	-1	-1	7	3	0	0	0.00010104	6.35163e-05
84	2.77001e-05	TGTGCTGTGCAGGCCTACGGTGGTGCTACAAACAAGCTCATCTTT	CAVQAYGGATNKLIF	TRAV20	.	TRAJ32	15	-1	-1	21	3	3.36616e-06	0	0.000695394	0.00226987
83	2.76121e-05	TGTGCTGTGGTCCCCCGGGGTGGTGCTACAAACAAGCTCATCTTT	CAVVPRGGATNKLIF	TRAV22	.	TRAJ32	9	-1	-1	21	3	0	0	5.94354e-05	0.000210607
82	2.72337e-05	TGCGGCACAGAGACATCAGGAGGAAGCTACATACCTACATTT	CGTETSGGSYIPTF	TRAV30	.	TRAJ6	12	-1	-1	13	3	0	0	8.32095e-05	7.02022e-05
80	2.63225e-05	CCCGCATATAACCAGGGAGGAAAGCTTATCTTC	PAYNQGGKLIF	TRAV27	.	TRAJ23	-1	-1	-1	6	3	0	0	9.50966e-05	0.000103632
80	2.63084e-05	TGTGCTCCTCACTTACTCAATTATGGAGGAAGCCAAGGAAATCTCATCTTT	CAPHLLNYGGSQGNLIF	TRAV9-2	.	TRAJ42	6	-1	-1	18	3	0	0	4.16048e-05	0.000118118
79	2.61686e-05	TGTGCTTTTAAAACCAGGAAACACACCTCTTGTCTTT	CAFKTR_NTPLVF	TRAV21	.	TRAJ29	5	-1	-1	14	3	0	0	0.00010104	0.000189434
78	2.58157e-05	TGCGCTGTGAGAGACACGGGCAGGAGAGCACTTACTTTT	CAVRDTGRRALTF	TRAV1-1	.	TRAJ5	13	-1	-1	12	3	3.36616e-05	0	0.000219911	0.000504787
77	2.54436e-05	TGTGCTTTCATCGCCACTAACGACTACAAGCTCAGCTTT	CAFIATNDYKLSF	TRAV38-1	.	TRAJ20	10	-1	-1	16	3	0.000596933	0	0	5.5716e-06
76	2.52965e-05	TGTGCTCTGAGTTCTAACTTTGGAAATGAGAAATTAACCTTT	CALSSNFGNEKLTF	TRAV19	.	TRAJ48	11	-1	-1	12	3	6.73232e-06	0	0.000433878	0.00115555
76	2.52017e-05	TGTGCTCTAAGCCTCCGGGCTTTGGGAATGTGCTGCATTGC	CALSLRA_GNVLHC	TRAV16	.	TRAJ35	10	-1	-1	17	3	0	0	0.000112927	2.00578e-05
76	2.50324e-05	TGTGCCGTGGACATGTCGAACACCGGTAACCAGTTCTATTTT	CAVDMSNTGNQFYF	TRAV39	.	TRAJ49	16	-1	-1	15	3	6.73232e-06	0	0.000647845	0.000734337
73	2.4078e-05	TGTGCTGTCCCAAATTCCGGGTATGCACTCAACTTC	CAVPNSGYALNF	TRAV21	.	TRAJ41	7	-1	-1	10	3	5.61027e-06	0	0.000897474	0.000523731
72	2.38871e-05	TGTGCAGAGAATAGTGGAGGTAGCAACTATAAACTGACATTT	CAENSGGSNYKLTF	TRAV13-2	.	TRAJ53	12	-1	-1	7	3	0.000185139	0	7.7266e-05	0.000177177
71	2.35761e-05	TGTGCTGTGGAGTACAGCAGTGCTTCCAAGATAATCTTT	CAVEYSSASKIIF	TRAV22	.	TRAJ3	11	-1	-1	11	3	1.45867e-05	0	0.00038633	0.000421213
71	2.34107e-05	TGTGCCGTGATAGGATACAGCACCCTCACCTTT	CAVIGYSTLTF	TRAV12-2	.	TRAJ11	9	-1	-1	11	3	0	0	3.56612e-05	0.000153776
71	2.33597e-05	TGTGCTACGGGGCCCGGATCAGGAGGAAGCTACATACCTACATTT	CATGPGSGGSYIPTF	TRAV17	.	TRAJ6	9	-1	-1	17	3	0	0	5.34918e-05	2.89723e-05
68	2.26697e-05	TGTGCTTTCGTTGGGGCGGAGAGTGGAGGTAGCAACTATAAACTGACATTT	CAFVGAESGGSNYKLTF	TRAV38-1	.	TRAJ53	8	-1	-1	21	3	0	0	0.000178306	5.23731e-05
68	2.26083e-05	TGTGCTGTAAGTGGTACTAGCTATGGAAAGCTGACATTT	CAVSGTSYGKLTF	TRAV8-4	.	TRAJ52	12	-1	-1	10	3	6.73232e-06	0	0.00067162	0.00042567
66	2.19062e-05	TGTGCTGTGGGTGCCCTAGGGTCAACTGGAGGCTTCAAAACTATCTTT	CAVGALGSTGGFKTIF	TRAV8-3	.	TRAJ9	13	-1	-1	24	3	0	0	6.53789e-05	4.01155e-05
65	2.15872e-05	TGTGCTGGGCGCCAGGAAACACACCTCTTGTCTTT	CAGRQE_TPLVF	TRAV35	.	TRAJ29	9	-1	-1	12	3	0	0	7.13224e-05	5.12587e-05
64	2.11812e-05	TGTGCCGCGAGGGTTTATGGTCAGAATTTTGTCTTT	CAARVYGQNFVF	TRAV12-2	.	TRAJ26	6	-1	-1	15	3	3.36616e-06	0	0.000701337	0.000588361
63	2.09922e-05	TGTGCAGAGAGTCCCGAATACAACTTCAACAAATTTTACTTT	CAESPEYNFNKFYF	TRAV5	.	TRAJ21	11	-1	-1	17	3	0	0	2.37741e-05	5.34874e-05
63	2.09922e-05	TGTGTGGTGAACCCATGGATAGCAACTATCAGTTAATCTGG	CVVNPWI_NYQLIW	TRAV12-1	.	TRAJ33	11	-1	-1	12	3	0	0	0.000118871	2.67437e-05
63	2.08772e-05	TGTGCTGTCCGACCGTTGGGAAACACACCTCTTGTCTTT	CAVRPLGNTPLVF	TRAV8-6	.	TRAJ29	7	-1	-1	18	3	3.36616e-06	0	0.00136701	0.000280809
62	2.04768e-05	TGTGCCGTGAGGGGCACCGGTAACCAGTTCTATTTT	CAVRGTGNQFYF	TRAV12-2	.	TRAJ49	9	-1	-1	14	3	2.58072e-05	0	0.000196137	0.000231779
62	2.04391e-05	TGTGCAGCACACAGTCTGCCTGGGGGTTACCAGAAAGTTACCTTT	CAAHSLPGGYQKVTF	TRAV13-1	.	TRAJ13	8	-1	-1	19	3	0	0	2.37741e-05	3.34296e-05
61	2.03756e-05	TGTGCCGTGAGGGATTCCGGGTATGCACTCAACTTT	CAVRDSGYALNF	TRAV12-2	.	TRAJ41	9	-1	-1	13	3	2.58072e-05	0	0.000160475	0.000276351
61	2.01834e-05	TGTGCAGCAAGTCCTACCTCAGGAACCTACAAATACATCTTT	CAASPTSGTYKYIF	TRAV29DV5	.	TRAJ40	10	-1	-1	9	3	1.90749e-05	0	0.000142645	0.000401155
61	2.0162e-05	TGTGCTGTGAGTGATCTTCAGGGAGCCCAGAAGCTGGTATTT	CAVSDLQGAQKLVF	TRAV8-6	.	TRAJ54	15	-1	-1	16	3	2.24411e-06	0	0.000968796	0.000499216
59	1.95469e-05	TGTGCAGCAAGCGATAGGGGCTCTAGCAACACAGGCAAACTAATCTTT	CAASDRGSSNTGKLIF	TRAV29DV5	.	TRAJ37	12	-1	-1	18	3	0	0	1.78306e-05	0.000124804
58	1.92336e-05	TGTGCAGCAAGCCCAGGAGGAAGCTACATACCTACATTT	CAASPGGSYIPTF	TRAV13-1	.	TRAJ6	10	-1	-1	13	3	2.80513e-05	0	0.000160475	0.000190549
58	1.91389e-05	TGTGCTGTGAGGAGCGGCTCTAGCAACACAGGCAAACTAATCTTT	CAVRSGSSNTGKLIF	TRAV21	.	TRAJ37	11	-1	-1	15	3	0	0.00107991	5.34918e-05	1.44862e-05
57	1.87781e-05	TGTGCTTATAGTGGTGGAAATGAGAAATTAACCTTT	CAYSGGNEKLTF	TRAV38-2DV8	.	TRAJ48	10	-1	-1	14	3	2.46852e-05	0	0.000154532	0.000199463
56	1.87301e-05	TGCATCCTGAGAGATAGTTATGGAGGAAGCCAAGGAAATCTCATCTTT	CILRDSYGGSQGNLIF	TRAV26-2	.	TRAJ42	13	-1	-1	17	3	5.61027e-06	0	0	2.7858e-05
56	1.86543e-05	TGTGCTGTTCTGGATAGCAACTATCAGTTAATCTGG	CAVLDSNYQLIW	TRAV1-2	.	TRAJ33	7	-1	-1	10	3	0.000142501	0	8.9153e-05	5.79447e-05
56	1.85697e-05	TGCATCGCCTTATCCACTGGAGCCAATAGTAAGCTGACATTT	CIALSTGANSKLTF	TRAV26-1	.	TRAJ56	6	-1	-1	15	3	0	0	0.000118871	2.89723e-05
56	1.85279e-05	TGTGCTCTACAATCTGGTGGCTACAATAAGCTGATTTTT	CALQSGGYNKLIF	TRAV19	.	TRAJ4	7	-1	-1	12	3	2.24411e-06	0	0.000505201	0.000627362
56	1.84889e-05	TGTGTGGTGAGCTTGAACACAGGCTTTCAGAAACTTGTATTT	CVVSLNTGFQKLVF	TRAV10	.	TRAJ8	11	-1	-1	13	3	6.73232e-06	0	0.000338782	0.000308667
56	1.84541e-05	TGTGCAGTTAACCTAGGATAGCAGCTATAAATTGATCTTC	CAVNLG*_SYKLIF	TRAV13-2	.	TRAJ12	6	-1	-1	15	3	0	0	1.78306e-05	6.24019e-05
55	1.82457e-05	TGTGCTGTGAGCTCTGGTTCTGCAAGGCAACTGACCTTT	CAVSSGSARQLTF	TRAV8-6	.	TRAJ22	10	-1	-1	12	3	6.84453e-05	0.00107991	0	8.91456e-06
55	1.81825e-05	TGTGCTCTGAGTGAGGCAGGCAACATGCTCACCTTT	CALSEAGNMLTF	TRAV19	.	TRAJ39	16	-1	-1	15	3	0	0	3.56612e-05	2.89723e-05
55	1.81359e-05	TGTGCAGAGGGGCATTACACAGGCAAACTAATCTTT	CAEGHYTGKLIF	TRAV13-2	.	TRAJ37	8	-1	-1	16	3	0	0	0.000196137	7.80024e-06
52	1.73667e-05	TGTGCTGTCCCCAAAAGCTGCAGGCAACAAGCTAACTTTT	CAVPKSC_GNKLTF	TRAV8-3	.	TRAJ17	7	-1	-1	13	3	0	0	1.18871e-05	6.90879e-05
51	1.70899e-05	TGTGCTGGGGTGTATGGAGGAAGCCAAGGAAATCTCATCTTT	CAGVYGGSQGNLIF	TRAV35	.	TRAJ42	8	-1	-1	12	3	5.61027e-06	0	0.00040416	0.000209492
51	1.70419e-05	TGTGCTGGGCAGCTCCCTGGCAACACAGGCAAACTAATCTTT	CAGQLPGNTGKLIF	TRAV35	.	TRAJ37	13	-1	-1	16	3	4.48821e-06	0	0.000309064	0.000337639
51	1.67818e-05	TGTGCAGCAAGCGCGAATAGTGGAGGTAGCAACTATAAACTGACATTT	CAASANSGGSNYKLTF	TRAV29DV5	.	TRAJ53	14	-1	-1	14	3	1.34646e-05	0	0.000190193	0.000169377
49	1.6376e-05	TGTGCAGCAAGGACAGGAGGAAGCTACATACCTACATTT	CAARTGGSYIPTF	TRAV13-1	.	TRAJ6	10	-1	-1	13	3	4.48821e-06	0	0.000231798	0.00036884
49	1.6238e-05	TGTGCTTTCATGAAGGGCGGATCTGAAAAGCTGGTCTTT	CAFMKGGSEKLVF	TRAV38-1	.	TRAJ57	14	-1	-1	13	3	5.61027e-06	0	0.000297177	0.000220635
49	1.62284e-05	TGTGCTGTTCAGGGAGCCCAGAAGCTGGTATTT	CAVQGAQKLVF	TRAV36DV7	.	TRAJ54	7	-1	-1	7	3	4.37601e-05	0	0	1.33718e-05
48	1.60236e-05	TGTGCATACTCTGGGGCTGGGAGTTACCAACTCACTTTC	CAYSGAGSYQLTF	TRAV25	.	TRAJ28	5	-1	-1	2	3	2.58072e-05	0	0.000112927	0.000118118
48	1.60234e-05	TGTGCTGCGCCGAACCAGGCAGGAACTGCTCTGATCTTT	CAAPNQAGTALIF	TRAV20	.	TRAJ15	6	-1	-1	12	3	2.24411e-05	0	7.13224e-05	0.000215064
47	1.55918e-05	TGTGCTACGGGTAATACTGGAGCCAATAGTAAGCTGACATTT	CATGNTGANSKLTF	TRAV17	.	TRAJ56	9	-1	-1	13	3	0	0	4.16048e-05	3.45439e-05
47	1.55782e-05	TGTGCTACGGACTCCGACAGAGGCTCAACCCTGGGGAGGCTATACTTT	CATDSDRGSTLGRLYF	TRAV17	.	TRAJ18	11	-1	-1	13	3	0	0	4.75483e-05	3.34296e-06
47	1.55291e-05	TGTGCAGCAAGCGGAGGAAGCCAAGGAAATCTCATCTTT	CAASGGSQGNLIF	TRAV29DV5	.	TRAJ42	12	-1	-1	12	3	0.000807879	0	2.97177e-05	1.22575e-05
46	1.53163e-05	TGTGCAGCAAGTATAGGCTTTGGGAATGTGCTGCATTGC	CAASIGFGNVLHC	TRAV13-1	.	TRAJ35	14	-1	-1	12	3	0.000124548	0	5.34918e-05	4.12299e-05
45	1.51227e-05	TGTGCTTTCATGAAGCGTTATGGTGGTGCTACAAACAAGCTCATCTTT	CAFMKRYGGATNKLIF	TRAV38-1	.	TRAJ32	15	-1	-1	17	3	1.45867e-05	0	0.000136701	0.000129261
45	1.50961e-05	TGTGCTGTCAGCGATTATGGTGGTGCTACAAACAAGCTCATCTTT	CAVSDYGGATNKLIF	TRAV41	.	TRAJ32	10	-1	-1	13	3	1.34646e-05	0	8.9153e-05	0.000212835
45	1.48868e-05	TGTGCTGCCCGAGAAACCAGTGGCTCTAGGTTGACCTTT	CAARETSGSRLTF	TRAV41	.	TRAJ58	6	-1	-1	11	3	1.34646e-05	0	0	2.11721e-05
45	1.48069e-05	TGTGCTGTGAGCAACCAGGGAGGAAAGCTTATCTTC	CAVSNQGGKLIF	TRAV8-6	.	TRAJ23	10	-1	-1	12	3	2.58072e-05	0	0.000136701	6.57449e-05
44	1.47138e-05	TGTGCTGTGAGAGGGGGAGGTAGCAACTATAAACTGACATTT	CAVRGGGSNYKLTF	TRAV8-6	.	TRAJ53	10	-1	-1	15	3	8.97643e-06	0	0.000106984	0.000234007
44	1.46513e-05	TGTGCTGTGAGTGAAAAAACCTCCTACGACAAGGTGATATTT	CAVSEKTSYDKVIF	TRAV8-6	.	TRAJ50	13	-1	-1	15	3	4.48821e-06	0	0.000237741	0.000206149
44	1.4596e-05	TGTGCAGCAAGATCATGGCTCTAGCAACACAGGCAAACTAATCTTT	CAARSWL*_NTGKLIF	TRAV29DV5	.	TRAJ37	10	-1	-1	13	3	0	0	1.18871e-05	2.89723e-05
44	1.45749e-05	TGTGCTCTCTTGTCCTATAACACCGACAAGCTCATCTTT	CALLSYNTDKLIF	TRAV2	.	TRAJ34	5	-1	-1	15	3	2.46852e-05	0	0.000136701	6.35163e-05
43	1.43064e-05	TGTGCAGCAAGCAAGGGTGGTGCTACAAACAAGCTCATCTTT	CAASKGGATNKLIF	TRAV29DV5	.	TRAJ32	11	-1	-1	18	3	1.68308e-05	0	4.75483e-05	0.000244036
42	1.39103e-05	TGTGCGGCCGGATCAGGAGGAAGCTACATACCTACATTT	CAAGSGGSYIPTF	TRAV5	.	TRAJ6	4	-1	-1	11	3	3.36616e-06	0	0.000255572	0.000197235
41	1.37107e-05	TGTGCTGTGAGCTCCTCTGGGGCTGGGAGTTACCAACTCACTTTC	CAVSSSGAGSYQLTF	TRAV8-6	.	TRAJ28	10	-1	-1	14	3	2.24411e-06	0	0.000219911	0.00031981
41	1.36867e-05	TGCGCTGTCCACAATGCCAGACTCATGTTT	CAVHNARLMF	TRAV1-1	.	TRAJ31	7	-1	-1	10	3	1.00985e-05	0	0.000154532	0.000100289
41	1.35285e-05	TGTGCTGTGAACAGAGATGACAAGATCATCTTT	CAVNRDDKIIF	TRAV22	.	TRAJ30	8	-1	-1	7	3	0.000154843	0	3.56612e-05	2.67437e-05
41	1.35097e-05	TGTGCTGTGACCTCACCCGTATACAACTTCAACAAATTTTACTTT	CAVTSPVYNFNKFYF	TRAV8-6	.	TRAJ21	9	-1	-1	18	3	2.46852e-05	0	0.000136701	4.34585e-05
40	1.34696e-05	TGTGCAGCAAGCGCGATGGAGACCGGTAACCAGTTCTATTTT	CAASAMETGNQFYF	TRAV29DV5	.	TRAJ49	14	-1	-1	21	3	4.48821e-06	0	0.000178306	0.00018052
40	1.34077e-05	TGTGCGGCTAACTTTGGAAATGAGAAATTAACCTTT	CAANFGNEKLTF	TRAV27	.	TRAJ48	4	-1	-1	7	3	2.80513e-05	0	5.94354e-05	8.46883e-05
40	1.32586e-05	TGTGCAATGAGTATCACGGGAGGAGGAAACAAACTCACCTTT	CAMSITGGGNKLTF	TRAV12-3	.	TRAJ10	10	-1	-1	13	3	4.48821e-06	0	5.34918e-05	0.000556046
40	1.32455e-05	TGTGCTGTGGTCGGTAGCTATGGAAAGCTGACATTT	CAVVGSYGKLTF	TRAV22	.	TRAJ52	9	-1	-1	14	3	0	0	1.78306e-05	8.91456e-06
39	1.31496e-05	TGTGCTGTGAGGGACAGCTGGGGGAAATTGCAGTTT	CAVRDSWGKLQF	TRAV21	.	TRAJ24	11	-1	-1	12	3	1.12205e-06	0	0.000172363	0.000661906
39	1.30245e-05	TGTGCAGCAACCCTAAACACAGGCTTTCAGAAACTTGTATTT	CAATLNTGFQKLVF	TRAV13-1	.	TRAJ8	9	-1	-1	15	3	6.73232e-06	0	0.000196137	9.24886e-05
39	1.30169e-05	TGCCTCGTGGGTGACCTGGGTTCCGGGTATGCACTCAACTTC	CLVGDLGSGYALNF	TRAV4	.	TRAJ41	14	-1	-1	20	3	0	0	2.37741e-05	1.22575e-05
38	1.27241e-05	TGTGCTACGGGCTTTAATAATGCAGGCAACATGCTCACCTTT	CATGFNNAGNMLTF	TRAV17	.	TRAJ39	9	-1	-1	14	3	1.45867e-05	0	0	8.91456e-06
38	1.2569e-05	TGTGCAGGAGAGGGTGGTGCTACAAACAAGCTCATCTTT	CAGEGGATNKLIF	TRAV27	.	TRAJ32	9	-1	-1	15	3	0.00128587	0	2.37741e-05	3.34296e-06
37	1.24631e-05	TGTGCAGCAAGCGACCCTAACTTTGGAAATGAGAAATTAACCTTT	CAASDPNFGNEKLTF	TRAV13-1	.	TRAJ48	10	-1	-1	16	3	1.12205e-06	0	0.00018425	0.000473586
37	1.24388e-05	TGTGCAGCAGGTAACACCGACAAGCTCATCTTT	CAAGNTDKLIF	TRAV13-1	.	TRAJ34	12	-1	-1	11	3	4.48821e-06	0	0.000142645	0.000151548
37	1.23615e-05	TGTGCTGTGAGAGACCCGTACAGCAGTGCTTCCAAGATAATCTTT	CAVRDPYSSASKIIF	TRAV3	.	TRAJ3	14	-1	-1	17	3	4.03939e-05	0	0	5.5716e-06
36	1.20347e-05	TGTGCTGTGAGACCCACCTCAGGAACCTACAAATACATCTTT	CAVRPTSGTYKYIF	TRAV3	.	TRAJ40	11	-1	-1	15	3	1.12205e-05	0	0.000160475	4.56871e-05
35	1.18319e-05	TGTGCTTATCCTTATGGAGGAAGCCAAGGAAATCTCATCTTT	CAYPYGGSQGNLIF	TRAV38-2DV8	.	TRAJ42	8	-1	-1	11	3	1.12205e-06	0	0.000237741	0.000283037
35	1.18064e-05	TGTGCAGCAGGGGAGACTGGAGCCAATAGTAAGCTGACATTT	CAAGETGANSKLTF	TRAV29DV5	.	TRAJ56	8	-1	-1	15	3	0	0	5.34918e-05	2.22864e-06
35	1.17774e-05	TGTGCTCTGTCGGGGGCTGGGAGTTACCAACTCACTTTC	CALSGAGSYQLTF	TRAV21	.	TRAJ28	5	-1	-1	12	3	1.34646e-05	0	3.56612e-05	0.000153776
35	1.1677e-05	TGTGCAGCAAGTAGTGGTGGTACTAGCTATGGAAAGCTGACATTT	CAASSGGTSYGKLTF	TRAV13-1	.	TRAJ52	12	-1	-1	14	3	1.57088e-05	0	0.000118871	3.78869e-05
33	1.11509e-05	TGTGCTGGGGCAATTCAGGGAGCCCAGAAGCTGGTATTT	CAGAIQGAQKLVF	TRAV22	.	TRAJ54	6	-1	-1	11	3	2.35631e-05	0	5.34918e-05	4.45728e-05
33	1.11346e-05	TGTGCATTGGGGGGAACCTACAAATACATCTTT	CALGGTYKYIF	TRAV12-3	.	TRAJ40	5	-1	-1	12	3	4.48821e-06	0	8.32095e-05	0.000149319
33	1.10356e-05	TGTGCAGGAGAAAAGAGTGGCTCTAGGTTGACCTTT	CAGEKSGSRLTF	TRAV27	.	TRAJ58	9	-1	-1	8	3	4.48821e-06	0	0.000273403	4.34585e-05
33	1.10243e-05	TGTGCTCTGAGTGAGGCGGGGGGTTACCAGAAAGTTACCTTT	CALSEAGGYQKVTF	TRAV19	.	TRAJ13	17	-1	-1	18	3	6.73232e-06	0	4.16048e-05	0.000189434
32	1.08123e-05	TGTGCCGTGACCTTAAATACTGGAGGCTTCAAAACTATCTTT	CAVTLNTGGFKTIF	TRAV8-1	.	TRAJ9	9	-1	-1	14	3	5.38586e-05	0	1.78306e-05	5.01444e-05
32	1.06296e-05	TGTGTGGTGAGCGACAGAGGCTCAACCCTGGGGAGGCTATACTTT	CVVSDRGSTLGRLYF	TRAV10	.	TRAJ18	12	-1	-1	11	3	7.85438e-05	0	0.00010104	5.5716e-06
31	1.04254e-05	TGTGCTGCGCCTAACTATGGTCAGAATTTTGTCTTT	CAAPNYGQNFVF	TRAV22	.	TRAJ26	6	-1	-1	11	3	5.61027e-06	0	5.94354e-05	0.000120347
31	1.0416e-05	TGTGCTGTGGGTGGTGGTACTAGCTATGGAAAGCTGACATTT	CAVGGGTSYGKLTF	TRAV8-3	.	TRAJ52	12	-1	-1	11	3	1.34646e-05	0	0.000190193	1.56005e-05
31	1.02057e-05	TGTGCAGCAAGTACATCAGGAGGAAGCTACATACCTACATTT	CAASTSGGSYIPTF	TRAV13-1	.	TRAJ6	12	-1	-1	13	3	1.12205e-06	0	0.000196137	0.000163805
31	1.02017e-05	TGTGCTCTTATTCAGGGAGCCCAGAAGCTGGTATTT	CALIQGAQKLVF	TRAV9-2	.	TRAJ54	7	-1	-1	9	3	0.000106595	0	5.94354e-06	5.68303e-05
30	9.92308e-06	TGTGCAGCAGCTAACTTTGGAAATGAGAAATTAACCTTT	CAAANFGNEKLTF	TRAV29DV5	.	TRAJ48	8	-1	-1	10	3	2.24411e-05	0	0	6.68592e-06
30	9.90472e-06	TGTGCTGTCCCTGATAACTATGGTCAGAATTTTGTCTTT	CAVPDNYGQNFVF	TRAV41	.	TRAJ26	8	-1	-1	12	3	1.23426e-05	0	5.94354e-05	4.23442e-05
30	9.86503e-06	TGTGCAGAGGGGGTTTCTGGGGGTTACCAGAAAGTTACCTTT	CAEGVSGGYQKVTF	TRAV5	.	TRAJ13	8	-1	-1	14	3	0	0	1.18871e-05	1.22575e-05
29	9.85712e-06	TGTGCAGGGCCGGAAGCTGCAGGCAACAAGCTAACTTTT	CAGPEAAGNKLTF	TRAV25	.	TRAJ17	10	-1	-1	13	3	4.48821e-06	0	7.13224e-05	9.47172e-05
29	9.84709e-06	TGTGCTGTGGGTGGAGACTCTGGGGCTGGGAGTTACCAACTCACTTTC	CAVGGDSGAGSYQLTF	TRAV8-3	.	TRAJ28	12	-1	-1	16	3	3.36616e-06	0	6.53789e-05	0.000137061
29	9.77096e-06	TGTGCTGTCGGGGGAGGAGCCCAGAAGCTGGTATTT	CAVGGGAQKLVF	TRAV41	.	TRAJ54	8	-1	-1	15	3	1.12205e-06	0	0	4.12299e-05
28	9.29659e-06	TGTGCAGCAAGCGCTAGAGGAGGTGCTGACGGACTCACCTTT	CAASARGGADGLTF	TRAV29DV5	.	TRAJ45	13	-1	-1	16	3	1.68308e-05	0	4.16048e-05	3.23153e-05
28	9.28412e-06	TGTGCCTTTATGAGGGGGGACACGGGCAGGAGAGCACTTACTTTT	CAFMRGDTGRRALTF	TRAV24	.	TRAJ5	10	-1	-1	17	3	3.36616e-06	0	7.13224e-05	9.36029e-05
27	9.18246e-06	TGTGCTGTAATTAATTATGGAGGAAGCCAAGGAAATCTCATCTTT	CAVINYGGSQGNLIF	TRAV41	.	TRAJ42	7	-1	-1	12	3	3.36616e-06	0	3.56612e-05	0.000177177
27	9.13148e-06	TGTGCTGTGGAGGGCTCTGGCAACACAGGCAAACTAATCTTT	CAVEGSGNTGKLIF	TRAV22	.	TRAJ37	16	-1	-1	12	3	3.25396e-05	0	4.75483e-05	1.33718e-05
27	9.12396e-06	TGTGCCGAGGGGGCTGGGAGTTACCAACTCACTTTC	CAEGAGSYQLTF	TRAV8-3	.	TRAJ28	4	-1	-1	9	3	3.36616e-06	0	7.13224e-05	8.58027e-05
27	9.06785e-06	TGTGCAGCAAGTAAACACGCTGGCAACAACCGTAAGCTGATTTGG	CAASKHAGNNRKLIW	TRAV13-1	.	TRAJ38	12	-1	-1	18	3	4.48821e-06	0	8.32095e-05	5.34874e-05
27	9.01247e-06	TGTGCTGTGAGAGACGTCCAGGGAGGAAAGCTTATCTTC	CAVRDVQGGKLIF	TRAV3	.	TRAJ23	14	-1	-1	17	3	0	0	1.18871e-05	7.80024e-06
27	8.99636e-06	TGTGCTGTGGAGGACAATGCCAGACTCATGTTT	CAVEDNARLMF	TRAV2	.	TRAJ31	13	-1	-1	13	3	3.81498e-05	0	1.18871e-05	4.23442e-05
26	8.80454e-06	TGTGCTGTGAGTCGGGCTGGTGGTACTAGCTATGGAAAGCTGACATTT	CAVSRAGGTSYGKLTF	TRAV8-4	.	TRAJ52	11	-1	-1	15	3	2.24411e-05	0	1.18871e-05	6.46306e-05
26	8.72968e-06	TGTGCTGTGCAGATATCAGGAGGAAGCTACATACCTACATTT	CAVQISGGSYIPTF	TRAV20	.	TRAJ6	11	-1	-1	14	3	1.00985e-05	0	7.7266e-05	2.11721e-05
26	8.71939e-06	TGTGCTGTGGCCTTTTCAGATGGCCAGAAGCTGCTCTTT	CAVAFSDGQKLLF	TRAV22	.	TRAJ16	9	-1	-1	12	3	1.45867e-05	0	2.97177e-05	3.78869e-05
26	8.69881e-06	TGTGCTCCACATACTGGAGGCTTCAAAACTATCTTT	CAPHTGGFKTIF	TRAV21	.	TRAJ9	5	-1	-1	10	3	1.57088e-05	0	7.13224e-05	1.44862e-05
26	8.67644e-06	TGTGCCGTGAATCCTTCTGGTGGCTACAATAAGCTGATTTTT	CAVNPSGGYNKLIF	TRAV8-1	.	TRAJ4	11	-1	-1	14	3	7.85438e-06	0	6.53789e-05	3.1201e-05
26	8.65048e-06	TGTGCTATTACTCAGGGCGGATCTGAAAAGCTGGTCTTT	CAITQGGSEKLVF	TRAV17	.	TRAJ57	6	-1	-1	5	3	1.34646e-05	0	1.78306e-05	6.57449e-05
25	8.52157e-06	TGTGCAACTTATACTGGAGGCTTCAAAACTATCTTT	CATYTGGFKTIF	TRAV12-3	.	TRAJ9	6	-1	-1	10	3	7.85438e-06	0	0	1.11432e-06
25	8.41296e-06	TGTGCTGTGGGGTTTTCAGATGGCCAGAAGCTGCTCTTT	CAVGFSDGQKLLF	TRAV22	.	TRAJ16	9	-1	-1	10	3	4.93704e-05	0	1.78306e-05	1.56005e-05
25	8.23464e-06	TGTGCCGTGCCCCCCTCTGGCAACACAGGCAAACTAATCTTT	CAVPPSGNTGKLIF	TRAV12-2	.	TRAJ37	8	-1	-1	14	3	1.12205e-06	0	0.000124814	8.80313e-05
25	8.22443e-06	TGTGCTTTCATGAAGCAAGGCGGATCTGAAAAGCTGGTCTTT	CAFMKQGGSEKLVF	TRAV38-1	.	TRAJ57	16	-1	-1	18	3	1.23426e-05	0	2.97177e-05	3.34296e-05
24	8.21498e-06	TGTGCTGTCCCTTCCTCAGGAACCTACAAATACATCTTT	CAVPSSGTYKYIF	TRAV22	.	TRAJ40	7	-1	-1	13	3	2.24411e-06	0	5.94354e-05	9.13743e-05
24	8.15754e-06	TGCCTCGTGGGCCCGATCCATGGACACGGGCAGGAGAGCACTTACTTTT	CLVGPIHG_TGRRALTF	TRAV4	.	TRAJ5	10	-1	-1	16	3	2.69293e-05	0	1.78306e-05	2.4515e-05
24	8.04318e-06	TGTGCTGTGAGGTATAACCAGGGAGGAAAGCTTATCTTC	CAVRYNQGGKLIF	TRAV3	.	TRAJ23	10	-1	-1	12	3	1.00985e-05	0	2.37741e-05	4.56871e-05
24	8.00366e-06	TGTGCTGTCCTAACTGACAGCTGGGGGAAATTGCAGTTT	CAVLTDSWGKLQF	TRAV2	.	TRAJ24	7	-1	-1	11	3	4.03939e-05	0	4.75483e-05	5.5716e-06
24	7.96816e-06	TGTGCAGCAAGCGCGGGTGGTGGTGCTACAAACAAGCTCATCTTT	CAASAGGGATNKLIF	TRAV29DV5	.	TRAJ32	14	-1	-1	17	3	2.24411e-06	0	6.53789e-05	7.13165e-05
24	7.94964e-06	TGTGCCGTGACAATGGAATATGGAAACAAGCTGGTCTTT	CAVTMEYGNKLVF	TRAV12-2	.	TRAJ47	9	-1	-1	12	3	4.48821e-06	0	3.56612e-05	6.46306e-05
23	7.86577e-06	TGTGCTGTTCTTAACGACTACAAGCTCAGCTTT	CAVLNDYKLSF	TRAV21	.	TRAJ20	7	-1	-1	11	3	9.87407e-05	0	2.97177e-05	3.34296e-06
23	7.71317e-06	TGTGCTGTGACCTCAGGAACCTACAAATACATCTTT	CAVTSGTYKYIF	TRAV21	.	TRAJ40	9	-1	-1	9	3	6.39571e-05	0	1.78306e-05	7.80024e-06
22	7.51361e-06	TGTGCAGCAAGTATTGGGGGAGGAAGCTACATACCTACATTT	CAASIGGGSYIPTF	TRAV13-1	.	TRAJ6	13	-1	-1	18	3	1.12205e-05	0	2.97177e-05	2.34007e-05
22	7.44075e-06	TGTGCCGTGAGCACTTATAACCAGGGAGGAAAGCTTATCTTC	CAVSTYNQGGKLIF	TRAV8-1	.	TRAJ23	9	-1	-1	14	3	5.61027e-06	0	2.97177e-05	4.45728e-05
22	7.42574e-06	TGTGCTGTCTTGGAATATGGAAACAAGCTGGTCTTT	CAVLEYGNKLVF	TRAV41	.	TRAJ47	8	-1	-1	10	3	1.23426e-05	0	1.18871e-05	5.01444e-05
22	7.35853e-06	TGTGTGGTGAGCGATAATAATGCAGGCAACATGCTCACCTTT	CVVSDNNAGNMLTF	TRAV10	.	TRAJ39	12	-1	-1	13	3	4.82483e-05	0	1.18871e-05	1.22575e-05
22	7.26599e-06	TGTGCTGGGCGGAATAACAATGCCAGACTCATGTTT	CAGRNNNARLMF	TRAV35	.	TRAJ31	9	-1	-1	9	3	4.1516e-05	0	1.18871e-05	1.33718e-05
21	7.22652e-06	TGTGGCACAGAAATAGGCTTTGGGAATGTGCTGCATTGC	CGTEIGFGNVLHC	TRAV30	.	TRAJ35	10	-1	-1	12	3	3.36616e-06	0	4.75483e-05	4.01155e-05
21	7.2162e-06	TGTGCTGGACCCTCAGGAACCTACAAATACATCTTT	CAGPSGTYKYIF	TRAV35	.	TRAJ40	7	-1	-1	10	3	1.23426e-05	0	1.78306e-05	2.89723e-05
21	7.19251e-06	TGTGCTCTGAGTGGAACGAACACCGGTAACCAGTTCTATTTT	CALSGTNTGNQFYF	TRAV19	.	TRAJ49	12	-1	-1	16	3	3.36616e-06	0	0	4.45728e-06
21	7.17898e-06	TGTGCCGTGAGCGGAAGCCAAGGAAATCTCATCTTT	CAVSGSQGNLIF	TRAV12-2	.	TRAJ42	9	-1	-1	12	3	4.48821e-06	0	6.53789e-05	2.11721e-05
21	7.06175e-06	TGTGCTCATCAGGGCGGATCTGAAAAGCTGGTCTTT	CAHQGGSEKLVF	TRAV38-2DV8	.	TRAJ57	5	-1	-1	8	3	7.85438e-06	0	2.97177e-05	2.4515e-05
21	6.92842e-06	TGTGCTCTGAGTGATCAGGGCGGATCTGAAAAGCTGGTCTTT	CALSDQGGSEKLVF	TRAV9-2	.	TRAJ57	16	-1	-1	14	3	2.24411e-05	0	2.97177e-05	7.80024e-06
21	6.9145e-06	TGTGCTACGGGGGCTGGGAGTTACCAACTCACTTTC	CATGAGSYQLTF	TRAV17	.	TRAJ28	9	-1	-1	9	3	1.23426e-05	0	4.16048e-05	1.00289e-05
20	6.87209e-06	TGTGCTGTGAGATCCCTAAATACCGGCACTGCCAGTAAACTCACCTTT	CAVRSLNTGTASKLTF	TRAV21	.	TRAJ44	10	-1	-1	16	3	7.85438e-06	0	3.56612e-05	1.78291e-05
20	6.85785e-06	TGTGCTTATAGGCGCCCGAACACCGGTAACCAGTTCTATTTT	CAYRRPNTGNQFYF	TRAV38-2DV8	.	TRAJ49	11	-1	-1	16	3	5.61027e-06	0	0.000112927	7.80024e-06
20	6.82688e-06	TGTGCTCTGAGTGAGGCGCGGTCTGCAAGGCAACTGACCTTT	CALSEARSARQLTF	TRAV19	.	TRAJ22	18	-1	-1	21	3	2.24411e-06	0	2.97177e-05	7.24308e-05
20	6.79707e-06	TGTGCTGTGAAAGCTGCAGGCAACAAGCTAACTTTT	CAVKAAGNKLTF	TRAV21	.	TRAJ17	9	-1	-1	9	3	0.000118938	0	1.18871e-05	3.34296e-06
20	6.75153e-06	TGTGCAACGGGGGATAGCAACTATCAGTTAATCTGG	CATGDSNYQLIW	TRAV24	.	TRAJ33	4	-1	-1	11	3	3.36616e-06	0	2.97177e-05	4.56871e-05
20	6.74512e-06	TGTGCTCGCTATTCTGGGGGTTACCAGAAAGTTACCTTT	CARYSGGYQKVTF	TRAV8-3	.	TRAJ13	5	-1	-1	10	3	2.24411e-06	0	5.34918e-05	3.78869e-05
20	6.66357e-06	TGTGCTGTGGGTGCGTCTAACTTTGGAAATGAGAAATTAACCTTT	CAVGASNFGNEKLTF	TRAV8-3	.	TRAJ48	14	-1	-1	15	3	4.48821e-06	0	1.78306e-05	5.34874e-05
20	6.66348e-06	TGTGCTGTCCCTCATTCAGGAGGAGGTGCTGACGGACTCACCTTT	CAVPHSGGGADGLTF	TRAV41	.	TRAJ45	8	-1	-1	13	3	6.73232e-06	0	1.78306e-05	3.56583e-05
20	6.58782e-06	TGTGCTTATAGGAGCGCGGATGACATGCGCTTT	CAYRSADDMRF	TRAV38-2DV8	.	TRAJ43	17	-1	-1	19	3	4.48821e-06	0	2.37741e-05	3.78869e-05
19	6.44085e-06	TGTGCAGCAAGTCTTTCAGATGGCCAGAAGCTGCTCTTT	CAASLSDGQKLLF	TRAV13-1	.	TRAJ16	11	-1	-1	13	3	1.00985e-05	0	3.56612e-05	1.00289e-05
19	6.39277e-06	TGTGCTGCTGGGCCCAATAATGCAGGCAACATGCTCACCTTT	CAAGPNNAGNMLTF	TRAV17	.	TRAJ39	5	-1	-1	15	3	2.24411e-06	0	5.34918e-05	2.89723e-05
19	6.26755e-06	TGTGCAGAGACCTATGGCTCTGGCAACACAGGCAAACTAATCTTT	CAETYGSGNTGKLIF	TRAV5	.	TRAJ37	9	-1	-1	13	3	4.48821e-06	0	1.18871e-05	5.9059e-05
19	6.26145e-06	TGTGCCGTGAACGCCCCGGGCAGGAGAGCACTTACTTTT	CAVNAPGRRALTF	TRAV12-2	.	TRAJ5	11	-1	-1	16	3	4.48821e-06	0	0	3.34296e-06
18	6.2437e-06	TGTGTGGTGAGGCTAAATACTGGAGGCTTCAAAACTATCTTT	CVVRLNTGGFKTIF	TRAV10	.	TRAJ9	10	-1	-1	14	3	4.48821e-06	0	4.75483e-05	1.44862e-05
18	6.2104e-06	TGTGCCGTGAACGGCCCTGGAGGCTTCAAAACTATCTTT	CAVNGPGGFKTIF	TRAV12-2	.	TRAJ9	11	-1	-1	16	3	3.36616e-06	0	1.78306e-05	5.01444e-05
18	6.18268e-06	TGTGCTGTCCGGTCTTATAACACCGACAAGCTCATCTTT	CAVRSYNTDKLIF	TRAV41	.	TRAJ34	8	-1	-1	12	3	0.000148111	0	5.94354e-06	3.34296e-06
18	6.09246e-06	TGTGCTGTGGTTTGAATGCTGGCAACAACCGTAAGCTGATTTGG	CAVV*ML_NNRKLIW	TRAV2	.	TRAJ38	9	-1	-1	14	3	2.58072e-05	0	2.37741e-05	4.45728e-06
18	6.05551e-06	TGTGCAGCCCTTAATTCAGGAGGAGGTGCTGACGGACTCACCTTT	CAALNSGGGADGLTF	TRAV13-1	.	TRAJ45	7	-1	-1	13	3	7.85438e-06	0	1.78306e-05	1.89434e-05
18	5.99754e-06	TGTGCTCTGGGCAGGCTTTCAGAAACTTGTATTT	CALGRL_QKLVF	TRAV6	.	TRAJ8	7	-1	-1	11	3	1.12205e-06	0	5.94354e-05	3.78869e-05
18	5.96107e-06	TGTGCTGTGAGA	CAVR	TRAV21	.	TRAJ58	10	-1	-1	12	3	5.61027e-06	0	3.56612e-05	1.22575e-05
17	5.9059e-06	TGTCCCCTTATTTTGTGGGTAAAAGAAACCAGTGGCTCTAGGTTGACCTTT	CPLILWVKETSGSRLTF	TRAV21	.	TRAJ58	2	-1	-1	22	3	7.85438e-06	0	5.94354e-06	5.01444e-05
17	5.87183e-06	TGTGCAGCAAGCCCTAACTTTGGAAATGAGAAATTAACCTTT	CAASPNFGNEKLTF	TRAV29DV5	.	TRAJ48	11	-1	-1	13	3	1.90749e-05	0	3.56612e-05	3.34296e-06
17	5.77468e-06	TGTGTGGTGAACGATAACAATGCCAGACTCATGTTT	CVVNDNNARLMF	TRAV12-1	.	TRAJ31	11	-1	-1	13	3	2.24411e-06	0	0	1.11432e-06
17	5.72667e-06	TGTGCTACCCTCCGTTCTAACGACTACAAGCTCAGCTTT	CATLRSNDYKLSF	TRAV17	.	TRAJ20	7	-1	-1	12	3	3.36616e-06	0	2.97177e-05	2.00578e-05
17	5.60789e-06	TGTGCTGTGGGGTTCAATAACAATGACATGCGCTTT	CAVGFNNNDMRF	TRAV22	.	TRAJ43	9	-1	-1	14	3	1.12205e-06	0	5.34918e-05	3.00866e-05
16	5.49677e-06	TGTGCAGCAAGCGATAACAATGCCAGACTCATGTTT	CAASDNNARLMF	TRAV29DV5	.	TRAJ31	12	-1	-1	13	3	2.46852e-05	0	1.18871e-05	5.5716e-06
16	5.47734e-06	TGTGCTCTTAGCGGTCAGGGCGGATCTGAAAAGCTGGTCTTT	CALSGQGGSEKLVF	TRAV16	.	TRAJ57	7	-1	-1	14	3	1.12205e-06	0	2.37741e-05	6.01733e-05
16	5.47687e-06	TGTGCAGCAATCCGTTATGGTCAGAATTTTGTCTTT	CAAIRYGQNFVF	TRAV13-1	.	TRAJ26	9	-1	-1	15	3	2.24411e-06	0	3.56612e-05	2.00578e-05
16	5.47687e-06	TGTGCCGTGACCGGATCAGGAAACACACCTCTTGTCTTT	CAVTGSGNTPLVF	TRAV12-2	.	TRAJ29	9	-1	-1	15	3	2.24411e-06	0	2.37741e-05	3.00866e-05
16	5.28055e-06	TGTGCTCTAGATCCCTCAGGAACCTACAAATACATCTTT	CALDPSGTYKYIF	TRAV6	.	TRAJ40	10	-1	-1	13	3	5.61027e-06	0	2.37741e-05	1.00289e-05
15	5.17066e-06	TGTGCCTTTTTTTCTGGTGGCTACAATAAGCTGATTTTT	CAFFSGGYNKLIF	TRAV24	.	TRAJ4	8	-1	-1	9	3	2.24411e-06	0	1.78306e-05	3.00866e-05
15	5.15764e-06	TGTGCCCTCGGCCAGGGAGCCCAGAAGCTGGTATTT	CALGQGAQKLVF	TRAV12-3	.	TRAJ54	4	-1	-1	12	3	4.48821e-06	0	2.37741e-05	1.11432e-05
15	5.02175e-06	TGTGCTGTGGGGGGTTACCAGAAAGTTACCTTT	CAVGGYQKVTF	TRAV20	.	TRAJ13	8	-1	-1	9	3	3.14175e-05	0	5.94354e-06	5.5716e-06
15	4.9933e-06	TGTGCTCTCTTTACCGGCACTGCCAGTAAACTCACCTTT	CALFTGTASKLTF	TRDV1	.	TRAJ44	7	-1	-1	11	3	1.12205e-06	0	4.75483e-05	1.89434e-05
14	4.91711e-06	TGTGCTCTGAGGGGGAGAGCCAGACTCATGTTT	CALRGRARLMF	TRAV9-2	.	TRAJ31	10	-1	-1	18	3	3.36616e-06	0	3.56612e-05	7.80024e-06
14	4.86928e-06	TGTGCTTTGACCAGTGGCTCTAGGTTGACCTTT	CALTSGSRLTF	TRAV38-2DV8	.	TRAJ58	6	-1	-1	9	3	1.68308e-05	0	1.18871e-05	4.45728e-06
14	4.81976e-06	TGTGCTCTAAGTGATAACACCGACAAGCTCATCTTT	CALSDNTDKLIF	TRAV16	.	TRAJ34	12	-1	-1	13	3	2.24411e-06	0	1.78306e-05	2.11721e-05
14	4.80256e-06	TGTGCTGTGAGCCTCCAGCTCTTTTATAACCAGGGAGGAAAGCTTATCTTC	CAVSLQLFYNQGGKLIF	TRAV21	.	TRAJ23	10	-1	-1	22	3	1.57088e-05	0	1.18871e-05	4.45728e-06
14	4.7319e-06	TGTGTTGTGAGTGAAAGCATGAACAGAGATGACAAGATCATCTTT	CVVSESMNRDDKIIF	TRAV8-2	.	TRAJ30	13	-1	-1	17	3	1.45867e-05	0	1.18871e-05	4.45728e-06
14	4.71373e-06	TGTGCTACAGTCGGTAACCAGTTCTATTTT	CATVGNQFYF	TRAV17	.	TRAJ49	7	-1	-1	11	3	2.24411e-06	0	1.78306e-05	1.89434e-05
14	4.69491e-06	TGTGCAGCAAGCGTATATGGAAACAAGCTGGTCTTT	CAASVYGNKLVF	TRAV29DV5	.	TRAJ47	12	-1	-1	14	3	5.61027e-06	0	1.18871e-05	1.11432e-05
14	4.61746e-06	TGTGCTCTGATTCCTTCTGGCAACACAGGCAAACTAATCTTT	CALIPSGNTGKLIF	TRAV9-2	.	TRAJ37	9	-1	-1	15	3	2.24411e-06	0	1.18871e-05	2.56294e-05
13	4.59709e-06	TGTGCAGCAAGCGCGGATGCCAGACTCATGTTT	CAASADARLMF	TRAV29DV5	.	TRAJ31	14	-1	-1	16	3	3.36616e-06	0	1.78306e-05	1.11432e-05
13	4.57643e-06	TGTGCTGGAATAATTCAGGGAGCCCAGAAGCTGGTATTT	CAGIIQGAQKLVF	TRAV20	.	TRAJ54	6	-1	-1	9	3	4.48821e-06	0	1.18871e-05	1.22575e-05
13	4.51247e-06	TGTGCTGTGAACTCAAATTCCGGGTATGCACTCAACTTC	CAVNSNSGYALNF	TRAV21	.	TRAJ41	9	-1	-1	8	3	4.60042e-05	0	5.94354e-06	2.22864e-06
13	4.49007e-06	TGTGCAGAGACGGGAGGTAGCAACTATAAACTGACATTT	CAETGGSNYKLTF	TRAV13-2	.	TRAJ53	9	-1	-1	12	3	4.48821e-06	0	2.37741e-05	5.5716e-06
13	4.39645e-06	TGTGCTACGGACGAATTCAGGAAACACACCTCTTGTCTTT	CATDEFR_NTPLVF	TRAV17	.	TRAJ29	12	-1	-1	12	3	3.36616e-06	0	1.18871e-05	1.33718e-05
12	4.23908e-06	TGTGCTGTGACGAATGCCAGACTCATGTTT	CAVTNARLMF	TRAV1-2	.	TRAJ31	9	-1	-1	12	3	3.36616e-06	0	2.37741e-05	5.5716e-06
12	4.23899e-06	TGTGCTGTGGGCGGCAGAGGCTCAACCCTGGGGAGGCTATACTTT	CAVGGRGSTLGRLYF	TRAV21	.	TRAJ18	8	-1	-1	14	3	6.73232e-06	0	1.18871e-05	5.5716e-06
12	4.15109e-06	TGGAGGAGGTGCTGACGGACTCACCTTT	WRRC*_GLTF	TRAV36DV7	.	TRAJ45	1	-1	-1	1	3	1.12205e-06	0	1.78306e-05	2.00578e-05
12	4.08723e-06	TGTGGGAATTATGGTGGTGCTACAAACAAGCTCATCTTT	CGNYGGATNKLIF	TRAV38-1	.	TRAJ32	3	-1	-1	5	3	5.61027e-06	0	1.18871e-05	5.5716e-06
12	3.94731e-06	TGTGCTCTGAGTGGGACAGGCTTTGGGAATGTGCTGCATTGC	CALSGTGFGNVLHC	TRAV9-2	.	TRAJ35	12	-1	-1	17	3	7.85438e-06	0	1.78306e-05	2.22864e-06
12	3.94731e-06	TGTGCTGTGAGTGATCTGAAAACCAGTGGCTCTAGGTTGACCTTT	CAVSDLKTSGSRLTF	TRAV8-4	.	TRAJ58	15	-1	-1	19	3	2.24411e-06	0	1.78306e-05	7.80024e-06
11	3.90901e-06	TGTGCTCTGAGTGACTTGAATGCTGGTGGTACTAGCTATGGAAAGCTGACATTT	CALSDLNAGGTSYGKLTF	TRAV19	.	TRAJ52	13	-1	-1	18	3	2.24411e-06	0	2.37741e-05	5.5716e-06
11	3.90887e-06	TGTGCTTCTCACTCTGGCAACACAGGCAAACTAATCTTT	CASHSGNTGKLIF	TRAV38-2DV8	.	TRAJ37	6	-1	-1	11	3	4.48821e-06	0	1.18871e-05	5.5716e-06
11	3.82748e-06	TGTGCAGCAAGTTCTCTGAACACCGGTAACCAGTTCTATTTT	CAASSLNTGNQFYF	TRAV13-1	.	TRAJ49	11	-1	-1	17	3	3.36616e-06	0	2.37741e-05	3.34296e-06
11	3.78431e-06	TGTGCTTCCGCCAACCAGGCAGGAACTGCTCTGATCTTT	CASANQAGTALIF	TRAV38-1	.	TRAJ15	6	-1	-1	9	3	1.12205e-06	0	5.94354e-06	3.78869e-05
11	3.73842e-06	GCCTCCGGAGGTGGTACTAGCTATGGAAAGCTGACATTT	ASGGGTSYGKLTF	TRAV30	.	TRAJ52	-1	-1	-1	9	3	4.48821e-06	0	2.37741e-05	2.22864e-06
10	3.52938e-06	TGTGTGGTGCCTTCACGGGAGGAGGAAACAAACTCACCTTT	CVVPSRE_GNKLTF	TRAV12-1	.	TRAJ10	8	-1	-1	12	3	2.24411e-06	0	5.94354e-06	1.33718e-05
10	3.52938e-06	TGTGCTGTGCCGGATTCAGGAGGAGGTGCTGACGGACTCACCTTT	CAVPDSGGGADGLTF	TRAV20	.	TRAJ45	9	-1	-1	13	3	6.73232e-06	0	1.18871e-05	2.22864e-06
10	3.52932e-06	TGTGCAGCAAGTGAGGGTAGCAACTATAAACTGACATTT	CAASEGSNYKLTF	TRAV13-1	.	TRAJ53	11	-1	-1	15	3	4.48821e-06	0	1.18871e-05	3.34296e-06
8	2.83334e-06	TGTGCTCTGATTACCTCAGGAACCTACAAATACATCTTT	CALITSGTYKYIF	TRAV9-2	.	TRAJ40	9	-1	-1	11	3	2.24411e-06	0	1.18871e-05	2.22864e-06
8	2.7588e-06	TGCGCCCTAGGGGGGGCAAACAACCTCTTCTTT	CALGGANNLFF	TRAV1-1	.	TRAJ36	4	-1	-1	12	3	7.85438e-06	0	5.94354e-06	1.11432e-06
8	2.67489e-06	TGCATCGTCAGGGCTAGTGGAGGTAGCAACTATAAACTGACATTT	CIVRASGGSNYKLTF	TRAV26-1	.	TRAJ53	10	-1	-1	14	3	3.36616e-06	0	5.94354e-06	2.22864e-06
7	2.32884e-06	TGTGCAGCAAGTAGGAGCTTTCAGAAACTTGTATTT	CAASRSFQKLVF	TRAV13-1	.	TRAJ8	12	-1	-1	16	3	3.36616e-06	0	5.94354e-06	1.11432e-06
25	8.40164e-06	TGTGCTCTGAGTGCCTATAGCAACTATCAGTTAATCTGG	CALSAYSNYQLIW	TRAV9-2	.	TRAJ33	12	-1	-1	16	2	0	0	0.00451114	0.00302427
24	7.93182e-06	TGTGCTCTGAGGAAAAGCAACACAGGCAAACTAATCTTT	CALRKSNTGKLIF	TRAV9-2	.	TRAJ37	10	-1	-1	16	2	0	0	0.00557504	0.00183529
23	7.57001e-06	TGTGCTGTGAGTGAACCGAAAACCTCCTACGACAAGGTGATATTT	CAVSEPKTSYDKVIF	TRAV8-4	.	TRAJ50	13	-1	-1	17	2	0.00375103	0.00215983	0	0
21	7.17293e-06	TTTTACACAGGCAAACTAATCTTT	FYTGKLIF	TRAV21	.	TRAJ37	0	-1	-1	4	2	0	0	0.00139673	0.00443054
21	7.11024e-06	TGTGCTACGGACGCAAAAAGGATTCAGGAGGAGGTGCTGACGGACTCACCTTT	CATDAKRIQ_GGADGLTF	TRAV17	.	TRAJ45	13	-1	-1	21	2	0	0	0.00222288	0.00266434
21	7.07614e-06	TGTGCTTATAGGGGGACAGGAACCTACAAATACATCTTT	CAYRGTGTYKYIF	TRAV38-2DV8	.	TRAJ40	11	-1	-1	16	2	0	0	0.00222883	0.00259414
19	6.4591e-06	TGTGCTTCAACCCCGCGGTTTTCAGATGGCCAGAAGCTGCTCTTT	CASTPRFSDGQKLLF	TRAV22	.	TRAJ16	5	-1	-1	15	2	0	0	0.00143834	0.00254734
17	5.86407e-06	TGTGCAATGTCTCCAGGAACCTACAAATACATCTTT	CAMSPGTYKYIF	TRAV12-3	.	TRAJ40	8	-1	-1	13	2	0.00209263	0.00107991	0	0
17	5.7979e-06	TGTGCTCCATGAAGATGCCAGACTCATGTTT	CAP*R_ARLMF	TRAV9-2	.	TRAJ31	6	-1	-1	14	2	0	0	0.00135513	0.00157565
17	5.7948e-06	TGTGCAGAGTTTAATGCTGGTGGTACTAGCTATGGAAAGCTGACATTT	CAEFNAGGTSYGKLTF	TRAV5	.	TRAJ52	8	-1	-1	11	2	0	0	0.00108767	0.00195786
17	5.6482e-06	TCTGGGCATACTGGAGGCTTCAAAACTATCTTT	SGHTGGFKTIF	TRAV27	.	TRAJ9	0	-1	-1	7	2	0	0	0.000826152	0.00226764
17	5.61103e-06	TGTGCTAACGTAAGCAACTATCAGTTAATCTGG	CANVSNYQLIW	TRAV38-2DV8	.	TRAJ33	5	-1	-1	12	2	0	0	0.00251412	0.000720965
16	5.57695e-06	TGTGCAGCAAGTGAGGGTGGGGCAAACAACCTCTTCTTT	CAASEGGANNLFF	TRAV13-1	.	TRAJ36	11	-1	-1	17	2	0.0016281	0.00107991	0	0
15	5.20853e-06	TGTGCTGTGAAGGGTAGCAACTATCAGTTAATCTGG	CAVKGSNYQLIW	TRAV1-2	.	TRAJ33	9	-1	-1	14	2	0.00115684	0.00107991	0	0
15	5.09392e-06	TGCATCCTGAGAGTTATAATAATGCAGGCAACATGCTCACCTTT	CILRVII_AGNMLTF	TRAV26-2	.	TRAJ39	12	-1	-1	15	2	0	0	0.000855869	0.00130598
14	4.89064e-06	TGTGCTACGGACGCCCCATACTCTGGGGCTGGGAGTTACCAACTCACTTTC	CATDAPYSGAGSYQLTF	TRAV17	.	TRAJ28	13	-1	-1	16	2	0	0	0.000915305	0.000996202
14	4.8116e-06	TGTGCCCCGCGGTCAGGAGGAGGTGCTGACGGACTCACCTTT	CAPRSGGGADGLTF	TRAV12-3	.	TRAJ45	4	-1	-1	12	2	0	0	0.000505201	0.00166368
14	4.75806e-06	TGTGCTCTGAGAAGGTGGCAGGCAGGAACTGCTCTGATCTTT	CALRRWQAGTALIF	TRAV19	.	TRAJ15	10	-1	-1	18	2	0	0	0.000713224	0.00111432
13	4.55657e-06	TGTGCTCTGATCGAGGGTGGTTCTGCAAGGCAACTGACCTTT	CALIEGGSARQLTF	TRAV9-2	.	TRAJ22	9	-1	-1	17	2	0	0	0.000528975	0.00121015
13	4.52627e-06	TGCATCGTCAGATCCCGGCCACCAGGCAGGAACTGCTCTGATCTTT	CIVRSRPP_AGTALIF	TRAV26-1	.	TRAJ15	11	-1	-1	20	2	0	0	0.000838039	0.000738794
13	4.44605e-06	TGTGCCGTGGACCTGGCCTCAGGAACCTACAAATACATCTTT	CAVDLASGTYKYIF	TRAV39	.	TRAJ40	11	-1	-1	16	2	0.000387109	0	0	0
13	4.30547e-06	TGTGCTCCCCTAACGCCGGGATATGGTGGTGCTACAAACAAGCTCATCTTT	CAPLTPGYGGATNKLIF	TRAV21	.	TRAJ32	5	-1	-1	21	2	0	0	0.00038633	0.00124804
13	4.29348e-06	TGTGCAGCAAGCGGAGAAGGCAGCTATGGAAAGCTGACATTT	CAASGEGSYGKLTF	TRAV29DV5	.	TRAJ52	12	-1	-1	21	2	0	0	0.000665676	0.000714279
12	4.25391e-06	TGTGTGGTGACCTTCTGGGAGGACTACAAGCTCAGCTTT	CVVTFWEDYKLSF	TRAV12-1	.	TRAJ20	9	-1	-1	21	2	0	0	0.000998514	0.000454643
12	4.19694e-06	TGTGCTACGGACGGCGTTTATGGTGGTGCTACAAACAAGCTCATCTTT	CATDGVYGGATNKLIF	TRAV17	.	TRAJ32	12	-1	-1	17	2	0	0	0.000493314	0.000860255
12	4.17116e-06	TGTGCAATGAGCCTCTCAGGAACCTACAAATACATCTTT	CAMSLSGTYKYIF	TRAV12-3	.	TRAJ40	11	-1	-1	14	2	0	0	0.000582467	0.000706479
12	4.16599e-06	TGTGCAGCAAGGATTTCAGGAGGAGGTGCTGACGGACTCACCTTT	CAARISGGGADGLTF	TRAV29DV5	.	TRAJ45	10	-1	-1	14	2	0	0	0.00102229	0.000400041
12	4.12003e-06	TGTGCCGTTGGCCATAGTTCTAACGACTACAAGCTCAGCTTT	CAVGHSSNDYKLSF	TRAV12-2	.	TRAJ20	7	-1	-1	16	2	0	0	0.00028529	0.00135613
12	4.11715e-06	TGTGTGGTGTCCTATAGTGGAGGTAGCAACTATAAACTGACATTT	CVVSYSGGSNYKLTF	TRAV12-1	.	TRAJ53	8	-1	-1	13	2	0	0	0.000582467	0.000661906
12	4.1113e-06	TGTGCCGTGAATGCCCCCGGCAGAGATGACAAGATCATCTTT	CAVNAPGRDDKIIF	TRAV8-1	.	TRAJ30	13	-1	-1	20	2	0	0	0.000808321	0.000473586
12	4.04662e-06	TGCATCGTCAGAGGGGCGAGCAACTTCAACAAATTTTACTTT	CIVRGASNFNKFYF	TRAV26-1	.	TRAJ21	12	-1	-1	20	2	0	0	0.000392273	0.000901485
12	4.04065e-06	TGTGCAGAGATTGAAGTGAACACAGGCTTTCAGAAACTTGTATTT	CAEIEVNTGFQKLVF	TRAV5	.	TRAJ8	9	-1	-1	16	2	0	0	0.000897474	0.000391126
12	4.03726e-06	TGTGTGGTCTGGGGAGGAAGCCAAGGAAATCTCATCTTT	CVVWGGSQGNLIF	TRAV12-1	.	TRAJ42	7	-1	-1	12	2	0	0	0.000433878	0.000805654
12	4.03129e-06	TGTGCAGCAAGCGCGGTGGATGCACTCAACTTC	CAASAVDALNF	TRAV29DV5	.	TRAJ41	24	-1	-1	19	2	0	0	0.00038633	0.000898142
11	3.94218e-06	TGTGCTTCCGGCAACTATGGTCAGAATTTTGTCTTT	CASGNYGQNFVF	TRAV36DV7	.	TRAJ26	5	-1	-1	12	2	0	0	0.000297177	0.00104412
11	3.864e-06	TGTGCTTATAGCGGGAATAACAATGACATGCGCTTT	CAYSGNNNDMRF	TRAV38-2DV8	.	TRAJ43	10	-1	-1	15	2	0	0	0.00145617	0.000192777
11	3.85574e-06	TGTGCTCGCAGCATAATGTTCAACAAATTTTACTTT	CARSIMFNKFYF	TRAV21	.	TRAJ21	5	-1	-1	18	2	0	0	0.000517088	0.000537102
11	3.83595e-06	TGTGCTCTGAGTGAGGCATTTAGGGGCGGGGAAACCAGTGGCTCTAGGTTGACCTTT	CALSEAFRGGETSGSRLTF	TRAV19	.	TRAJ58	16	-1	-1	30	2	0	0	0.000338782	0.000798968
11	3.72155e-06	TGTGCTGTGGTCAAAACCTCCTACGACAAGGTGATATTT	CAVVKTSYDKVIF	TRAV21	.	TRAJ50	8	-1	-1	12	2	0.000215434	0.00107991	0	0
11	3.67185e-06	TGTGCTTTCATGAAGCCAGTAGAAACCAGTGGCTCTAGGTTGACCTTT	CAFMKPVETSGSRLTF	TRAV38-1	.	TRAJ58	15	-1	-1	20	2	0	0	0.000273403	0.000795625
11	3.66562e-06	TGTGCTTATTCCGGTAGCAACTATAAACTGACATTT	CAYSGSNYKLTF	TRAV38-2DV8	.	TRAJ53	8	-1	-1	12	2	0.000199726	0.00107991	0	0
11	3.66149e-06	TGTGCTGTGAGACCCACGGGAGGAGGAAACAAACTCACCTTT	CAVRPTGGGNKLTF	TRAV1-2	.	TRAJ10	11	-1	-1	14	2	0.000198603	0.00107991	0	0
10	3.52799e-06	TGTGCAGGGCTCACCGGTAACCAGTTCTATTTT	CAGLTGNQFYF	TRAV25	.	TRAJ49	9	-1	-1	11	2	0.000164942	0.00107991	0	0
10	3.52243e-06	TGTGCTTATAAGAACGATGGAGGAAGCCAAGGAAATCTCATCTTT	CAYKNDGGSQGNLIF	TRAV38-2DV8	.	TRAJ42	9	-1	-1	16	2	0	0	0	2.56294e-05
10	3.4893e-06	TGTGCAGCTCCTAGACACGGGCAGGAGAGCACTTACTTTT	CAAPRHG_RRALTF	TRAV13-1	.	TRAJ5	7	-1	-1	13	2	0	0	0.000374443	0.000450185
10	3.47353e-06	TGTGTGGTGAGCGCGAGGATACAGCACCCTCACCTTTGGGAAGGGGACTATGCTTCTAGTCTCTCCAGAGCACATCAAGAAGAGGGGTGAAGTGACAAAAGGGAGTTTATTGTGAGGCATCAAACACTGTGATACTCACGGGAGGAGGAAACAAACTCACCTTT	CVVSARIQHPHLWEGDYASSLSRAHQE_GVK*QKGVYCEASNTVILTGGGNKLTF	TRAV10	.	TRAJ10	14	-1	-1	131	2	0	0	0.000392273	0.000420099
10	3.45428e-06	TGTGCTCTGAGGGTGACT	CALRVT	TRAV9-2	.	TRAJ40	10	-1	-1	17	2	0	0	0.000523031	0.000306438
10	3.44864e-06	TGTGCAGATACCTGATAAGAAATTAACCTTT	CADT*_KKLTF	TRAV13-2	.	TRAJ48	7	-1	-1	17	2	0	0	0.000374443	0.000424556
10	3.44217e-06	TGTGCAGCAAGCGAGATTAACAATGACATGCGCTTT	CAASEINNDMRF	TRAV29DV5	.	TRAJ43	12	-1	-1	17	2	0	0	0.000255572	0.000616219
10	3.42193e-06	TGTGCAGAGAGTATACACGACTACAAGCTCAGCTTT	CAESIHDYKLSF	TRAV5	.	TRAJ20	15	-1	-1	16	2	0	0	0.000879643	0.000173834
10	3.42088e-06	TGTGCAATGAACTTCAACAATGCCAGACTCATGTTT	CAMNFNNARLMF	TRAV12-3	.	TRAJ31	9	-1	-1	15	2	0.000141379	0.00107991	0	0
10	3.38893e-06	TGTGCTCGAGGGCTCCTACGACAAGGTGATATTT	CARGLL_DKVIF	TRAV21	.	TRAJ50	5	-1	-1	12	2	0	0	0.000309064	0.000471358
10	3.35196e-06	TGTGCTACGGACGAGACCGGCACTGCCAGTAAACTCACCTTT	CATDETGTASKLTF	TRAV17	.	TRAJ44	12	-1	-1	15	2	0	0	0.000344725	0.000400041
10	3.32679e-06	TGCATCGTCAGAGTCGATTCGCCCAGGGGTCGTGGGGCTGGGAGTTACCAACTCACTTTC	CIVRVDSPRGRGAGSYQLTF	TRAV26-1	.	TRAJ28	15	-1	-1	32	2	0	0	0.000213967	0.000620676
10	3.3256e-06	TGTGCAGCAAATAACGACTACAAGCTCAGCTTT	CAANNDYKLSF	TRAV13-1	.	TRAJ20	9	-1	-1	11	2	0	0	0.000427935	0.000309781
9	3.28242e-06	TGTGCAGGAGTTGGGGCATACAACTTCAACAAATTTTACTTT	CAGVGAYNFNKFYF	TRAV27	.	TRAJ21	9	-1	-1	17	2	0	0	0.000297177	0.00041787
9	3.27207e-06	TGTGCTGTGCAAGGATGGGAGGATAGCAGCTATAAATTGATCTTC	CAVQGWEDSSYKLIF	TRAV20	.	TRAJ12	10	-1	-1	20	2	0	0	0.000142645	0.000856912
9	3.254e-06	TGTGCTGTGAGTGAAAGCATGAAAACCTCCTACGACAAGGTGATATTT	CAVSESMKTSYDKVIF	TRAV8-4	.	TRAJ50	13	-1	-1	17	2	0	0	0.000190193	0.000625134
9	3.22941e-06	TGTGCTGTGGGTGCTCCTCCGATTTCTTCTGGTTCTGCAAGGCAACTGACCTTT	CAVGAPPISSGSARQLTF	TRAV8-3	.	TRAJ22	13	-1	-1	21	2	0	0	0.000344725	0.000332067
9	3.2182e-06	TGTGCTGTTGATTCAATAGGCTTTGGGAATGTGCTGCATTGC	CAVDSIGFGNVLHC	TRAV22	.	TRAJ35	7	-1	-1	15	2	0	0	0.000225854	0.000498101
9	3.19114e-06	TGTGCTCTGAGTGAGAAAAGGGATTATGGTGGTGCTACAAACAAGCTCATCTTT	CALSEKRDYGGATNKLIF	TRAV19	.	TRAJ32	14	-1	-1	22	2	0	0	0.000273403	0.000394469
9	3.17712e-06	TGTGCTGTGAATAATGCAGGCAACATGCTCACCTTT	CAVNNAGNMLTF	TRAV21	.	TRAJ39	9	-1	-1	9	2	0.000168308	0	0	0
9	3.1236e-06	TGTGCTCTCTGGCGGGCTGACAGCTGGGGGAAATTGCAGTTT	CALWRADSWGKLQF	TRAV9-2	.	TRAJ24	7	-1	-1	16	2	0	0	0.00018425	0.000525959
9	3.1233e-06	TGCCTCGTGGGTGGACAAGCTGCAGGCAACAAGCTAACTTTT	CLVGGQAAGNKLTF	TRAV4	.	TRAJ17	12	-1	-1	16	2	0	0	0.000267459	0.000362154
9	3.12048e-06	TGTGCTGGGCAGCTAGGCATGGAGGGAGCCCAGAAGCTGGTATTT	CAGQLGMEGAQKLVF	TRAV35	.	TRAJ54	13	-1	-1	22	2	0	0	0.000136701	0.000705365
9	3.08737e-06	TGTGCAACTCCAAATACTGGAGGCTTCAAAACTATCTTT	CATPNTGGFKTIF	TRAV12-3	.	TRAJ9	6	-1	-1	11	2	0	0	0.000255572	0.000357697
9	3.06711e-06	TGTGCTTATAGGGGATTCAATAACAATGACATGCGCTTT	CAYRGFNNNDMRF	TRAV38-2DV8	.	TRAJ43	11	-1	-1	17	2	8.19099e-05	0.00107991	0	0
9	3.06214e-06	TGTGCTCTAGTCCCCCGCAGATCAGGAGGAAGCTACATACCTACATTT	CALVPRRSGGSYIPTF	TRAV6	.	TRAJ6	9	-1	-1	20	2	0	0	0.000273403	0.000320924
9	3.0613e-06	TGTGCAGGAGCAAGGCTTTCAGAAACTTGTATTT	CAGARL_QKLVF	TRAV27	.	TRAJ8	10	-1	-1	12	2	0	0	0.000208024	0.000421213
9	3.05787e-06	TGTGTGGTGAGCTGTATTCAGGAGGAGGTGCTGACGGACTCACCTTT	CVVSCIQE_GADGLTF	TRAV10	.	TRAJ45	11	-1	-1	12	2	0	0	0.000273403	0.000318696
9	3.0562e-06	TGTGTGGTGATCCCTCATATAACTATGGTCAGAATTTTGTCTTT	CVVIPHI_YGQNFVF	TRAV12-1	.	TRAJ26	9	-1	-1	18	2	0	0	0.000380386	0.000228436
9	3.04757e-06	TGTGCTGTGCACCGCGGAGGAAGCCAAGGAAATCTCATCTTT	CAVHRGGSQGNLIF	TRAV20	.	TRAJ42	10	-1	-1	15	2	0	0	0.000261516	0.00032761
9	3.02286e-06	TGTGCCGTGGACATTTATTTGACCTATGTGCTGCATTGC	CAVDIYLTYVLHC	TRAV39	.	TRAJ35	13	-1	-1	25	2	0	0	0.000410104	0.000200578
9	3.00703e-06	TGTGCTCTCGCCTTTTCTGGTGGCTACAATAAGCTGATTTTT	CALAFSGGYNKLIF	TRAV6	.	TRAJ4	7	-1	-1	12	2	0	0	0.000273403	0.000293066
9	2.97805e-06	TGTGCTGTGGGGGGCTTTGGGAATGTGCTGCATTGC	CAVGGFGNVLHC	TRAV21	.	TRAJ35	8	-1	-1	12	2	7.06894e-05	0.00107991	0	0
9	2.96216e-06	TGTGCTGTGGAACCCGACCTATAACCAGGGAGGAAAGCTTATCTTC	CAVEPDL*_QGGKLIF	TRAV2	.	TRAJ23	10	-1	-1	19	2	0	0	0.00018425	0.000403384
8	2.9415e-06	TGCATCCTGAACTGGGGCAAACAACCTCTTCTTT	CILNWG_NNLFF	TRAV26-2	.	TRAJ36	9	-1	-1	9	2	0	0	0.000255572	0.000280809
8	2.93921e-06	TGTGCTGTGAGCCAAAATACCGGCACTGCCAGTAAACTCACCTTT	CAVSQNTGTASKLTF	TRAV8-4	.	TRAJ44	10	-1	-1	14	2	0	0	0.000249629	0.00028638
8	2.91378e-06	TGTGCTGTGCAGGAAGCCTCAGGAACCTACAAATACATCTTT	CAVQEASGTYKYIF	TRAV20	.	TRAJ40	12	-1	-1	16	2	0	0	0.000315007	0.000217292
8	2.90583e-06	TGTGCTTATAGGAGCGCGAGCCACAATGACATGCGCTTT	CAYRSASHNDMRF	TRAV38-2DV8	.	TRAJ43	17	-1	-1	22	2	0.000107717	0	0	0
8	2.87493e-06	TGTGCCGTGATCCCCAACCAGGCAGGAACTGCTCTGATCTTT	CAVIPNQAGTALIF	TRAV12-2	.	TRAJ15	9	-1	-1	13	2	2.35631e-05	0	0	0
8	2.85495e-06	TGTGCTGTGGGTGCGCCTGGTTCTGCAAGGCAACTGACCTTT	CAVGAPGSARQLTF	TRAV8-3	.	TRAJ22	15	-1	-1	16	2	0	0	0.00030312	0.000203921
8	2.84354e-06	TGTGCAGCCAGGGAGGAGGTAGCAACTATAAACTGACATTT	CAAREEV_NYKLTF	TRAV25	.	TRAJ53	6	-1	-1	14	2	5.61027e-05	0.00107991	0	0
8	2.82413e-06	TGCATCCTTGCTGGTGGTACTAGCTATGGAAAGCTGACATTT	CILAGGTSYGKLTF	TRAV26-2	.	TRAJ52	7	-1	-1	8	2	0	0	0.00020208	0.000289723
8	2.81804e-06	TGTGCCGCCCTTAAGGGGGGAGGAGGAAACAAACTCACCTTT	CAALKGGGGNKLTF	TRAV12-2	.	TRAJ10	6	-1	-1	17	2	0	0	0.000196137	0.000295295
8	2.81383e-06	TGCGCTGTGAGGGACAACTGACAGCTGGGGGAAATTGCAGTTT	CAVRDN*_SWGKLQF	TRAV1-1	.	TRAJ24	10	-1	-1	12	2	0	0	0.000237741	0.000241808
8	2.81319e-06	TGTGTTGTGAGTGAATGGCTGGGTGGTGCTACAAACAAGCTCATCTTT	CVVSEWLGGATNKLIF	TRAV8-2	.	TRAJ32	13	-1	-1	24	2	0	0	0.00010104	0.000568303
8	2.80758e-06	TGCCTCGGGCCCATGAACACAGGCTTTCAGAAACTTGTATTT	CLGPMNTGFQKLVF	TRAV4	.	TRAJ8	6	-1	-1	11	2	0	0	0.000219911	0.000258522
8	2.77894e-06	TGTGCTGTCGAGAATCAAACTGGGGCAAACAACCTCTTCTTT	CAVENQTGANNLFF	TRAV21	.	TRAJ36	7	-1	-1	13	2	0	0	0.000208024	0.000259637
8	2.76022e-06	TGTGCCGTGAACGGGGGGAAATGAGAAATTAACCTTT	CAVNGG_NEKLTF	TRAV12-2	.	TRAJ48	11	-1	-1	16	2	0	0	0.000320951	0.000162691
8	2.7507e-06	TGTGCAGCAAGTATAGCAGGAACCTACAAATACATCTTT	CAASIAGTYKYIF	TRAV13-1	.	TRAJ40	14	-1	-1	16	2	0	0	0.000160475	0.00031981
8	2.74105e-06	TGCATCGCTCAGGGAGCCCAGAAGCTGGTATTT	CIAQGAQKLVF	TRAV26-1	.	TRAJ54	6	-1	-1	8	2	0	0	0.000320951	0.000157119
8	2.73294e-06	TGCATCGTCAGACCCCCGAACACCGGTAACCAGTTCTATTTT	CIVRPPNTGNQFYF	TRAV26-1	.	TRAJ49	11	-1	-1	16	2	0	0	0.000130758	0.000379983
8	2.73282e-06	TGTGCAGCCTAGGAGGGGCTCTGGCTAATGCAGGCAACATGCTCACCTTT	CAA*EGLW_NAGNMLTF	TRAV29DV5	.	TRAJ39	7	-1	-1	25	2	0	0	5.94354e-05	0
8	2.72701e-06	TGTGCTCTGACGGGGACCGGCACTGCCAGTAAACTCACCTTT	CALTGTGTASKLTF	TRAV9-2	.	TRAJ44	9	-1	-1	15	2	0	0	0.000243685	0.000201692
8	2.72251e-06	TGTGCTTATGGGGATGCTGGTGGTACTAGCTATGGAAAGCTGACATTT	CAYGDAGGTSYGKLTF	TRAV38-2DV8	.	TRAJ52	8	-1	-1	13	2	0	0	0.000190193	0.000256294
8	2.71943e-06	TGTGCAGCAAGCGTAACTCAGGGCGGATCTGAAAAGCTGGTCTTT	CAASVTQGGSEKLVF	TRAV29DV5	.	TRAJ57	12	-1	-1	13	2	4.48821e-05	0.00107991	0	0
8	2.71478e-06	TGTGTGGTGAGCGAGTCTGCAGGCAACAAGCTAACTTTT	CVVSESAGNKLTF	TRAV10	.	TRAJ17	12	-1	-1	16	2	0	0	4.75483e-05	0.00101069
8	2.70239e-06	TGCCTCGTGGGTGCGGTGGCTACCTCAGGAACCTACAAATACATCTTT	CLVGAVATSGTYKYIF	TRAV4	.	TRAJ40	12	-1	-1	19	2	0	0	0.000213967	0.000219521
8	2.69167e-06	TGTGCAGCCTTTTCTGGTGGCTACAATAAGCTGATTTTT	CAAFSGGYNKLIF	TRAV13-1	.	TRAJ4	7	-1	-1	9	2	4.2638e-05	0.00107991	0	0
8	2.69032e-06	TGTGCCGTAACCCGGGGCCGTCAGGGAGCCCAGAAGCTGGTATTT	CAVTRGRQGAQKLVF	TRAV5	.	TRAJ54	4	-1	-1	20	2	0	0	0.000433878	0.00010586
8	2.68853e-06	TGTGTGGTGAAAGCCGCCGGGTATGCACTCAACTTT	CVVKAAGYALNF	TRAV10	.	TRAJ41	9	-1	-1	16	2	0	0	0.000190193	0.000240693
8	2.66446e-06	TGTGCTTTCATGAAGCATGAGTCAGGCAACATGCTCACCTTT	CAFMKHESGNMLTF	TRAV38-1	.	TRAJ39	18	-1	-1	22	2	0	0	9.50966e-05	0.000460214
8	2.66381e-06	TGTGCTGTGAGTGGAGGGTTTCAGGGAGCCCAGAAGCTGGTATTT	CAVSGGFQGAQKLVF	TRAV8-4	.	TRAJ54	12	-1	-1	19	2	0	0	0.000118871	0.000367726
8	2.66081e-06	TGTGCTCTAGCTTACGCCAGACTCATGTTT	CALAYARLMF	TRAV6	.	TRAJ31	9	-1	-1	15	2	0	0	2.97177e-05	0
8	2.65397e-06	TGTGCTGGGCAGGACTATAAACTGACATTT	CAGQDYKLTF	TRAV35	.	TRAJ53	11	-1	-1	13	2	0	0	0.00018425	0.000232893
8	2.63931e-06	TGTGCTGTGCAGGCTCGGTACAGCAGTGCTTCCAAGATAATCTTT	CAVQARYSSASKIIF	TRAV20	.	TRAJ3	13	-1	-1	16	2	0	0	0.000136701	0.000305324
8	2.63679e-06	TGTGCAGCAAGTCGAGGCTCAGGAACCTACAAATACATCTTT	CAASRGSGTYKYIF	TRAV13-1	.	TRAJ40	11	-1	-1	17	2	0	0	0.000332838	0.000124804
7	2.62901e-06	TGTGCCTTTACATAACCAGGGAGGAAAGCTTATCTTC	CAFT*P_GGKLIF	TRAV24	.	TRAJ23	9	-1	-1	11	2	0	0	0.000178306	0.00022955
7	2.61679e-06	TGTGCAGCAAGTACCCAGGCAGGAACTGCTCTGATCTTT	CAASTQAGTALIF	TRAV13-1	.	TRAJ15	12	-1	-1	14	2	3.70278e-05	0.00107991	0	0
7	2.60976e-06	TGTGCAGCAAAGGAAGGGGGAGGTAGCAACTATAAACTGACATTT	CAAKEGGGSNYKLTF	TRAV13-1	.	TRAJ53	9	-1	-1	18	2	0	0	0.000136701	0.000288609
7	2.60616e-06	TGTGCTGTGAGTGACCTCCAAGGAAATCTCATCTTT	CAVSDLQGNLIF	TRAV8-4	.	TRAJ42	13	-1	-1	17	2	0	0	0.000172363	0.000227321
7	2.60529e-06	TGTGCTGTGAATGAAAACACACCTCTTGTCTTT	CAVNENTPLVF	TRAV21	.	TRAJ29	9	-1	-1	14	2	0	0	0	2.67437e-05
7	2.59226e-06	TGTGCAGCAAGTAAGGGGGAGAGGGAGCCCAGAAGCTGGTATTT	CAASKGE_GAQKLVF	TRAV13-1	.	TRAJ54	12	-1	-1	21	2	0	0	0.000190193	0.000200578
7	2.58427e-06	TGCTTCAATTCCGGGGGAAGCCAAGGAAATCTCATCTTT	CFNSGGSQGNLIF	TRAV26-2	.	TRAJ42	2	-1	-1	15	2	3.47837e-05	0.00107991	0	0
7	2.5705e-06	TGTGCTGTGCAGGTTCCTAATGCAGGCAACATGCTCACCTTT	CAVQVPNAGNMLTF	TRAV20	.	TRAJ39	12	-1	-1	17	2	5.83468e-05	0	0	0
7	2.56738e-06	TGTGCAGCACCCGTTATTACGGATAGCAACTATCAGTTAATCTGG	CAAPVITDSNYQLIW	TRAV13-1	.	TRAJ33	8	-1	-1	20	2	3.36616e-05	0.00107991	0	0
7	2.56599e-06	TGTGCAGGAGAGTCGGAGCAACTATCAGTTAATCTGG	CAGESE_NYQLIW	TRAV27	.	TRAJ33	9	-1	-1	16	2	0	0	0.00020208	0.000179406
7	2.55569e-06	TGTGCTCTGAGTGAGGGTTGACGATTCAGGGAGCCCAGAAGCTGGTATTT	CALSEG*R_QGAQKLVF	TRAV19	.	TRAJ54	15	-1	-1	23	2	0	0	0.000172363	0.000206149
7	2.5556e-06	TGTGCTGTGGGGTCCCTAGACTACAAGCTCAGCTTT	CAVGSLDYKLSF	TRAV3	.	TRAJ20	8	-1	-1	18	2	0	0	0.000213967	0.000166034
7	2.55388e-06	TGTGCTCTGCCACGAACAATGCCAGACTCATGTTT	CALPRT_ARLMF	TRAV9-2	.	TRAJ31	8	-1	-1	14	2	0	0	0.000130758	0.00027078
7	2.54841e-06	TGTGTGGTGAACAGCCCCCAGGGAGGAAAGCTTATCTTC	CVVNSPQGGKLIF	TRAV12-1	.	TRAJ23	12	-1	-1	17	2	0	0	0.000243685	0.000143747
7	2.51649e-06	TGTGGGACCTTTGGAAATGAGAAATTAACCTTT	CGTFGNEKLTF	TRAV17	.	TRAJ48	3	-1	-1	8	2	0	0	0.000154532	0.000212835
7	2.50854e-06	TGTGCTCTAGTGGGGTATAACCAGGGAGGAAAGCTTATCTTC	CALVGYNQGGKLIF	TRAV6	.	TRAJ23	9	-1	-1	15	2	0	0	0.000309064	0.000104746
7	2.50556e-06	TGTGCTGTGGGTGCGCGGAATAACAATGACATGCGCTTT	CAVGARNNNDMRF	TRAV8-3	.	TRAJ43	15	-1	-1	18	2	0	0	0.000255572	0.000125918
7	2.48277e-06	TGTGTTGTCGACTTACAGATGGCCAGAAGCTGCTCTTT	CVVDLQ_GQKLLF	TRAV8-2	.	TRAJ16	7	-1	-1	15	2	0.000517267	0	5.94354e-05	0
7	2.48255e-06	TGTGTGGTGAACAGGCATTCTGGGGGTTACCAGAAAGTTACCTTT	CVVNRHSGGYQKVTF	TRAV12-1	.	TRAJ13	12	-1	-1	16	2	0	0	0.000172363	0.000178291
7	2.47577e-06	TGTGCCGTTGAGCCCCGGAGGAAATGAGAAATTAACCTTT	CAVEPRR_NEKLTF	TRAV12-2	.	TRAJ48	7	-1	-1	19	2	0	0	0.000136701	0.00022175
7	2.46607e-06	TGTGCTGTGAGAGCGCCGGGGTACAGCAGTGCTTCCAAGATAATCTTT	CAVRAPGYSSASKIIF	TRAV3	.	TRAJ3	12	-1	-1	15	2	0	0	0.000196137	0.000151548
7	2.46077e-06	TGTGCAGCGACCTAAACAATGCCAGACTCATGTTT	CAAT*T_ARLMF	TRAV23DV6	.	TRAJ31	7	-1	-1	14	2	0	0	0.000142645	0.000206149
7	2.45962e-06	TGTGTTGTGACCGGGATGAACACAGGCTTTCAGAAACTTGTATTT	CVVTGMNTGFQKLVF	TRAV8-2	.	TRAJ8	9	-1	-1	15	2	0	0	0	2.00578e-05
7	2.45195e-06	TGTGTGGTGATCCCGCCAATACTGGAGGCTTCAAAACTATCTTT	CVVIPPI_GGFKTIF	TRAV12-1	.	TRAJ9	9	-1	-1	17	2	0	0.00215983	0	1.33718e-05
7	2.43357e-06	TGCATCCTGATAGAGGACTCAGGAGGAGGTGCTGACGGACTCACCTTT	CILIEDSGGGADGLTF	TRAV26-2	.	TRAJ45	13	-1	-1	18	2	0	0	0.000208024	0.000133718
7	2.41509e-06	TGCATCCTGAGTGACCCCAGGGCGGATCTGAAAAGCTGGTCTTT	CILSDPR_GSEKLVF	TRAV26-2	.	TRAJ57	14	-1	-1	17	2	0	0	0	2.56294e-05
7	2.41379e-06	TGTGCAGCCCGAGTCGGCTTTCAGAAACTTGTATTT	CAARVGFQKLVF	TRAV13-1	.	TRAJ8	7	-1	-1	15	2	0	0	0.000106984	0.000249608
7	2.40218e-06	TGTGCTCTGAGACGAACCGACAGACTCGCTTTT	CALRRTDRLAF	TRAV9-2	.	TRAJ7	10	-1	-1	19	2	0	0	0.00028529	9.13743e-05
7	2.39062e-06	TGTGCTTATAGGAGGATAATTCAGGGAGCCCAGAAGCTGGTATTT	CAYRRIIQGAQKLVF	TRAV38-2DV8	.	TRAJ54	13	-1	-1	15	2	2.35631e-05	0.00107991	0	0
7	2.38827e-06	TGTGCTGGCCGGCCTATTTGGGGAAGCAACTATCAGTTAATCTGG	CAGRPIWGSNYQLIW	TRAV22	.	TRAJ33	6	-1	-1	24	2	1.00985e-05	0	0	0
7	2.3742e-06	TGCATCCTGAGAGCGGGCGGCTTCAAAACTATCTTT	CILRAGGFKTIF	TRAV26-2	.	TRAJ9	12	-1	-1	18	2	0	0	0.000172363	0.000142633
7	2.36647e-06	TGTGCTGGGCAGCTACATAGTACAATAACAATGACATGCGCTTT	CAGQLHS_NNNDMRF	TRAV35	.	TRAJ43	13	-1	-1	19	2	0	0	0.000130758	0.000184977
7	2.35575e-06	TGTGCCGTGAGTGCTTATGGGAACAACAGACTCGCTTTT	CAVSAYGNNRLAF	TRAV8-1	.	TRAJ7	13	-1	-1	15	2	0	0	8.9153e-05	0.000265208
7	2.3531e-06	TGTGCAGGGCCTCATAACCAGGGAGGAAAGCTTATCTTC	CAGPHNQGGKLIF	TRAV25	.	TRAJ23	10	-1	-1	13	2	0	0	0.000148588	0.000158233
7	2.35124e-06	TGTGCTGTGGGTGCGCGGTAGTACTCACGGGAGGAGGAAACAAACTCACCTTT	CAVGAR*YS_GGGNKLTF	TRAV8-3	.	TRAJ10	15	-1	-1	21	2	0	0	0.000154532	0.000151548
7	2.34321e-06	TGTGCAGCGGCTACAGGCTTTCAGAAACTTGTATTT	CAAATGFQKLVF	TRAV13-2	.	TRAJ8	6	-1	-1	12	2	0	0	0.000130758	0.000176063
7	2.34267e-06	TGTGCTTATAGGAGCTACCAGGGCGGATCTGAAAAGCTGGTCTTT	CAYRSYQGGSEKLVF	TRAV38-2DV8	.	TRAJ57	14	-1	-1	18	2	0	0	9.50966e-05	0.000241808
6	2.29429e-06	TGTGCTCTAGGGCATTCCGGGTATGCACTCAACTTC	CALGHSGYALNF	TRAV6	.	TRAJ41	9	-1	-1	13	2	0	0	0.000136701	0.000151548
6	2.29017e-06	TGCATCGTCATGTGGACGACTACAAGCTCAGCTTT	CIVMWT_YKLSF	TRAV26-1	.	TRAJ20	9	-1	-1	15	2	0	0	0.000118871	0.00017272
6	2.27641e-06	TGCTGTTTCGGGAAGGCAACATGCTCACCTTT	CCFGK_NMLTF	TRAV28	.	TRAJ39	5	-1	-1	13	2	0	0	0.000190193	0.000104746
6	2.27117e-06	TGTGTGGTGAGGGATTCTGGGGGTTACCAGAAAGTTACCTTT	CVVRDSGGYQKVTF	TRAV10	.	TRAJ13	10	-1	-1	13	2	2.35631e-05	0	0	0
6	2.2691e-06	TGTGCTCTGACCCCCGGTGGCTACAATAAGCTGATTTTT	CALTPGGYNKLIF	TRAV9-2	.	TRAJ4	9	-1	-1	15	2	0	0	9.50966e-05	0.000206149
6	2.26803e-06	TGTGCAGCCCTCTTCCGGGGGGCCCACAATGCCAGACTCATGTTT	CAALFRGAHNARLMF	TRAV23DV6	.	TRAJ31	7	-1	-1	25	2	0	0	0	3.1201e-05
6	2.26664e-06	TGTGGGATATCTTCTGGTTCTGCAAGGCAACTGACCTTT	CGISSGSARQLTF	TRAV38-1	.	TRAJ22	3	-1	-1	9	2	0	0	9.50966e-05	0.000205035
6	2.26573e-06	TGTGCTCTGAAAGATCCTAATGCTGGTGGTACTAGCTATGGAAAGCTGACATTT	CALKDPNAGGTSYGKLTF	TRAV9-2	.	TRAJ52	9	-1	-1	16	2	9.31305e-05	0	0	0
6	2.24606e-06	TGTGCAATGGGTTACATGAACAGAGATGACAAGATCATCTTT	CAMGYMNRDDKIIF	TRAV12-3	.	TRAJ30	8	-1	-1	14	2	0	0	1.78306e-05	0
6	2.23676e-06	TGCCTCGTGGGTGTTGGATACAACTTCAACAAATTTTACTTT	CLVGVGYNFNKFYF	TRAV4	.	TRAJ21	12	-1	-1	12	2	0	0	0.000172363	0.00010586
6	2.23505e-06	TGTGCTCCCTCCGGAAGGGGCTCAACCCTGGGGAGGCTATACTTT	CAPSGRGSTLGRLYF	TRAV21	.	TRAJ18	5	-1	-1	18	2	1.68308e-05	0.00107991	0	0
6	2.23466e-06	TGTGCAATGAGCGCGAAAGGAGCCCAGAAGCTGGTATTT	CAMSAKGAQKLVF	TRAV12-3	.	TRAJ54	14	-1	-1	18	2	0	0	0	2.89723e-05
6	2.20674e-06	TGTGCCGTGGACGCCCACTCAGGGCGGATCTGAAAAGCTGGTCTTT	CAVDAHSG_GSEKLVF	TRAV39	.	TRAJ57	11	-1	-1	16	2	0	0	0.000148588	0.000114775
6	2.19919e-06	TGTGCAGAGAGCGGGTACAGCAGTGCTTCCAAGATAATCTTT	CAESGYSSASKIIF	TRAV5	.	TRAJ3	10	-1	-1	12	2	0	0	0	1.33718e-05
6	2.1925e-06	TGTGCAGAGACCAGTGCTGGTGGTACTAGCTATGGAAAGCTGACATTT	CAETSAGGTSYGKLTF	TRAV13-2	.	TRAJ52	9	-1	-1	14	2	0	0	5.34918e-05	0.000308667
6	2.18613e-06	TGTGCTCTAGAATTGGGTGGGAACAACAGACTCGCTTTT	CALELGGNNRLAF	TRAV6	.	TRAJ7	10	-1	-1	17	2	0	0	0.000124814	0.000130375
6	2.18023e-06	TGTGCTACGGACGCGTCGCCTGGCAACACAGGCAAACTAATCTTT	CATDASPGNTGKLIF	TRAV17	.	TRAJ37	16	-1	-1	19	2	0	0	7.13224e-05	0.000225093
6	2.17199e-06	TGTGGAGCAGACACGGGCGGATCTGAAAAGCTGGTCTTT	CGADTGGSEKLVF	TRAV34	.	TRAJ57	12	-1	-1	14	2	1.45867e-05	0.00107991	0	0
6	2.16286e-06	TGTGCAGCAAGCGCAGGAGCCAATAGTAAGCTGACATTT	CAASAGANSKLTF	TRAV29DV5	.	TRAJ56	13	-1	-1	15	2	0	0	0.00010104	0.000152662
6	2.15141e-06	TGTGCTGTGGTTCATGGTCAGAATTTTGTCTTT	CAVVHGQNFVF	TRAV2	.	TRAJ26	9	-1	-1	13	2	0	0	0.000124814	0.000120347
6	2.12696e-06	TGTGCAGCAAGTAGTCATTCAGGATACAGCACCCTCACCTTT	CAASSHSGYSTLTF	TRAV13-1	.	TRAJ11	12	-1	-1	16	2	0	0	0.000106984	0.000132604
6	2.11714e-06	TGTGCAGAGAGCCGACGGGCTGGTGGTACTAGCTATGGAAAGCTGACATTT	CAESRRAGGTSYGKLTF	TRAV13-2	.	TRAJ52	9	-1	-1	18	2	0	0	7.7266e-05	0.000179406
6	2.11572e-06	TCCCCTAGCAACACAGGCAAACTAATCTTT	SPSNTGKLIF	TRAV17	.	TRAJ37	0	-1	-1	7	2	0	0	8.32095e-05	0.000166034
6	2.1145e-06	TGTGCAGATAATGGCTCTAGCAACACAGGCAAACTAATCTTT	CADNGSSNTGKLIF	TRAV3	.	TRAJ37	4	-1	-1	10	2	0	0	0.000118871	0.000115889
6	2.10424e-06	TGTGCTGTGAGTGAGGACAGAGATGACAAGATCATCTTT	CAVSEDRDDKIIF	TRAV8-6	.	TRAJ30	13	-1	-1	16	2	0	0	8.32095e-05	0.000161576
6	2.10063e-06	TGTGCTGTGGGCCTTTTCACGGGAGGAGGAAACAAACTCACCTTT	CAVGLFTGGGNKLTF	TRAV2	.	TRAJ10	9	-1	-1	16	2	1.23426e-05	0.00107991	0	0
6	2.09122e-06	TGCCTCGTGGAACCCCCTGGTAGCAACTATCAGTTAATCTGG	CLVEPPGSNYQLIW	TRAV4	.	TRAJ33	9	-1	-1	20	2	0	0	7.13224e-05	0.000182749
6	2.08092e-06	TGTGCTGTGGGGCTGGAATATGGAAACAAGCTGGTCTTT	CAVGLEYGNKLVF	TRAV8-3	.	TRAJ47	10	-1	-1	13	2	0	0	8.9153e-05	0.000142633
6	2.08027e-06	TGCATCCTGAGGGTAAATAATAATGCAGGCAACATGCTCACCTTT	CILRVNNNAGNMLTF	TRAV26-2	.	TRAJ39	10	-1	-1	15	2	0	0	0.000160475	7.91167e-05
6	2.0724e-06	TGTGCTGTGAGTGGTAGGCGGGGAGCCCAGAAGCTGGTATTT	CAVSGRRGAQKLVF	TRAV8-4	.	TRAJ54	12	-1	-1	20	2	0	0	0.000112927	0.000110318
6	2.06097e-06	TGTGCTGTGACGGGGAGCACCGGTAACCAGTTCTATTTT	CAVTGSTGNQFYF	TRAV21	.	TRAJ49	9	-1	-1	17	2	1.12205e-05	0.00107991	0	0
6	2.06097e-06	TGCATCCTTGGCTAATGCTGGTGGTACTAGCTATGGAAAGCTGACATTT	CILG*CWW_TSYGKLTF	TRAV26-2	.	TRAJ52	7	-1	-1	10	2	1.12205e-05	0.00107991	0	0
6	2.06097e-06	TGTGCTGTGACCTCTTCTTCTGGTTCTGCAAGGCAACTGACCTTT	CAVTSSSGSARQLTF	TRAV21	.	TRAJ22	9	-1	-1	14	2	1.12205e-05	0.00107991	0	0
6	2.05103e-06	TGTGCAGGAATTCGTGGCTTTCAGAAACTTGTATTT	CAGIRGFQKLVF	TRAV27	.	TRAJ8	8	-1	-1	15	2	0	0	0.000112927	0.000104746
6	2.03988e-06	TGTGCTGTGAGAGCCTATCCTTCAGGAGGAGGTGCTGACGGACTCACCTTT	CAVRAYPSGGGADGLTF	TRAV1-2	.	TRAJ45	12	-1	-1	20	2	0	0	0.000130758	8.80313e-05
6	2.03069e-06	TGTGCTGTTCATGGAGGAAGCCAAGGAAATCTCATCTTT	CAVHGGSQGNLIF	TRAV21	.	TRAJ42	7	-1	-1	10	2	1.79529e-05	0	0	0
6	2.02791e-06	TGTGTGGTGACGGAAGGAAGCCAAGGAAATCTCATCTTT	CVVTEGSQGNLIF	TRAV10	.	TRAJ42	9	-1	-1	14	2	0	0	0	8.91456e-06
6	2.02026e-06	TGTGCTGTGAGAGATCTAGGGACTGGGGCAAACAACCTCTTCTTT	CAVRDLGTGANNLFF	TRAV1-2	.	TRAJ36	16	-1	-1	21	2	0	0	0.000142645	7.68881e-05
6	2.01953e-06	TGCCTCGTGGCCTCCGAACCCCCATGAACAGAGATGACAAGATCATCTTT	CLVASEPP_NRDDKIIF	TRAV4	.	TRAJ30	9	-1	-1	22	2	0	0	0.000112927	9.69459e-05
6	2.01808e-06	TGTGCTGTGAGTGAGGAGGATTCAGGAAACACACCTCTTGTCTTT	CAVSEEDSGNTPLVF	TRAV8-4	.	TRAJ29	13	-1	-1	19	2	3.36616e-06	0.00323974	0	0
6	2.018e-06	TGTGTGGTTTATGGAGGAAGCCAAGGAAATCTCATCTTT	CVVYGGSQGNLIF	TRAV10	.	TRAJ42	7	-1	-1	8	2	1.00985e-05	0.00107991	0	0
6	2.01585e-06	TGTGCTCTTTTTACCTCAGGAACCTACAAATACATCTTT	CALFTSGTYKYIF	TRAV9-2	.	TRAJ40	7	-1	-1	11	2	0	0	0.000154532	7.02022e-05
6	2.01585e-06	TGTGCTGTCCCCTAGGGGGAGGAAGCCAAGGAAATCTCATCTTT	CAVP*GE_SQGNLIF	TRAV8-4	.	TRAJ42	7	-1	-1	17	2	0	0	0.000106984	0.000101403
6	2.0039e-06	TGTGCCCCAATTTCCCCTCCTGGCAACACAGGCAAACTAATCTTT	CAPISPPGNTGKLIF	TRAV13-1	.	TRAJ37	4	-1	-1	19	2	0	0	5.94354e-05	0.000177177
6	2.00238e-06	TGTGCCGTGAACGTCAGGAGGTTTTCTGGTGGCTACAATAAGCTGATTTTT	CAVNVRRFSGGYNKLIF	TRAV12-2	.	TRAJ4	11	-1	-1	20	2	0	0	0.000142645	7.35451e-05
6	1.99832e-06	TGTGTGGTGAAGCAAACGACTACAAGCTCAGCTTT	CVVKQT_YKLSF	TRAV10	.	TRAJ20	9	-1	-1	14	2	0	0	0.000190193	5.46017e-05
6	1.98854e-06	TGTGCTGGGCAATGGGTGGACAACTATCAGTTAATCTGG	CAGQWVDNYQLIW	TRAV35	.	TRAJ33	10	-1	-1	20	2	0	0	5.34918e-05	0.000189434
6	1.98593e-06	TGTGCTGTGGGGCCCCTACAGGCTCTAGCAACACAGGCAAACTAATCTTT	CAVGPLQA_SNTGKLIF	TRAV8-6	.	TRAJ37	8	-1	-1	20	2	0	0	9.50966e-05	0.00010586
6	1.9783e-06	TGTGCTCTAAGTGGGACAGGAATGCAGGCAACATGCTCACCTTT	CALSGTG_AGNMLTF	TRAV16	.	TRAJ39	13	-1	-1	20	2	0	0	0.000124814	7.91167e-05
5	1.96834e-06	TGTGCTGTCGCGATCAAAGCTGCAGGCAACAAGCTAACTTTT	CAVAIKAAGNKLTF	TRAV41	.	TRAJ17	8	-1	-1	11	2	0	0.00215983	0	4.45728e-06
5	1.96185e-06	TGTGCAGAGAATACTGGAGGCTTCAAAACTATCTTT	CAENTGGFKTIF	TRAV13-2	.	TRAJ9	12	-1	-1	9	2	8.4154e-05	0	0	0.000112546
5	1.95466e-06	TGTGTGGTGTGGGGCTATGGTCAGAATTTTGTCTTT	CVVWGYGQNFVF	TRAV10	.	TRAJ26	8	-1	-1	14	2	0	0	0.000309064	3.00866e-05
5	1.94509e-06	TGTGCCTCATAAATACCGGCACTGCCAGTAAACTCACCTTT	CAS*IPA_ASKLTF	TRAV24	.	TRAJ44	6	-1	-1	8	2	0	0	5.94354e-05	0.000152662
5	1.94367e-06	TGTGCAGGGCAATGGTGGAACACCGGTAACCAGTTCTATTTT	CAGQWWNTGNQFYF	TRAV25	.	TRAJ49	9	-1	-1	17	2	0	0	0.000124814	7.24308e-05
5	1.92501e-06	TGTGCTCTAAATCCCAGGCACTAACGACTACAAGCTCAGCTTT	CALNPRH_NDYKLSF	TRAV16	.	TRAJ20	9	-1	-1	20	2	0	0	0	4.12299e-05
5	1.92361e-06	TGTGCAATTATGAAAGGCTTTGGGAATGTGCTGCATTGC	CAIMKGFGNVLHC	TRAV12-3	.	TRAJ35	7	-1	-1	14	2	0	0	7.13224e-05	0.000120347
5	1.92183e-06	TGTGCAGGAGAACCGTACGCTGGTGGTACTAGCTATGGAAAGCTGACATTT	CAGEPYAGGTSYGKLTF	TRAV27	.	TRAJ52	9	-1	-1	18	2	0	0	2.97177e-05	0.000287495
5	1.91908e-06	TGTGCTGGGCGAACCATGGATAGCAACTATCAGTTAATCTGG	CAGRTMDSNYQLIW	TRAV36DV7	.	TRAJ33	6	-1	-1	13	2	7.85438e-06	0.00107991	0	0
5	1.91908e-06	TGTGCTCTGAGTGAAAAATCAGGATACAGCACCCTCACCTTT	CALSEKSGYSTLTF	TRAV9-2	.	TRAJ11	13	-1	-1	18	2	7.85438e-06	0.00107991	0	0
5	1.9073e-06	TGTGCAGCCTATATCGGGGTGCTACAAACAAGCTCATCTTT	CAAYIGV_TNKLIF	TRAV29DV5	.	TRAJ32	7	-1	-1	17	2	0	0	0.000106984	7.68881e-05
5	1.89925e-06	TGTGCTACGGACCGGGAGGACGACTACAAGCTCAGCTTT	CATDREDDYKLSF	TRAV17	.	TRAJ20	11	-1	-1	19	2	0	0	4.75483e-05	0.000169377
5	1.89894e-06	TGTGCTACGGACCAAGGGGCTGCAGGCAACAAGCTAACTTTT	CATDQGAAGNKLTF	TRAV17	.	TRAJ17	11	-1	-1	18	2	0	0	8.9153e-05	9.02599e-05
5	1.88466e-06	TGCCTCGTGGTGGTGGAGGCTACAATAAGCTGATTTTT	CLVVVE_YNKLIF	TRAV4	.	TRAJ4	9	-1	-1	13	2	0	0	8.9153e-05	8.6917e-05
5	1.8749e-06	TGTGCTACGGACGAGAGGGGCTGGGGGAAATTGCAGTTT	CATDERGWGKLQF	TRAV17	.	TRAJ24	12	-1	-1	19	2	0	0	3.56612e-05	0.000211721
5	1.87489e-06	TGTGCTCTAGTCGCAGGAGGAAGCTACATACCTACATTT	CALVAGGSYIPTF	TRAV6	.	TRAJ6	9	-1	-1	13	2	0	0	7.13224e-05	0.00010586
5	1.87292e-06	TGCATCGTCAGAGTTACTAAATCTAACTTTGGAAATGAGAAATTAACCTTT	CIVRVTKSNFGNEKLTF	TRAV26-1	.	TRAJ48	13	-1	-1	20	2	0	0	0.000106984	7.02022e-05
5	1.87159e-06	TGTGCCCCACCAGTGGGGTTCTGGTTCTGCAAGGCAACTGACCTTT	CAPPVGFW_SARQLTF	TRAV24	.	TRAJ22	5	-1	-1	18	2	0	0	5.94354e-05	0.000125918
5	1.86523e-06	TGTGCTGGGCCGGGTGGTGCTACAAACAAGCTCATCTTT	CAGPGGATNKLIF	TRAV35	.	TRAJ32	9	-1	-1	15	2	0.00220035	0	0	3.34296e-06
5	1.8629e-06	TGTGCTCTGAGTGAGGTGGGGCCCGGAGCCCAGAAGCTGGTATTT	CALSEVGPGAQKLVF	TRAV19	.	TRAJ54	15	-1	-1	24	2	0	0	9.50966e-05	7.68881e-05
5	1.86155e-06	TGTGCAGAGGGTGATACTGGAGGCTTCAAAACTATCTTT	CAEGDTGGFKTIF	TRAV5	.	TRAJ9	17	-1	-1	13	2	0	0	0.000118871	6.12876e-05
5	1.86083e-06	TGTGCCGTGAACAGCATTCGAGGAGGTAGCAACTATAAACTGACATTT	CAVNSIRGGSNYKLTF	TRAV12-2	.	TRAJ53	12	-1	-1	21	2	6.73232e-06	0.00107991	0	0
5	1.86083e-06	TGTGCTGTCCCTACGAACACCGGTAACCAGTTCTATTTT	CAVPTNTGNQFYF	TRAV41	.	TRAJ49	8	-1	-1	13	2	6.73232e-06	0.00107991	0	0
5	1.86083e-06	TGTGGAGCAGACGATAACTATGGTCAGAATTTTGTCTTT	CGADDNYGQNFVF	TRAV34	.	TRAJ26	11	-1	-1	12	2	6.73232e-06	0.00107991	0	0
5	1.85537e-06	TGCCTCGTGGTGACTTTGGAAATGAGAAATTAACCTTT	CLVVTL_NEKLTF	TRAV4	.	TRAJ48	9	-1	-1	12	2	0.00107156	0	0	6.68592e-06
5	1.84599e-06	TGTGCAGCCCTCCCCACCTATGGTGGTGCTACAAACAAGCTCATCTTT	CAALPTYGGATNKLIF	TRAV13-1	.	TRAJ32	7	-1	-1	18	2	0	0	0	5.5716e-06
5	1.8422e-06	TGTGCTGTGGGCCGAGGGGCTGGTGGTACTAGCTATGGAAAGCTGACATTT	CAVGRGAGGTSYGKLTF	TRAV8-3	.	TRAJ52	10	-1	-1	18	2	0	0	5.34918e-05	0.000129261
5	1.8422e-06	TGTGCCGGACTTGATCAAAGCTGCAGGCAACAAGCTAACTTTT	CAGLDQS_AGNKLTF	TRAV25	.	TRAJ17	4	-1	-1	11	2	0	0	0.000106984	6.46306e-05
5	1.8358e-06	TGTGCTGTGAGTGATCAAAGTGGCAACAACCGTAAGCTGATTTGG	CAVSDQSGNNRKLIW	TRAV8-4	.	TRAJ38	16	-1	-1	20	2	0	0	5.34918e-05	0.000127033
5	1.81456e-06	TGTGGGGTCCTTTCAGGAAACACACCTCTTGTCTTT	CGVLSGNTPLVF	TRAV34	.	TRAJ29	4	-1	-1	11	2	0	0	6.53789e-05	9.80602e-05
5	1.81381e-06	TGTGCTGTGAGGAAGTATGGGAACAACAGACTCGCTTTT	CAVRKYGNNRLAF	TRAV8-4	.	TRAJ7	10	-1	-1	15	2	0	0	0.000124814	5.12587e-05
5	1.79868e-06	TGTGCTGTGGGCTCTAGCAACACAGGCAAACTAATCTTT	CAVGSSNTGKLIF	TRAV36DV7	.	TRAJ37	9	-1	-1	9	2	0.000129036	0	4.75483e-05	0
5	1.79421e-06	TGTGCTTTCATGAAGCATTCGATGGGCGGATCTGAAAAGCTGGTCTTT	CAFMKHSMGGSEKLVF	TRAV38-1	.	TRAJ57	17	-1	-1	23	2	5.61027e-06	0.00107991	0	0
5	1.79421e-06	TGTGCAGAGATGGCCACCACCGGTAACCAGTTCTATTTT	CAEMATTGNQFYF	TRAV13-2	.	TRAJ49	9	-1	-1	17	2	5.61027e-06	0.00107991	0	0
5	1.79421e-06	TGTGCAGAGAATACTTCCATCGACAAGCTCATCTTT	CAENTSIDKLIF	TRAV13-2	.	TRAJ34	12	-1	-1	20	2	5.61027e-06	0.00107991	0	0
5	1.79421e-06	TGTGCTTATAGGAGCCCGAGGGGAGCCCAGAAGCTGGTATTT	CAYRSPRGAQKLVF	TRAV38-2DV8	.	TRAJ54	14	-1	-1	20	2	5.61027e-06	0.00107991	0	0
5	1.79228e-06	TGTGCAGAGACCTTTAGAGATGACAAGATCATCTTT	CAETFRDDKIIF	TRAV13-2	.	TRAJ30	9	-1	-1	15	2	0	0	2.97177e-05	0.000202806
5	1.7908e-06	TGTGCAGCAACCGGATCCATGGACACGGGCAGGAGAGCACTTACTTTT	CAATGSMDTGRRALTF	TRAV13-1	.	TRAJ5	9	-1	-1	15	2	0.000252462	0	2.37741e-05	0
5	1.78871e-06	TGTGCTGTGGAGGCCGATCAAAGCTGCAGGCAACAAGCTAACTTTT	CAVEADQS_AGNKLTF	TRAV36DV7	.	TRAJ17	14	-1	-1	15	2	0	0	0.00010104	5.9059e-05
5	1.78712e-06	TGTGCCTTTATATCGACTGTGGAATAACAATGACATGCGCTTT	CAFISTV_NNNDMRF	TRAV24	.	TRAJ43	11	-1	-1	22	2	0	0	7.7266e-05	7.68881e-05
5	1.77984e-06	TGTGCTGTGATTGTAGCCTCAGGAACCTACAAATACATCTTT	CAVIVASGTYKYIF	TRAV8-4	.	TRAJ40	9	-1	-1	16	2	0	0	0	2.7858e-05
5	1.77007e-06	TGTGCTCTGAGAGTAATGCAGGCAACATGCTCACCTTT	CALRVM_GNMLTF	TRAV9-2	.	TRAJ39	10	-1	-1	13	2	0	0	0.000112927	5.01444e-05
5	1.76965e-06	TGTGCTGTGAGTGAACCGCCGGGCAGTGCTTCCAAGATAATCTTT	CAVSEPPGSASKIIF	TRAV8-4	.	TRAJ3	13	-1	-1	22	2	0	0	8.32095e-05	6.79735e-05
5	1.76794e-06	TGTGCTGTGAGGGCTCTCACTACCGGCACTGCCAGTAAACTCACCTTT	CAVRALTTGTASKLTF	TRAV1-2	.	TRAJ44	17	-1	-1	20	2	0.000236753	0	2.37741e-05	0
5	1.75362e-06	TGTGCAGCGGCCGATTCTGGGGGTTACCAGAAAGTTACCTTT	CAAADSGGYQKVTF	TRAV13-1	.	TRAJ13	7	-1	-1	13	2	0	0	0.00010104	5.34874e-05
5	1.74581e-06	TGCATCCCACAGGGCTATACCTCAGGAACCTACAAATACATCTTT	CIPQGYTSGTYKYIF	TRAV26-2	.	TRAJ40	6	-1	-1	17	2	0	0	8.32095e-05	6.35163e-05
5	1.73786e-06	TGTGCCGTGAACACGTCCCGCGGGGATTCCGCAGGCAACATGCTCACCTTT	CAVNTSRGDSAGNMLTF	TRAV12-2	.	TRAJ39	12	-1	-1	30	2	0	0	0.000118871	4.34585e-05
5	1.73338e-06	TGTGCAGCAAGCGACGTCGGAACCTACAAATACATCTTT	CAASDVGTYKYIF	TRAV29DV5	.	TRAJ40	12	-1	-1	18	2	0	0	6.53789e-05	7.80024e-05
5	1.7284e-06	TGTGCCGTGGCCCGGGAAGAAACCAGTGGCTCTAGGTTGACCTTT	CAVAREETSGSRLTF	TRAV39	.	TRAJ58	9	-1	-1	16	2	0	0	6.53789e-05	7.68881e-05
5	1.72428e-06	TGTGCTGTGGACTGCAGGCAAATCAACCTTT	CAVDC_GKSTF	TRAV22	.	TRAJ27	10	-1	-1	12	2	0	0	5.94354e-05	8.3574e-05
5	1.71599e-06	TGTGTGGTGAAGGTGGCGGGTGGTGCTACAAACAAGCTCATCTTT	CVVKVAGGATNKLIF	TRAV10	.	TRAJ32	9	-1	-1	21	2	2.24411e-06	0.00215983	0	0
5	1.71591e-06	TGTGCTGGGCCTTGGGGCTGGGAGTTACCAACTCACTTTC	CAGPWGW_SYQLTF	TRAV35	.	TRAJ28	9	-1	-1	12	2	4.48821e-06	0.00107991	0	0
5	1.71591e-06	TGTGGCACAGGGACCTCAGGAACCTACAAATACATCTTT	CGTGTSGTYKYIF	TRAV30	.	TRAJ40	16	-1	-1	12	2	4.48821e-06	0.00107991	0	0
5	1.71591e-06	TGTGCTGTGGGGGGGATCCATACCGGCACTGCCAGTAAACTCACCTTT	CAVGGIHTGTASKLTF	TRAV22	.	TRAJ44	9	-1	-1	19	2	4.48821e-06	0.00107991	0	0
5	1.71591e-06	TGTGCTACGAGGGGTTCTGCAAGGCAACTGACCTTT	CATRGSARQLTF	TRAV17	.	TRAJ22	8	-1	-1	12	2	4.48821e-06	0.00107991	0	0
5	1.71591e-06	TGTGCCCCTTCGACCAATGACATGCGCTTT	CAPSTNDMRF	TRAV39	.	TRAJ43	5	-1	-1	14	2	4.48821e-06	0.00107991	0	0
5	1.71131e-06	CGTTATAGAGGCACTGCCAGTAAACTCACCTTT	RYRGTASKLTF	TRAV4	.	TRAJ44	-1	-1	-1	9	2	0.000858371	0	0	5.5716e-06
5	1.7074e-06	TGTGCCGTGGACATGGAGGAGAACAATGACATGCGCTTT	CAVDMEENNDMRF	TRAV39	.	TRAJ43	14	-1	-1	21	2	0	0	3.56612e-05	0.000132604
5	1.7074e-06	TGTGCAGCAAGCGCGAAAACAACCTCTTCTTT	CAASA_NNLFF	TRAV29DV5	.	TRAJ36	14	-1	-1	16	2	0	0	4.16048e-05	0.000113661
5	1.70404e-06	TGTGCAATGAGAGAGCTCGGGGGGGAATATGGAAACAAGCTGGTCTTT	CAMRELGGEYGNKLVF	TRAV14DV4	.	TRAJ47	14	-1	-1	23	2	0	0	4.16048e-05	0.000112546
5	1.70259e-06	TGTGCAGGTTTCTTCAACTGACAGCTGGGGGAAATTGCAGTTT	CAGFFN*_SWGKLQF	TRAV27	.	TRAJ24	7	-1	-1	14	2	0	0	6.53789e-05	7.13165e-05
5	1.70163e-06	TGTGTTGCGAGACCTGTACAACAGTGCTTCCAAGATAATCTTT	CVARPVQ_SASKIIF	TRAV8-2	.	TRAJ3	10	-1	-1	15	2	0	0	0.000106984	4.34585e-05
5	1.69577e-06	TGTGCTGTGAGCCCCCTTTCAGGATACAGCACCCTCACCTTT	CAVSPLSGYSTLTF	TRAV8-6	.	TRAJ11	10	-1	-1	17	2	0	0	8.9153e-05	5.12587e-05
5	1.68308e-06	TGTGCAGGACCGAGTACTAGCTATGGAAAGCTGACATTT	CAGPSTSYGKLTF	TRAV27	.	TRAJ52	8	-1	-1	13	2	0.000493704	0	0	8.91456e-06
5	1.66667e-06	TGTGCTGTGGAGCGATGGCAGGCAGGAACTGCTCTGATCTTT	CAVERWQAGTALIF	TRAV22	.	TRAJ15	13	-1	-1	18	2	0	0	0	2.00578e-05
5	1.66625e-06	TGTGCTACGGAATTCAGGAAACACACCTCTTGTCTTT	CATEFR_NTPLVF	TRAV17	.	TRAJ29	10	-1	-1	7	2	0	0	4.75483e-05	8.80313e-05
5	1.6652e-06	TGTGCCCCATAAATAGTGGAGGTAGCAACTATAAACTGACATTT	CAP*IVE_SNYKLTF	TRDV3	.	TRAJ53	5	-1	-1	11	2	0	0	0.000208024	2.00578e-05
5	1.66201e-06	TGTGCTGTGAGGGACCGAAGGAGGAAGCTACATACCTACATTT	CAVRDRR_GSYIPTF	TRAV3	.	TRAJ6	14	-1	-1	18	2	0	0	7.13224e-05	5.79447e-05
5	1.66194e-06	TGCTAATACAACTTCAACAAATTTTACTTT	C*YNFNKFYF	TRDV1	.	TRAJ21	1	-1	-1	5	2	0.000926816	0	0	4.45728e-06
5	1.65773e-06	TGTGCTGTATGTACAATAACAATGACATGCGCTTT	CAVCTI_NDMRF	TRAV41	.	TRAJ43	7	-1	-1	9	2	0	0	4.75483e-05	8.58027e-05
5	1.65773e-06	TGTGCTACGGACTGCCCCAGGGAATAATGCTGGCAACAACCGTAAGCTGATTTGG	CATDCPRE*_AGNNRKLIW	TRAV17	.	TRAJ38	11	-1	-1	23	2	0	0	6.53789e-05	6.24019e-05
5	1.64793e-06	TGTGCAGAGACAACGAATGCAGGCAACATGCTCACCTTT	CAETTNAGNMLTF	TRAV13-2	.	TRAJ39	9	-1	-1	15	2	0	0	0.000136701	2.89723e-05
5	1.64792e-06	TGTGCTGTGAGTGAGCTATCGCTAGAATAGTGGAGGTAGCAACTATAAACTGACATTT	CAVSELSLE*_GGSNYKLTF	TRAV8-6	.	TRAJ53	13	-1	-1	21	2	0	0	7.7266e-05	5.12587e-05
5	1.64627e-06	TGTGGAGCAGATTCGTCAGGAAACACACCTCTTGTCTTT	CGADSSGNTPLVF	TRAV34	.	TRAJ29	10	-1	-1	15	2	0	0	0.00010104	3.90012e-05
5	1.64571e-06	TGTGCTACTTTCTCAGGAGGAGGTGCTGACGGACTCACCTTT	CATFSGGGADGLTF	TRAV36DV7	.	TRAJ45	5	-1	-1	12	2	0	0	3.56612e-05	0.000110318
5	1.64571e-06	TGTGCTGTCGCATTATGGAAACAAGCTGGTCTTT	CAVALW_NKLVF	TRAV22	.	TRAJ47	7	-1	-1	13	2	0	0	6.53789e-05	6.01733e-05
4	1.64069e-06	TGTGCTGTGCAGGTTTCCGATCTTATAACACCGACAAGCTCATCTTT	CAVQVSDL_NTDKLIF	TRAV20	.	TRAJ34	12	-1	-1	18	2	0	0	5.34918e-05	7.24308e-05
4	1.63789e-06	TGCATCCTGAAGGTGCGGCTCTAGCAACACAGGCAAACTAATCTTT	CILKVRL*_NTGKLIF	TRAV26-2	.	TRAJ37	9	-1	-1	16	2	0	0	2.37741e-05	0.000161576
4	1.63788e-06	TGTGCAATCGGCCCAGAACTCAGATGGCCAGAAGCTGCTCTTT	CAIGPEL_DGQKLLF	TRAV12-3	.	TRAJ16	7	-1	-1	19	2	0	0	0.000118871	3.23153e-05
4	1.63448e-06	TGTGCCGTGGAAAGTAACAAGCTCATCTTT	CAVESNKLIF	TRAV39	.	TRAJ32	10	-1	-1	15	2	0	0	4.16048e-05	9.13743e-05
4	1.63219e-06	TGCATCCTGAGACCCCGAGAGGCAATGGAATATGGAAACAAACTGGTCTTT	CILRPREAMEYGNKLVF	TRAV26-2	.	TRAJ47	11	-1	-1	24	2	0	0	8.9153e-05	4.23442e-05
4	1.63047e-06	TGTGCTACGGGTGCTAACTTTGGAAATGAGAAATTAACCTTT	CATGANFGNEKLTF	TRAV17	.	TRAJ48	9	-1	-1	13	2	0	0	4.16048e-05	9.02599e-05
4	1.62792e-06	TGTGCAGCAAGCGCGCGGTAGACACCAATGCAGGCAAATCAACCTTT	CAASAR*T_NAGKSTF	TRAV29DV5	.	TRAJ27	15	-1	-1	21	2	0	0	0	4.45728e-06
4	1.62526e-06	TGTGCTGTGAGTTTTTATGTCTATTTCTGGTGGCTACAATAAGCTGATTTTT	CAVSFYVYF_GGYNKLIF	TRAV8-6	.	TRAJ4	11	-1	-1	23	2	0	0	3.56612e-05	0.000103632
4	1.62175e-06	TGTGCTTTCCGGGATAACTATGGTCAGAATTTTGTCTTT	CAFRDNYGQNFVF	TRAV24	.	TRAJ26	4	-1	-1	8	2	0	0	4.75483e-05	7.68881e-05
4	1.61999e-06	TGTGCTGTGAGGAGCGCAGGAGGAAGCTACATACCTACATTT	CAVRSAGGSYIPTF	TRAV21	.	TRAJ6	11	-1	-1	16	2	3.36616e-06	0.00107991	0	0
4	1.61999e-06	TGTGCAGCAACCACCAACCAGGCAGGAACTGCTCTGATCTTT	CAATTNQAGTALIF	TRAV13-1	.	TRAJ15	9	-1	-1	13	2	3.36616e-06	0.00107991	0	0
4	1.61999e-06	TGTGCTGTGAGAGACATAGAATGAACAGAGATGACAAGATCATCTTT	CAVRDIE*_RDDKIIF	TRAV3	.	TRAJ30	16	-1	-1	20	2	3.36616e-06	0.00107991	0	0
4	1.61999e-06	TGTGCTCTGAACCGCTCAGGAGGAAGCTACATACCTACATTT	CALNRSGGSYIPTF	TRAV9-2	.	TRAJ6	9	-1	-1	15	2	3.36616e-06	0.00107991	0	0
4	1.61999e-06	TGTGCTGGGCGAGCCGGGTGGGGATGTTGATGTGCCGGCACTGCCAGTAAACTCACCTTT	CAGRAGWGC*CAGTASKLTF	TRAV35	.	TRAJ44	9	-1	-1	34	2	3.36616e-06	0.00107991	0	0
4	1.61999e-06	TGTGCAGCAAGTTTACATACCGGCACTGCCAGTAAACTCACCTTT	CAASLHTGTASKLTF	TRAV13-1	.	TRAJ44	15	-1	-1	16	2	3.36616e-06	0.00107991	0	0
4	1.60983e-06	TGCATCGTCAGCCCGCGGATAGTAAACCAATGCAGGCAAATCAACCTTT	CIVSPRIV_TNAGKSTF	TRAV26-1	.	TRAJ27	10	-1	-1	25	2	0	0	4.16048e-05	8.46883e-05
4	1.60925e-06	TGTGCTGTGAGGCCCGGGGGTGGTGCTACAAACAAGCTCATCTTT	CAVRPGGGATNKLIF	TRAV21	.	TRAJ32	13	-1	-1	21	2	5.61027e-06	0	0	0
4	1.60741e-06	TGTGCTGTGAGTGTGAATTCAGGAGGAGGTGCTGACGGACTCACCTTT	CAVSVNSGGGADGLTF	TRAV8-4	.	TRAJ45	12	-1	-1	16	2	0	0	1.78306e-05	0.00019612
4	1.6042e-06	TGTGCTGTGAGAGCGGGTGGCTACAATAAGCTGATTTTT	CAVRAGGYNKLIF	TRAV3	.	TRAJ4	12	-1	-1	15	2	0.00155292	0	0	2.22864e-06
4	1.60064e-06	TGCATCGTCAGAGTCGCGACAAAGGGAAGCTGCAGGCAACAAGCTAACTTTT	CIVRVATKG_AAGNKLTF	TRAV26-1	.	TRAJ17	19	-1	-1	26	2	0	0	6.53789e-05	5.23731e-05
4	1.59629e-06	TGTGCTGTGAGAGCTCCCCGGGGGAATGCCAGACTCATGTTT	CAVRAPRGNARLMF	TRAV1-2	.	TRAJ31	12	-1	-1	24	2	0	0	3.56612e-05	9.47172e-05
4	1.59252e-06	TGTGCTCTGAGTGACACTAACTATGGTCAGAATTTTGTCTTT	CALSDTNYGQNFVF	TRAV19	.	TRAJ26	13	-1	-1	17	2	0	0	0.000124814	2.67437e-05
4	1.58227e-06	TGTGCTCTGATTCTCTGGCAACACAGGCAAACTAATCTTT	CALILWQ_TGKLIF	TRAV9-2	.	TRAJ37	9	-1	-1	12	2	0	0	4.75483e-05	6.79735e-05
4	1.58227e-06	TGTGGAGCAGACGACCAGGCAGGAACTGCTCTGATCTTT	CGADDQAGTALIF	TRAV34	.	TRAJ15	11	-1	-1	13	2	0	0	4.75483e-05	6.79735e-05
4	1.57705e-06	TGTGCTGTGGGTGGGTATAACCAGGGAGGAAAGCTTATCTTC	CAVGGYNQGGKLIF	TRAV8-3	.	TRAJ23	12	-1	-1	15	2	0	0	0.000118871	2.67437e-05
4	1.57705e-06	TGTGCAGCAAGGGCTAGCAACACAGGCAAACTAATCTTT	CAARASNTGKLIF	TRAV29DV5	.	TRAJ37	10	-1	-1	16	2	0	0	7.13224e-05	4.45728e-05
4	1.57042e-06	TGTGCTTTCATGAGCGTGAACAGAGATGACAAGATCATCTTT	CAFMSVNRDDKIIF	TRAV38-1	.	TRAJ30	12	-1	-1	16	2	0	0	5.94354e-05	5.23731e-05
4	1.56504e-06	TGTGTGGTGAGCGCGACAGGGACTCACGGGAGGAGGAAACAAACTCACCTTT	CVVSATGTH_GGGNKLTF	TRAV10	.	TRAJ10	14	-1	-1	21	2	0	0	8.32095e-05	3.67726e-05
4	1.56504e-06	TGCATCGTCAGAGCCCCCCTCGATGCAGGCAACATGCTCACCTTT	CIVRAPLDAGNMLTF	TRAV26-1	.	TRAJ39	12	-1	-1	22	2	0	0	6.53789e-05	4.68015e-05
4	1.5645e-06	TGTGCTTACGATTTAACTCAGGGCGGATCTGAAAAGCTGGTCTTT	CAYDLTQGGSEKLVF	TRAV38-2DV8	.	TRAJ57	7	-1	-1	13	2	0.00025695	0	1.18871e-05	0
4	1.55057e-06	TGTGCAGGCACCGGCACTGCCAGTAAACTCACCTTT	CAGTGTASKLTF	TRAV27	.	TRAJ44	7	-1	-1	9	2	8.19099e-05	0	3.56612e-05	0
4	1.54631e-06	TGTGCTTTCATGAAGCTCCGACAGGCAGGAACTGCTCTGATCTTT	CAFMKLRQAGTALIF	TRAV38-1	.	TRAJ15	15	-1	-1	21	2	0	0	2.97177e-05	9.69459e-05
4	1.54559e-06	TGTGCTCTTGGGGAACTTCCGAAATTCCGGGTATGCACTCAACTTC	CALGELPK_SGYALNF	TRDV1	.	TRAJ41	16	-1	-1	21	2	0	0	8.32095e-05	3.45439e-05
4	1.53985e-06	TGTGCAGAGATTTAACTCACGGGAGGAGGAAACAAACTCACCTTT	CAEI*LTGGGNKLTF	TRAV13-2	.	TRAJ10	9	-1	-1	14	2	0	0	3.56612e-05	7.91167e-05
4	1.53981e-06	TGTGCAGCAGGGGGGTACCTACATACGGGAACCTACAAATACATCTTT	CAAGGYLHTGTYKYIF	TRAV29DV5	.	TRAJ40	8	-1	-1	27	2	5.27365e-05	0	5.34918e-05	0
4	1.53913e-06	TGTGCAGAGAATCCCCGGAGTGGAGGTAGCAACTATAAACTGACATTT	CAENPRSGGSNYKLTF	TRAV13-2	.	TRAJ53	11	-1	-1	18	2	0	0	0.00010104	2.7858e-05
4	1.53905e-06	TGTGCTCCGCTCCGTTCTAACGACTACAAGCTCAGCTTT	CAPLRSNDYKLSF	TRAV16	.	TRAJ20	6	-1	-1	12	2	3.36616e-06	0	0	0
4	1.53905e-06	TGTGCTTTTCTATCTGGGGGTTACCAGAAAGTTACCTTT	CAFLSGGYQKVTF	TRAV38-1	.	TRAJ13	7	-1	-1	12	2	3.36616e-06	0	0	0
4	1.53905e-06	TGTGCTACGGACGCCCCCACGAATTATGGAGGAAGCCAAGGAAATCTCATCTTT	CATDAPTNYGGSQGNLIF	TRAV17	.	TRAJ42	13	-1	-1	20	2	3.36616e-06	0	0	0
4	1.53898e-06	TGTGCTCTGAGTGAGGGAGGAACCTACAAATACATCTTT	CALSEGGTYKYIF	TRAV19	.	TRAJ40	15	-1	-1	17	2	1.34646e-05	0	0	0
4	1.53549e-06	TGTGCAGCAAGCGCGAATGGAGGTGCTGACGGACTCACCTTT	CAASANGGADGLTF	TRAV29DV5	.	TRAJ45	14	-1	-1	18	2	0	0	5.94354e-05	4.68015e-05
4	1.53533e-06	TGTGCTCTGAGTGAGGCGAAGGATGGGGCAAACAACCTCTTCTTT	CALSEAKDGANNLFF	TRAV19	.	TRAJ36	17	-1	-1	23	2	0.000831442	0	0	3.34296e-06
4	1.53108e-06	TGTGCTCTGAGCTAAACGGATTTATAACCAGGGAGGAAAGCTTATCTTC	CALS*TDL_NQGGKLIF	TRAV19	.	TRAJ23	10	-1	-1	18	2	0	0	5.34918e-05	5.12587e-05
4	1.52886e-06	TGTGCAGCAAGAAGAGGTAGCAACTATAAACTGACATTT	CAARRGSNYKLTF	TRAV29DV5	.	TRAJ53	10	-1	-1	13	2	0	0	1.78306e-05	0.000152662
4	1.52269e-06	TGTGCTGTGCCTTCTGGTTCTGCAAGGCAACTGACCTTT	CAVPSGSARQLTF	TRAV21	.	TRAJ22	8	-1	-1	10	2	0.000112205	0	2.37741e-05	0
4	1.52138e-06	TGTGCTTTCATGAAGCTGCCGGGCGGATCTGAAAAGCTGGTCTTT	CAFMKLPGGSEKLVF	TRAV38-1	.	TRAJ57	15	-1	-1	20	2	0	0	5.94354e-06	0.000446842
4	1.51446e-06	TGTGCTGTGCAGGATAACAATGCCAGACTCATGTTT	CAVQDNNARLMF	TRAV21	.	TRAJ31	8	-1	-1	13	2	0.000776461	0	0	3.34296e-06
4	1.50506e-06	TGTGCTCTGAGTGAGCAGCGAACCAATGCAGGCAAATCAACCTTT	CALSEQRTNAGKSTF	TRAV19	.	TRAJ27	14	-1	-1	21	2	0	0	5.94354e-05	4.23442e-05
4	1.49706e-06	TGTGCTCTGGGGGAGGCCTACAAATACATCTTT	CALGEAYKYIF	TRAV9-2	.	TRAJ40	8	-1	-1	16	2	0	0	2.97177e-05	8.24597e-05
4	1.49385e-06	TGTGCTTTCGCCAATCAGGGCGGATCTGAAAAGCTGGTCTTT	CAFANQGGSEKLVF	TRAV38-1	.	TRAJ57	8	-1	-1	14	2	2.24411e-06	0.00107991	0	0
4	1.49385e-06	TGTGCTCTAAAGCTCACGGGAGGAGGAAACAAACTCACCTTT	CALKLTGGGNKLTF	TRAV9-2	.	TRAJ10	7	-1	-1	12	2	2.24411e-06	0.00107991	0	0
4	1.49385e-06	TGTGCAGAGCGGATTTTCAGGAGGAAGCTACATACCTACATTT	CAERIFR_GSYIPTF	TRAV5	.	TRAJ6	8	-1	-1	16	2	2.24411e-06	0.00107991	0	0
4	1.49385e-06	TGTGTGGTGAACATAGACTTTCAGAAACTTGTATTT	CVVNIDFQKLVF	TRAV12-1	.	TRAJ8	13	-1	-1	7	2	2.24411e-06	0.00107991	0	0
4	1.49339e-06	TGTGCTGTGAGGCGGAACTATGGTCAGAATTTTGTCTTT	CAVRRNYGQNFVF	TRAV8-6	.	TRAJ26	10	-1	-1	15	2	1.79529e-05	0	0	0.000134833
4	1.49217e-06	TGTGCTCTGAGGGGGGGAAAAGGCTTTGGGAATGTGCTGCATTGC	CALRGGKGFGNVLHC	TRAV9-2	.	TRAJ35	10	-1	-1	20	2	0	0	4.16048e-05	5.79447e-05
4	1.48887e-06	TGTGCTGTGGGGACCGCCTCAGGAACCTACAAATACATCTTT	CAVGTASGTYKYIF	TRAV8-3	.	TRAJ40	10	-1	-1	16	2	0	0	7.13224e-05	3.34296e-05
4	1.48827e-06	TGTGCTGTGAATACTGGAGGCTTCAAAACTATCTTT	CAVNTGGFKTIF	TRAV21	.	TRAJ9	9	-1	-1	9	2	0.000194115	0	0	1.22575e-05
4	1.48639e-06	TGTGCAGGAGAAAATACTGGAGGCTTCAAAACTATCTTT	CAGENTGGFKTIF	TRAV27	.	TRAJ9	9	-1	-1	11	2	0	0	0.00010104	2.34007e-05
4	1.48388e-06	TGTGCCTTTGTGGATGACAAGATCATCTTT	CAFVDDKIIF	TRAV24	.	TRAJ30	8	-1	-1	12	2	0	0	3.56612e-05	6.57449e-05
4	1.46848e-06	TGTGTTGTGAGGGACACCGGTAACCAGTTCTATTTT	CVVRDTGNQFYF	TRAV8-2	.	TRAJ49	10	-1	-1	13	2	0	0	1.18871e-05	0.000187206
4	1.4676e-06	TGTGCTCTGAGTGGTCACCCCCCCACCGGTAACCAGTTCTATTTT	CALSGHPPTGNQFYF	TRAV19	.	TRAJ49	12	-1	-1	23	2	0	0	2.97177e-05	7.46595e-05
4	1.46584e-06	TGTGCTTTCTCTTTGGATAGCAACTATCAGTTAATCTGG	CAFSLDSNYQLIW	TRAV38-1	.	TRAJ33	8	-1	-1	13	2	0	0	5.34918e-05	4.12299e-05
4	1.46141e-06	TGTGCAATGAGAGAGGCCCTCATGGACACGGGCAGGAGAGCACTTACTTTT	CAMREALMDTGRRALTF	TRAV14DV4	.	TRAJ5	20	-1	-1	20	2	0	0	2.37741e-05	9.13743e-05
4	1.46141e-06	TGTGCTGTGGCCCCTCCCGACTACAAGCTCAGCTTT	CAVAPPDYKLSF	TRAV1-2	.	TRAJ20	8	-1	-1	17	2	0	0	4.75483e-05	4.56871e-05
4	1.45783e-06	TGTGCTGGGCAGAGGCGAGGAAAGCTTATCTTC	CAGQRRGKLIF	TRAV35	.	TRAJ23	11	-1	-1	16	2	0	0	7.13224e-05	3.00866e-05
4	1.45421e-06	TGTGCTCCCCGGAATAATGCAGGCAACATGCTCACCTTT	CAPRNNAGNMLTF	TRAV19	.	TRAJ39	6	-1	-1	12	2	0	0	2.37741e-05	8.91456e-05
4	1.453e-06	TGTGCTCTGCTAGGTAGCAACTATAAACTGACATTT	CALLGSNYKLTF	TRAV9-2	.	TRAJ53	8	-1	-1	11	2	3.36616e-06	0	0	0
4	1.45056e-06	TGCCTCGTGGGTGACATAGCTTGGTCGGGCTTTCAGAAACTTGTATTT	CLVGDIAWSGFQKLVF	TRAV4	.	TRAJ8	16	-1	-1	27	2	0	0	2.37741e-05	8.80313e-05
4	1.44964e-06	TGTGCTGTGGAGCGCTCCAGAGGTGCTACAAACAAGCTCATCTTT	CAVERSRGATNKLIF	TRAV22	.	TRAJ32	18	-1	-1	21	2	0	0	2.97177e-05	7.02022e-05
4	1.44687e-06	TGTGCTGTGGGTGAAGATCACCTAGATGCTCAACTTT	CAVGED_T*MLNF	TRAV22	.	TRAJ60	9	-1	-1	11	2	0	0	7.13224e-05	2.89723e-05
4	1.43572e-06	TGTGCTGTGAGGGATTATGGAGGAAGCCAAGGAAATCTCATCTTT	CAVRDYGGSQGNLIF	TRAV21	.	TRAJ42	11	-1	-1	13	2	5.94688e-05	0	0	3.34296e-05
4	1.43171e-06	TGTGGACCGACAAGCTCATCTTT	CGPT_LIF	TRAV10	.	TRAJ34	3	-1	-1	5	2	0	0	4.75483e-05	4.12299e-05
4	1.42586e-06	TGTGCAGCAAGGGCATACTCTGGGGCTGGGAGTTACCAACTCACTTTC	CAARAYSGAGSYQLTF	TRAV29DV5	.	TRAJ28	10	-1	-1	12	2	3.59057e-05	0	5.34918e-05	0
4	1.42191e-06	TGTGCTGGGGGAGCCTATGGGAACAACAGACTCGCTTTT	CAGGAYGNNRLAF	TRAV8-3	.	TRAJ7	10	-1	-1	14	2	0	0	7.7266e-05	2.4515e-05
4	1.41991e-06	TGTGCTGTACCGATGGGCGGATCTGAAAAGCTGGTCTTT	CAVPMGGSEKLVF	TRAV21	.	TRAJ57	7	-1	-1	14	2	0	0	2.37741e-05	7.91167e-05
4	1.41725e-06	TGTGCTCTGAAGGGCCTAAATTATGGAGGAAGCCAAGGAAATCTCATCTTT	CALKGLNYGGSQGNLIF	TRAV9-2	.	TRAJ42	9	-1	-1	18	2	0	0	0	2.22864e-06
4	1.41182e-06	TGTGCTCGTTCGTGGAGGAAGCCAAGGAAATCTCATCTTT	CARSWRK_QGNLIF	TRAV8-3	.	TRAJ42	5	-1	-1	12	2	0	0	3.56612e-05	5.12587e-05
4	1.40771e-06	TGTGCTCTTAAATGCTGGCAACAACCGTAAGCTGATTTGG	CALKCWQ_NRKLIW	TRAV6	.	TRAJ38	7	-1	-1	10	2	0	0	9.50966e-05	1.89434e-05
4	1.40564e-06	TGTGCTGTGGACCCCGACGGGATGGCCAGAAGCTGCTCTTT	CAVDPDG_GQKLLF	TRAV8-3	.	TRAJ16	9	-1	-1	20	2	0	0	1.18871e-05	0.000150433
4	1.40563e-06	TGTGCAGACACCCCCCGGGATGACAAGATCATCTTT	CADTPRDDKIIF	TRAV5	.	TRAJ30	7	-1	-1	18	2	0	0	5.94354e-05	3.00866e-05
4	1.40563e-06	TGTGTGGTGAACAAAGGCAATGACATGCGCTTT	CVVNKGNDMRF	TRAV12-1	.	TRAJ43	12	-1	-1	17	2	0	0	3.56612e-05	5.01444e-05
4	1.40339e-06	TGTGCTGTGAAAACCTCCTACGACAAGGTGATATTT	CAVKTSYDKVIF	TRAV22	.	TRAJ50	8	-1	-1	7	2	0.000149233	0	1.18871e-05	0
4	1.40144e-06	TGCGTAAACACCGACAAGCTCATCTTT	CVNTDKLIF	TRAV17	.	TRAJ34	1	-1	-1	6	2	0	0	8.32095e-05	2.11721e-05
4	1.39699e-06	TGTGCTCTGAATAGTGGAGGTAGCAACTATAAACTGACATTT	CALNSGGSNYKLTF	TRAV19	.	TRAJ53	9	-1	-1	8	2	7.29335e-05	0	2.37741e-05	0
4	1.39484e-06	TGTGCTTATAGGAGCGGGAAACCTAACGACTACAAGCTCAGCTTT	CAYRSGKPNDYKLSF	TRAV38-2DV8	.	TRAJ20	15	-1	-1	22	2	9.64966e-05	0	1.78306e-05	0
4	1.39158e-06	TGCATCGTCAGACTAGATCAAACTGGGGCAAACAACCTCTTCTTT	CIVRLDQTGANNLFF	TRAV26-1	.	TRAJ36	11	-1	-1	15	2	9.53746e-05	0	1.78306e-05	0
4	1.39074e-06	TGTGCAGCACGAGGGAGACTATGGTCAGAATTTTGTCTTT	CAARGRL_GQNFVF	TRAV23DV6	.	TRAJ26	8	-1	-1	17	2	0	0	2.37741e-05	7.13165e-05
4	1.38966e-06	TGTGCAATGAGAGAGCCCCGGTTTCAGGAAACACACCTCTTGTCTTT	CAMREPRF_GNTPLVF	TRAV14DV4	.	TRAJ29	14	-1	-1	22	2	0	0	1.78306e-05	9.47172e-05
4	1.38829e-06	TGTGCTGTGTTTAGTATTAATGCTGGTGGTACTAGCTATGGAAAGCTGACATTT	CAVFSINAGGTSYGKLTF	TRAV21	.	TRAJ52	8	-1	-1	17	2	7.06894e-05	0	2.37741e-05	0
4	1.38637e-06	TGTGCTGTGGAATCAGCCAGGAAACACACCTCTTGTCTTTGGAAAGGGCACAAGACTTTCTGTGATTGCAAAGGCCTGAGTCAAGGTTATTGCAATAGCACTAAAGACTGTGTAACACCAATGCAGGCAAATCAACCTTT	CAVESARKHTSCLWKGHKTFCDC_RPESRLLQ*H*RLCNTNAGKSTF	TRAV22	.	TRAJ27	10	-1	-1	112	2	0	0	3.56612e-05	4.68015e-05
4	1.38397e-06	TGTGCAGCAATACGTGCAGACTGGGAGTTACCAACTCACTTTC	CAAIRAD_GSYQLTF	TRAV29DV5	.	TRAJ28	9	-1	-1	20	2	0.000494826	0	0	3.34296e-06
4	1.38018e-06	TGTGCTGTGGCGAGAGGAGGAAGCTACATACCTACATTT	CAVARGGSYIPTF	TRAV22	.	TRAJ6	9	-1	-1	14	2	0.000488093	0	0	3.34296e-06
4	1.37291e-06	TGTGCAGGCTGGACTTACTATGGTCAGAATTTTGTCTTT	CAGWTYYGQNFVF	TRAV25	.	TRAJ26	7	-1	-1	16	2	0	0	2.97177e-05	5.34874e-05
4	1.37061e-06	TGTGCTCTGCCAATAACAATGACATGCGCTTT	CALPI_NDMRF	TRAV6	.	TRAJ43	7	-1	-1	10	2	0	0	4.16048e-05	3.78869e-05
4	1.36598e-06	TGTGCCGTGAATGCGCCGGAATAACAATGCCAGACTCATGTTT	CAVNAPE_NNARLMF	TRAV8-1	.	TRAJ31	15	-1	-1	15	2	0	0	1.78306e-05	8.6917e-05
4	1.35409e-06	TGCGGCACAGGGGATTATAGTGGAGGTAGCAACTATAAACTGACATTTGGAAAAGGAACTCTCTTAACCGTGAATCCAAAGCACATCAAGAAGAGGGGTGAAGTGACAAAAGGGAGTTTATTGTGAGGCATCAAACACTGTGATACTCACGGGAGGAGGAAACAAACTCACCTTT	CGTGDYSGGSNYKLTFGKGTLLTVNPKHI_RRGVK*QKGVYCEASNTVILTGGGNKLTF	TRAV30	.	TRAJ10	9	-1	-1	142	2	0	0	2.37741e-05	6.24019e-05
4	1.34552e-06	TGTGCTGTGAGGCTTTAAAACCTCCTACGACAAGGTGATATTT	CAVRL*N_SYDKVIF	TRAV21	.	TRAJ50	12	-1	-1	16	2	0	0	4.16048e-05	3.45439e-05
4	1.34428e-06	TGTGTTGTGAGTTGGGGAACTGACAGCTGGGGGAAATTGCAGTTT	CVVSWGTDSWGKLQF	TRAV8-2	.	TRAJ24	11	-1	-1	17	2	0	0	7.13224e-05	2.00578e-05
4	1.34303e-06	TGCATCGTCACGGGAGTCAGGAGGAGGTGCTGACGGACTCACCTTT	CIVTGVRR_GADGLTF	TRAV26-1	.	TRAJ45	9	-1	-1	16	2	0	0	2.97177e-05	4.79158e-05
4	1.33998e-06	TGCATCGTCAGATTAACATTGACTGGAGCCAATAGTAAGCTGACATTT	CIVRLTLTGANSKLTF	TRAV26-1	.	TRAJ56	11	-1	-1	21	2	1.12205e-06	0	0	0
4	1.33998e-06	TGCCTCGTGGGTCCCTTGATTTATAACCAGGGAGGAAAGCTTATCTTC	CLVGPLIYNQGGKLIF	TRAV4	.	TRAJ23	11	-1	-1	16	2	1.12205e-06	0	0	0
4	1.33986e-06	TGTGCTTATAGGACCTATACCGGCACTGCCAGTAAACTCACCTTT	CAYRTYTGTASKLTF	TRAV38-2DV8	.	TRAJ44	12	-1	-1	16	2	2.24411e-06	0	0	0
4	1.33978e-06	TGTGCAGAGAGTGAGTACAGCAGTGCTTCCAAGATAATCTTT	CAESEYSSASKIIF	TRAV5	.	TRAJ3	11	-1	-1	14	2	6.73232e-06	0	0	0
4	1.33927e-06	TGTGCAGCACCAATCCTCAGGGCGGATCTGAAAAGCTGGTCTTT	CAAPILR_GSEKLVF	TRAV13-1	.	TRAJ57	8	-1	-1	15	2	0	0	1.18871e-05	0.000118118
4	1.33673e-06	TGTGCTCTAGATAGGCTTTGGGAATGTGCTGCATTGC	CALDRL_GNVLHC	TRAV6	.	TRAJ35	10	-1	-1	9	2	0	0	8.32095e-05	1.67148e-05
4	1.33572e-06	TGTGCTGTGAGGACCCATAATGCAGGCAACATGCTCACCTTT	CAVRTHNAGNMLTF	TRAV8-6	.	TRAJ39	10	-1	-1	16	2	0.000310809	0	0	4.45728e-06
4	1.33417e-06	TGCCTCGTGGTAAAGGATACAGCACCCTCACCTTTGGGAAGGGGACTATGCTTCTAGTCTCTCCAGAGCACATCAAGAAGAGGGGTGAAGTGACAAAAGGGAGTTTATTGTGAGGCATCAAACACTGTGATACTCACGGGAGGAGGAAACAAACTCACCTTT	CLVVKDTAPSPLGRGLCF*SLQSTSRRGVK*QKGVYCEASNTVILTGGGNKLTF	TRAV4	.	TRAJ10	9	-1	-1	129	2	0	0	4.75483e-05	2.89723e-05
4	1.33289e-06	TGTGCTGTGAGTGAAAGGACCGGCACTGCCAGTAAACTCACCTTT	CAVSERTGTASKLTF	TRAV8-4	.	TRAJ44	13	-1	-1	18	2	0	0	5.34918e-05	2.56294e-05
4	1.329e-06	TGTGCTCTGAGTGAGAAAGGCGGAACAGAGATGACAAGATCATCTTT	CALSEKGG_RDDKIIF	TRAV19	.	TRAJ30	14	-1	-1	22	2	0	0	7.13224e-05	1.89434e-05
4	1.32109e-06	TGTGCTGTGCAGTTGGAAAACTTCAACAAATTTTACTTT	CAVQLENFNKFYF	TRAV20	.	TRAJ21	11	-1	-1	18	2	0	0	3.56612e-05	3.67726e-05
4	1.31842e-06	TGTGCTGTGGAGGAATCTGGCGACTACAAGCTCAGCTTT	CAVEESGDYKLSF	TRAV2	.	TRAJ20	13	-1	-1	20	2	0	0	1.18871e-05	0.000109203
3	1.3148e-06	TGTGCTGTCACATCTGGTTCTGCAAGGCAACTGACCTTT	CAVTSGSARQLTF	TRAV35	.	TRAJ22	6	-1	-1	12	2	1.79529e-05	0	7.13224e-05	0
3	1.31299e-06	TGCATCGTCAGAGTTTAAACGACTACAAGCTCAGCTTT	CIVRV*_DYKLSF	TRAV26-1	.	TRAJ20	13	-1	-1	17	2	0	0	7.13224e-05	1.78291e-05
3	1.31299e-06	TTTACCTTATACTCTGGGGCTGGGAGTTACCAACTCACTTTC	FTLYSGAGSYQLTF	TRAV21	.	TRAJ28	0	-1	-1	8	2	0	0	1.78306e-05	7.13165e-05
3	1.31064e-06	TGTGCTCTGAAAACCTCCTACGACAAGGTGATATTT	CALKTSYDKVIF	TRAV9-2	.	TRAJ50	9	-1	-1	7	2	4.03939e-05	0	0	3.1201e-05
3	1.30885e-06	TGTGCTCTTGGGGAACTCTAGACCGGCACTGCCAGTAAACTCACCTTT	CALGEL*TGTASKLTF	TRDV1	.	TRAJ44	16	-1	-1	21	2	0	0	5.34918e-05	2.34007e-05
3	1.30885e-06	TGTGTGGTGAAGGGAAGTAACAATGCCAGACTCATGTTT	CVVKGSNNARLMF	TRAV12-1	.	TRAJ31	10	-1	-1	17	2	0	0	4.16048e-05	3.00866e-05
3	1.30467e-06	TGTGCTTTCATGAAGCATGCGGATGACAAGATCATCTTT	CAFMKHADDKIIF	TRAV38-1	.	TRAJ30	19	-1	-1	21	2	0	0	3.56612e-05	3.45439e-05
3	1.30467e-06	TGTGGAGCGCTTTCTACCTCAGGAACCTACAAATACATCTTT	CGALSTSGTYKYIF	TRAV34	.	TRAJ40	7	-1	-1	13	2	0	0	3.56612e-05	3.45439e-05
3	1.30186e-06	TGTGCTTTTTGTGGGAATGACATGCGCTTT	CAFCGNDMRF	TRAV41	.	TRAJ43	5	-1	-1	15	2	0	0	2.37741e-05	5.12587e-05
3	1.30059e-06	TGTGCAGGATTTTCCTATACTGGAGGCTTCAAAACTATCTTT	CAGFSYTGGFKTIF	TRAV27	.	TRAJ9	8	-1	-1	16	2	1.12205e-06	0.00107991	0	0
3	1.30059e-06	TGTGCAGAGGCTCGGTTTTCAGATGGCCAGAAGCTGCTCTTT	CAEARFSDGQKLLF	TRAV13-2	.	TRAJ16	8	-1	-1	12	2	1.12205e-06	0.00107991	0	0
3	1.30059e-06	TGTGCAGCCGCCCATTCAGGAAACACACCTCTTGTCTTT	CAAAHSGNTPLVF	TRAV13-1	.	TRAJ29	7	-1	-1	13	2	1.12205e-06	0.00107991	0	0
3	1.30059e-06	TGTGCTGTCAGGGACGCAGAAACCAGTGGCTCTAGGTTGACCTTT	CAVRDAETSGSRLTF	TRAV41	.	TRAJ58	10	-1	-1	17	2	1.12205e-06	0.00107991	0	0
3	1.30044e-06	TGTGTGGTGAACATCAGTCTCAGGAGGAGGTGCTGACGGACTCACCTTT	CVVNISLR_GGADGLTF	TRAV12-1	.	TRAJ45	13	-1	-1	19	2	0	0	1.78306e-05	6.79735e-05
3	1.29901e-06	TGTGCTTTCATGGATGATAACTATGGTCAGAATTTTGTCTTT	CAFMDDNYGQNFVF	TRAV38-1	.	TRAJ26	11	-1	-1	15	2	0	0	4.16048e-05	2.89723e-05
3	1.29033e-06	TGTGCTTATGATCGCTTTGGAAATGAGAAATTAACCTTT	CAYDRFGNEKLTF	TRAV38-2DV8	.	TRAJ48	8	-1	-1	14	2	0	0	6.53789e-05	1.78291e-05
3	1.28739e-06	TGTGCTGTGAGTGAGACGCAGGCAAATCAACCTTT	CAVSET_GKSTF	TRAV8-6	.	TRAJ27	13	-1	-1	17	2	0	0	3.56612e-05	3.23153e-05
3	1.2862e-06	TGTGCAGTCTTATACAACTTCAACAAATTTTACTTT	CAVLYNFNKFYF	TRAV13-1	.	TRAJ21	6	-1	-1	10	2	9.64966e-05	0	1.18871e-05	0
3	1.283e-06	TGTGCTCTTGGGGAACTGAGCTCAGGAACCTACAAATACATCTTT	CALGELSSGTYKYIF	TRDV1	.	TRAJ40	16	-1	-1	20	2	6.73232e-06	0	0	0.000168262
3	1.28142e-06	TGTGCTGTGCAGACCGATGGCCAGAAGCTGCTCTTT	CAVQTDGQKLLF	TRAV20	.	TRAJ16	11	-1	-1	15	2	0	0	0.00010104	1.11432e-05
3	1.28128e-06	TGTGCTGTGGGGTACAATAACAATGACATGCGCTTT	CAVGYNNNDMRF	TRAV8-3	.	TRAJ43	10	-1	-1	11	2	6.73232e-05	0	0	1.67148e-05
3	1.27668e-06	TGTGCTCTATCCAACGACTACAAGCTCAGCTTT	CALSNDYKLSF	TRAV9-2	.	TRAJ20	7	-1	-1	12	2	2.91734e-05	0	0	3.78869e-05
3	1.27378e-06	TGTGCTGTGCATGGCTCTGGCAACACAGGCAAACTAATCTTT	CAVHGSGNTGKLIF	TRAV20	.	TRAJ37	10	-1	-1	9	2	4.2638e-05	0	0	2.56294e-05
3	1.26912e-06	TGCATCGTCAGAGTCGAACAGGCAGGAACTGCTCTGATCTTT	CIVRVEQAGTALIF	TRAV26-1	.	TRAJ15	15	-1	-1	18	2	0	0	3.56612e-05	3.00866e-05
3	1.26912e-06	TGTGCAGAGATACGAGGTTCTGCAAGGCAACTGACCTTT	CAEIRGSARQLTF	TRAV13-2	.	TRAJ22	9	-1	-1	15	2	0	0	3.56612e-05	3.00866e-05
3	1.26597e-06	TGTGTTGTGAGTTTTCCTGGTTCTGCAAGGCAACTGACCTTT	CVVSFPGSARQLTF	TRAV8-2	.	TRAJ22	11	-1	-1	16	2	0	0	4.75483e-05	2.22864e-05
3	1.25958e-06	TGCGGCACGTTCCTTTCTGGTGGCTACAATAAGCTGATTTTT	CGTFLSGGYNKLIF	TRAV30	.	TRAJ4	7	-1	-1	13	2	0	0	2.37741e-05	4.34585e-05
3	1.25479e-06	TGTGCAGCAAGCGCGATCGATGCAGGCAAATCAACCTTT	CAASAIDAGKSTF	TRAV29DV5	.	TRAJ27	14	-1	-1	19	2	8.52761e-05	0	1.18871e-05	0
3	1.2547e-06	TGTGCCTCCAATACTCACGGGAGGAGGAAACAAACTCACCTTT	CASNTHG_GGNKLTF	TRAV12-2	.	TRAJ10	5	-1	-1	10	2	0	0	1.78306e-05	5.68303e-05
3	1.25303e-06	TGTGCTGTCCTCGAAGCAACTGCAAGGCAACTGACCTTT	CAVLEATARQLTF	TRAV41	.	TRAJ22	8	-1	-1	19	2	0.000180651	0	0	5.5716e-06
3	1.24973e-06	TGTGCAGCAAGCCGAGGGGGATATAACCAGGGAGGAAAGCTTATCTTC	CAASRGGYNQGGKLIF	TRAV29DV5	.	TRAJ23	11	-1	-1	21	2	0	0	2.97177e-05	3.34296e-05
3	1.24973e-06	TGTGCTGTCCTACTTGTCTCAGGAACCTACAAATACATCTTT	CAVLLVSGTYKYIF	TRAV21	.	TRAJ40	7	-1	-1	17	2	0	0	2.97177e-05	3.34296e-05
3	1.2447e-06	TGTGTGGTGAGCGCGAGGATACAGCACCCTCACCTTTGGGAAGGGGACTATGCTTCTAGTCTCTCCAGGAGTAACTCAATAGCTATTTTAAAGCTTGAGTGTTTTCTAACTCATTAGAGCACATCAAGAAGAGGGGTGAAGTGACAAAAGGGAGTTTATTGTGAGGCATCAAACACTGTGATACTCACGGGAGGAGGAAACAAACTCACCTTT	CVVSARIQHPHLWEGDYASSLSRSNSIAILKLECFLTH*STSRRGVK*QKGVYCEASNTVILTGGGNKLTF	TRAV10	.	TRAJ10	14	-1	-1	180	2	0	0	1.78306e-05	5.46017e-05
3	1.24129e-06	TGTGCTCTAAGTGTTAATAAGTTTGAGGGCGGATCTGAAAAGCTGGTCTTT	CALSVNKFEGGSEKLVF	TRAV16	.	TRAJ57	12	-1	-1	25	2	0	0	2.97177e-05	3.23153e-05
3	1.23785e-06	TGTGCTGTGAGATCCGGGGATAGCAACTATCAGTTAATCTGGGGCGCTGGGACCAAGCTAATTATAAAGCCAGAGGCCTGAGTCAAGGTTATTGCAATAGCACTAAAGACTGTGTAACACCAATGCAGGCAAATCAACCTTT	CAVRSGDSNYQLIWGAGTKLIIKP_RPESRLLQ*H*RLCNTNAGKSTF	TRAV1-2	.	TRAJ27	11	-1	-1	114	2	0	0	6.53789e-05	1.44862e-05
3	1.23544e-06	TGTGCTGCACATTATGGGAACAACAGACTCGCTTTT	CAAHYGNNRLAF	TRAV8-6	.	TRAJ7	6	-1	-1	12	2	4.48821e-06	0	0	0
3	1.23261e-06	TGTGCTCTGAGGCCCCCTAATGCTGGCAACAACCGTAAGCTGATTTGG	CALRPPNAGNNRKLIW	TRAV19	.	TRAJ38	10	-1	-1	17	2	0	0	2.37741e-05	3.90012e-05
3	1.22535e-06	TGTGCTGTGACCTATAATGCTGGTGGTACTAGCTATGGAAAGCTGACATTT	CAVTYNAGGTSYGKLTF	TRAV8-4	.	TRAJ52	9	-1	-1	14	2	5.04924e-05	0	0	1.78291e-05
3	1.22368e-06	TGTGTATATGACATGCGCTTT	CVYDMRF	TRAV38-2DV8	.	TRAJ43	3	-1	-1	7	2	0	0	5.34918e-05	1.67148e-05
3	1.22368e-06	TGTGCAGCAAGACTCGGATTTGGAAATGAGAAATTAACCTTT	CAARLGFGNEKLTF	TRAV29DV5	.	TRAJ48	10	-1	-1	18	2	0	0	1.78306e-05	5.01444e-05
3	1.21821e-06	TGTGCAGAGAATAGGTACCACACCGACAAGCTCATCTTT	CAENRYHTDKLIF	TRAV13-2	.	TRAJ34	12	-1	-1	19	2	0	0	5.94354e-06	0.00014709
3	1.21819e-06	TGTGCAATAAGATACAGCACCCTCACCTTT	CAIRYSTLTF	TRAV14DV4	.	TRAJ11	11	-1	-1	10	2	0	0	2.37741e-05	3.67726e-05
3	1.21819e-06	TGCATCGTCAGAGTCGATTCGCCCAGGGGTCGTGGGGCTGGGAGTTACCAACTCACTTTCGGGAAGGGGACCAAACTCTCGGTCATACCAAAGGCCTGAGTCAAGGTTATTGCAATAGCACTAAAGACTGTGTAACACCAATGCAGGCAAATCAACCTTT	CIVRVDSPRGRGAGSYQLTFGKGTKLS_SYQRPESRLLQ*H*RLCNTNAGKSTF	TRAV26-1	.	TRAJ27	15	-1	-1	132	2	0	0	2.37741e-05	3.67726e-05
3	1.21448e-06	TGTGCTTATTTTAGAATGTATTCAGGAGGAGGTGCTGACGGACTCACCTTT	CAYFRMYSGGGADGLTF	TRAV38-2DV8	.	TRAJ45	8	-1	-1	15	2	0	0	5.94354e-05	1.44862e-05
3	1.21447e-06	TGTGCAATGAGAGTGGAGGGGAAATGAGAAATTAACCTTT	CAMRVEG_NEKLTF	TRAV14DV4	.	TRAJ48	12	-1	-1	19	2	0	0	2.97177e-05	2.89723e-05
3	1.2126e-06	TGTGCTGTGGCTGGCAACACAGGCAAACTAATCTTT	CAVAGNTGKLIF	TRAV8-3	.	TRAJ37	9	-1	-1	10	2	0	0	1.78306e-05	4.79158e-05
3	1.20999e-06	TGTGCCGTGAAAGGAGGAGGTGCTGACGGACTCACCTTT	CAVKGGGADGLTF	TRAV12-2	.	TRAJ45	10	-1	-1	11	2	2.91734e-05	0	0	2.89723e-05
3	1.20856e-06	TGTGCTACGGACAGAGGCTCAACCCTGGGGAGGCTATACTTT	CATDRGSTLGRLYF	TRAV17	.	TRAJ18	11	-1	-1	9	2	2.35631e-05	0	0	3.56583e-05
3	1.20692e-06	TGTGGAGCAGACCATGACATGCGCTTT	CGADHDMRF	TRAV34	.	TRAJ43	11	-1	-1	13	2	0	0	8.32095e-05	1.00289e-05
3	1.20691e-06	TGTGCTTTTTAACCAGTTCTATTTT	CAF*_QFYF	TRAV38-2DV8	.	TRAJ49	6	-1	-1	9	2	0	0	5.34918e-05	1.56005e-05
3	1.20691e-06	TGTGCAGAGAGTAACTGACAGCTGGGGGAAATTGCAGTTT	CAESN*Q_WGKLQF	TRAV25	.	TRAJ24	6	-1	-1	12	2	0	0	1.78306e-05	4.68015e-05
3	1.20691e-06	TGTGCCTCACATCAGGAAACACACCTCTTGTCTTT	CASHQE_TPLVF	TRAV29DV5	.	TRAJ29	4	-1	-1	11	2	0	0	1.78306e-05	4.68015e-05
3	1.20691e-06	TGTGCTCTTAACGACTACAAGCTCAGCTTTGGAGCCGGAACCACAGTAACTGTAAGAGCAAAGCACATCAAGAAGAGGGGTGAAGTGACAAAAGGGAGTTTATTGTGAGGCATCAAACACTGTGATACTCACGGGAGGAGGAAACAAACTCACCTTT	CALNDYKLSFGAGTTVTVRAKHIKKR_VK*QKGVYCEASNTVILTGGGNKLTF	TRAV9-2	.	TRAJ10	7	-1	-1	124	2	0	0	4.16048e-05	2.00578e-05
3	1.20691e-06	TGTGCTGTGAACCACCTCAGGAACCTACAAATACATCTTT	CAVNHLR_TYKYIF	TRAV8-6	.	TRAJ40	9	-1	-1	13	2	0	0	4.16048e-05	2.00578e-05
3	1.20691e-06	TGTGCAGCAAGCGTCTATAATGCTGGCAACAACCGTAAGCTGATTTGG	CAASVYNAGNNRKLIW	TRAV29DV5	.	TRAJ38	12	-1	-1	15	2	0	0	3.56612e-05	2.34007e-05
3	1.20305e-06	TGTGCAATGAGAAAGGACACCGACAAGCTCATCTTT	CAMRKDTDKLIF	TRAV12-3	.	TRAJ34	10	-1	-1	16	2	0	0	2.37741e-05	3.45439e-05
3	1.19915e-06	TGTGCTACGGGAATTTCAGGATACAGCACCCTCACCTTT	CATGISGYSTLTF	TRAV17	.	TRAJ11	9	-1	-1	14	2	0	0	1.18871e-05	6.79735e-05
3	1.19519e-06	TGCATCGTCAGAGTCGCCCACTCTGGTTCTGCAAGGCAACTGACCTTT	CIVRVAHSGSARQLTF	TRAV26-1	.	TRAJ22	16	-1	-1	21	2	0	0	4.75483e-05	1.67148e-05
3	1.19319e-06	TGTGCTGTGGCTACGGTTCAGGAGGAGGTGCTGACGGACTCACCTTT	CAVATVQE_GADGLTF	TRAV8-3	.	TRAJ45	9	-1	-1	16	2	0	0	4.16048e-05	1.89434e-05
3	1.18506e-06	TGTGCTGTCATGGCTCAGGGCGGATCTGAAAAGCTGGTCTTT	CAVMAQGGSEKLVF	TRAV21	.	TRAJ57	7	-1	-1	13	2	0	0	2.97177e-05	2.56294e-05
3	1.18463e-06	TGTGCTTTCAAGGAGGTCGACACCGGTAACCAGTTCTATTTT	CAFKEVDTGNQFYF	TRAV38-1	.	TRAJ49	9	-1	-1	19	2	4.2638e-05	0	1.78306e-05	0
3	1.18461e-06	TGTGCTGTGAGGATGGATAGCAGCTATAAATTGATCTTC	CAVRMDSSYKLIF	TRAV21	.	TRAJ12	11	-1	-1	10	2	3.59057e-05	0	0	2.11721e-05
3	1.18069e-06	TGTGCTCTAAAAGAAACCAGTGGCTCTAGGTTGACCTTT	CALKETSGSRLTF	TRAV16	.	TRAJ58	9	-1	-1	10	2	2.58072e-05	0	0	2.89723e-05
3	1.1791e-06	TGTGCTGTCTCAACCGGTAACCAGTTCTATTTT	CAVSTGNQFYF	TRAV20	.	TRAJ49	7	-1	-1	12	2	3.02954e-05	0	0	2.4515e-05
3	1.17881e-06	TGTGCAGAGGTCCGGGTATGCACTCAACTTT	CAEVR_YALNF	TRAV13-2	.	TRAJ41	8	-1	-1	10	2	0	0	2.37741e-05	3.1201e-05
3	1.17458e-06	TGTGCTCCCCACATATATCCAATCAGGGCGGATCTGAAAAGCTGGTCTTT	CAPHIYPI_GGSEKLVF	TRAV38-2DV8	.	TRAJ57	5	-1	-1	22	2	0	0	1.18871e-05	6.12876e-05
3	1.17027e-06	TGTGCTGTGCAGGCAGGTCTGGTGGCTACAATAAGCTGATTTTT	CAVQAGL_GYNKLIF	TRAV20	.	TRAJ4	13	-1	-1	17	2	0	0	5.34918e-05	1.33718e-05
3	1.17027e-06	TGTGCTGTCTTCGACTTCTGGGGCTGGGAGTTACCAACTCACTTTC	CAVFDFWG_GSYQLTF	TRAV21	.	TRAJ28	7	-1	-1	16	2	0	0	5.34918e-05	1.33718e-05
3	1.17027e-06	TGTGCTGTGGAGCACAACTGACAGCTGGGGGAAATTGCAGTTT	CAVEHN*_SWGKLQF	TRAV22	.	TRAJ24	12	-1	-1	13	2	0	0	1.78306e-05	4.01155e-05
3	1.16591e-06	TGTGCAGGGGAGTCCGTCAATAACAATGACATGCGCTTT	CAGESVNNNDMRF	TRAV25	.	TRAJ43	8	-1	-1	17	2	0	0	1.18871e-05	5.9059e-05
3	1.16531e-06	TGTGCTTCTTCTGGTTCTGCAAGGCAACTGACCTTT	CASSGSARQLTF	TRAV38-1	.	TRAJ22	6	-1	-1	5	2	0.00012567	0	0	5.5716e-06
3	1.16369e-06	TGTGCAGAGAGGGCCTATGGTCAGAATTTTGTCTTT	CAERAYGQNFVF	TRAV13-2	.	TRAJ26	9	-1	-1	14	2	0	0	1.78306e-05	3.90012e-05
3	1.16147e-06	TGTGCTCCTCCAGGCGACAAATTTTACTTT	CAPPGDKFYF	TRAV19	.	TRAJ21	6	-1	-1	16	2	0	0	4.75483e-05	1.44862e-05
3	1.1611e-06	TGTGCTGTAATGAACACAGGCTTTCAGAAACTTGTATTT	CAVMNTGFQKLVF	TRAV2	.	TRAJ8	7	-1	-1	9	2	5.61027e-05	0	0	1.22575e-05
3	1.1594e-06	TGTGCAGGGGCCAACCAGGCAGGAACTGCTCTGATCTTT	CAGANQAGTALIF	TRAV25	.	TRAJ15	8	-1	-1	8	2	1.45867e-05	0	0	4.68015e-05
3	1.159e-06	TGTGTGGTGAACGACCAGGCAGGAACTGCTCTGATCTTT	CVVNDQAGTALIF	TRAV12-1	.	TRAJ15	11	-1	-1	13	2	5.61027e-06	0	0	0.000121461
3	1.15697e-06	TGTGCTGTCCGAATTTGAAGGAATATGGAAACAAGCTGGTCTTT	CAVRI*R_YGNKLVF	TRAV41	.	TRAJ47	8	-1	-1	19	2	0	0	1.18871e-05	5.68303e-05
3	1.15697e-06	TGTGCTGTCCCCGGATGCTGGCAACAACCGTAAGCTGATTTGG	CAVPGCW_NNRKLIW	TRAV22	.	TRAJ38	7	-1	-1	14	2	0	0	1.78306e-05	3.78869e-05
3	1.15685e-06	TGTGCAGCAAGTAAGGACGACTACAAGCTCAGCTTT	CAASKDDYKLSF	TRAV13-1	.	TRAJ20	12	-1	-1	16	2	6.05909e-05	0	0	1.11432e-05
3	1.15428e-06	TGTGCTCTAAGTGGAGGTAGCAACTATAAACTGACATTT	CALSGGSNYKLTF	TRAV16	.	TRAJ53	13	-1	-1	9	2	9.98628e-05	0	0	6.68592e-06
3	1.15239e-06	TGTGCTCTAAGTGCCGACGATACTCTGGGGCTGGGAGTTACCAACTCACTTTC	CALSADDTL_AGSYQLTF	TRAV16	.	TRAJ28	12	-1	-1	19	2	0	0	2.97177e-05	2.22864e-05
3	1.15239e-06	TGTGCCCTAAACTCAGGGCGGATCTGAAAAGCTGGTCTTT	CALNSGR_SEKLVF	TRAV38-2DV8	.	TRAJ57	4	-1	-1	9	2	0	0	2.97177e-05	2.22864e-05
3	1.14371e-06	TGTGCTGTGAGAACTGGGGCAAACAACCTCTTCTTT	CAVRTGANNLFF	TRAV21	.	TRAJ36	10	-1	-1	11	2	9.53746e-05	0	0	6.68592e-06
3	1.14303e-06	TGTGCTCTTGGGCCGTGGGATCCAGGAAACACACCTCTTGTCTTTGGAAAGGGCACAAGACTTTCTGTGATTGCAAAGGCCTGAGTCAAGGTTATTGCAATAGCACTAAAGACTGTGTAACACCAATGCAGGCAAATCAACCTTT	CALGPWDPGNTPLVFGKGTRLSVI_QRPESRLLQ*H*RLCNTNAGKSTF	TRDV1	.	TRAJ27	11	-1	-1	117	2	0	0	7.13224e-05	8.91456e-06
3	1.14303e-06	TGTGCAATGAGTCTTTCTGGTGGCTACAATAAGCTGATTTTT	CAMSLSGGYNKLIF	TRAV12-3	.	TRAJ4	10	-1	-1	13	2	0	0	4.75483e-05	1.33718e-05
3	1.14302e-06	TGTGCTGTGAGAGTACTCTGGGGCTGGGAGTTACCAACTCACTTTC	CAVRVLWG_GSYQLTF	TRAV21	.	TRAJ28	10	-1	-1	13	2	0	0	3.56612e-05	1.78291e-05
3	1.14302e-06	TGTGCTTATAAGAGAGAACATAACAATGCCAGACTCATGTTT	CAYKREHNNARLMF	TRAV38-2DV8	.	TRAJ31	13	-1	-1	19	2	0	0	1.78306e-05	3.56583e-05
3	1.14302e-06	TGTGGCACAGGGACTAGGGGACGGGCAGGAGAGCACTTACTTTT	CGTGTRG_GRRALTF	TRAV30	.	TRAJ5	9	-1	-1	20	2	0	0	2.37741e-05	2.67437e-05
3	1.141e-06	TGTGCTCTGAAACATAACTATGGTCAGAATTTTGTCTTT	CALKHNYGQNFVF	TRAV9-2	.	TRAJ26	9	-1	-1	13	2	7.85438e-06	0	0	8.02311e-05
3	1.13688e-06	TGTGCTCTTTCTTCTGGTTCTGCAAGGCAACTGACCTTT	CALSSGSARQLTF	TRAV16	.	TRAJ22	7	-1	-1	7	2	3.70278e-05	0	0	1.67148e-05
3	1.13491e-06	TGTGCTTATAGGAGCGCTCAGGGCGGATCTGAAAAGCTGGTCTTT	CAYRSAQGGSEKLVF	TRAV38-2DV8	.	TRAJ57	16	-1	-1	16	2	5.16145e-05	0	1.18871e-05	0
3	1.1349e-06	TGTGCTTTCATGACTACTTATATTTCCGGCACTGCCAGTAAACTCACCTTT	CAFMTTYISGTASKLTF	TRAV38-1	.	TRAJ44	12	-1	-1	25	2	2.58072e-05	0	2.37741e-05	0
3	1.1233e-06	TGTGCCCCTCGTACCTCAGGAACCTACAAATACATCTTT	CAPRTSGTYKYIF	TRAV24	.	TRAJ40	5	-1	-1	11	2	0	0	2.37741e-05	2.4515e-05
3	1.12131e-06	TGTGCTCTGCGTTCTTCAGGAAACACACCTCTTGTCTTT	CALRSSGNTPLVF	TRAV9-2	.	TRAJ29	8	-1	-1	14	2	3.70278e-05	0	0	1.56005e-05
3	1.11556e-06	TGTGCAGCAAGTATAAACCCCCAGGGATAACCAGGGAGGAAAGCTTATCTTC	CAASINPQG_NQGGKLIF	TRAV13-1	.	TRAJ23	14	-1	-1	26	2	0	0	5.94354e-06	9.47172e-05
3	1.11542e-06	TGTGCAGCAAGTAGGGGAGGAAGCCAAGGAAATCTCATCTTT	CAASRGGSQGNLIF	TRAV13-1	.	TRAJ42	12	-1	-1	15	2	1.68308e-05	0	0	3.34296e-05
3	1.11445e-06	TGTGCAGTTAATCCTTCAGGAGGAAGCTACATACCTACATTT	CAVNPSGGSYIPTF	TRAV5	.	TRAJ6	6	-1	-1	15	2	1.34646e-05	0	4.16048e-05	0
3	1.11291e-06	TGTGCAGCACTCATCATCAGGGGGTGGTGGTACTAGCTATGGAAAGCTGACATTT	CAALIIRGW_GTSYGKLTF	TRAV13-1	.	TRAJ52	8	-1	-1	24	2	0	0	4.16048e-05	1.33718e-05
3	1.11291e-06	TGTGCAATGCTCACTGGGGCAAACAACCTCTTCTTT	CAMLTGANNLFF	TRAV12-3	.	TRAJ36	8	-1	-1	12	2	0	0	4.16048e-05	1.33718e-05
3	1.1129e-06	TGTGCTGTCCCTAAGGGCGACTACAAGCTCAGCTTT	CAVPKGDYKLSF	TRAV3	.	TRAJ20	7	-1	-1	17	2	0	0	3.56612e-05	1.56005e-05
3	1.10909e-06	TGTGCTGTGCCGTCATCAGGAGGAAGCTACATACCTACATTT	CAVPSSGGSYIPTF	TRAV20	.	TRAJ6	9	-1	-1	13	2	4.60042e-05	0	1.18871e-05	0
3	1.10212e-06	TGTGCTCTAAGTGGATGGAACAATGCCAGACTCATGTTT	CALSGWNNARLMF	TRAV16	.	TRAJ31	13	-1	-1	18	2	0	0	5.94354e-06	8.91456e-05
3	1.1021e-06	TGTGCTGTGAGTCCTGATACTGGAGCCAATAGTAAGCTGACATTT	CAVSPDTGANSKLTF	TRAV21	.	TRAJ56	14	-1	-1	16	2	0	0	2.97177e-05	1.78291e-05
3	1.1021e-06	TGTGCAATGTCTTACGACTACAAGCTCAGCTTT	CAMSYDYKLSF	TRAV12-3	.	TRAJ20	8	-1	-1	9	2	0	0	2.37741e-05	2.22864e-05
3	1.09653e-06	TGCACCTCGCCGGAATATGGAAACAAGCTGGTCTTT	CTSPEYGNKLVF	TRAV26-1	.	TRAJ47	3	-1	-1	11	2	0	0	3.56612e-05	1.44862e-05
3	1.09653e-06	TGTGCAGCAAGCTCTATGTATTCAGGAGGAGGTGCTGACGGACTCACCTTT	CAASSMYSGGGADGLTF	TRAV29DV5	.	TRAJ45	11	-1	-1	15	2	0	0	1.78306e-05	2.89723e-05
3	1.09378e-06	TGTGCTGTATATGGTCAGAATTTTGTCTTT	CAVYGQNFVF	TRAV2	.	TRAJ26	7	-1	-1	9	2	3.81498e-05	0	0	1.33718e-05
3	1.09372e-06	TGTGCAGCAAGTAAATTTGTCTTT	CAASKFVF	TRAV13-1	.	TRAJ26	12	-1	-1	15	2	0	0	6.53789e-05	7.80024e-06
3	1.08947e-06	TGTGCAGAGCGAGGAGGAAGCTACATACCTACATTT	CAERGGSYIPTF	TRAV5	.	TRAJ6	8	-1	-1	11	2	1.68308e-05	0	2.97177e-05	0
3	1.08796e-06	TGTGCTGTGCAGGCGAAAGGGGCTGGGAGTTACCAACTCACTTTCGGGAAGGGGACCAAACTCTCGGTCATACCAAGCCTGAGTCAAGGTTATTGCAATAGCACTAAAGACTGTGTAACACCAATGCAGGCAAATCAACCTTT	CAVQAKGAGSYQLTFGKGTKLSVI_KPESRLLQ*H*RLCNTNAGKSTF	TRAV20	.	TRAJ27	13	-1	-1	115	2	0	0	2.97177e-05	1.67148e-05
3	1.07912e-06	TGTGCTTATAGGAGCGACAAGGTGATATTT	CAYRSDKVIF	TRAV38-2DV8	.	TRAJ50	15	-1	-1	14	2	0	0	5.34918e-05	8.91456e-06
3	1.07912e-06	TGTGCAGCAAGCATACATCCCTATGGGAACAACAGACTCGCTTTT	CAASIHPYGNNRLAF	TRAV23DV6	.	TRAJ7	13	-1	-1	20	2	0	0	3.56612e-05	1.33718e-05
3	1.07912e-06	TGTGCAGCAAGCCCTACACCCCTACCGGCACTGCCAGTAAACTCACCTTT	CAASPTPL_GTASKLTF	TRAV29DV5	.	TRAJ44	11	-1	-1	22	2	0	0	1.78306e-05	2.67437e-05
3	1.07836e-06	TGTGCTGTGAACACCGACAAGCTCATCTTT	CAVNTDKLIF	TRAV21	.	TRAJ34	9	-1	-1	9	2	0.000106595	0	0	4.45728e-06
3	1.07721e-06	TGTGCTGTCCCCAATTATGGAGGAAGCCAAGGAAATCTCATCTTT	CAVPNYGGSQGNLIF	TRAV8-4	.	TRAJ42	7	-1	-1	12	2	7.06894e-05	0	0	6.68592e-06
3	1.07566e-06	TGTGCCGTGAACACCGGTAGCAACTATCAGTTAATCTGG	CAVNTGSNYQLIW	TRAV12-2	.	TRAJ33	12	-1	-1	17	2	1.12205e-06	0	0	0
3	1.07556e-06	TGCCTCGTGGGTGACGGAAACACAGGCTTTCAGAAACTTGTATTT	CLVGDGNTGFQKLVF	TRAV4	.	TRAJ8	14	-1	-1	18	2	2.24411e-06	0	0	0
3	1.07556e-06	TGTGCTCTGAGGGGATATTCAGGAAACACACCTCTTGTCTTT	CALRGYSGNTPLVF	TRAV9-2	.	TRAJ29	10	-1	-1	16	2	2.24411e-06	0	0	0
3	1.07556e-06	TGTGCAGCAAGTCGGGCCAGACTCATGTTT	CAASRARLMF	TRAV29DV5	.	TRAJ31	10	-1	-1	15	2	2.24411e-06	0	0	0
3	1.07556e-06	TGTGCTGTGGCATGAGGAGGAAGCTACATACCTACATTT	CAVA*GGSYIPTF	TRAV21	.	TRAJ6	8	-1	-1	9	2	2.24411e-06	0	0	0
3	1.07556e-06	TGTGCTGTGTCTGACAGCTGGGGGAAATTGCAGTTT	CAVSDSWGKLQF	TRAV21	.	TRAJ24	8	-1	-1	10	2	2.24411e-06	0	0	0
3	1.07319e-06	TGTGCTCTGGCCAACCAGGCAGGAACTGCTCTGATCTTT	CALANQAGTALIF	TRAV9-2	.	TRAJ15	8	-1	-1	7	2	5.94688e-05	0	0	7.80024e-06
3	1.07305e-06	TGTGCTTATAGGACCGATCAGGGCGGATCTGAAAAGCTGGTCTTT	CAYRTDQGGSEKLVF	TRAV38-2DV8	.	TRAJ57	12	-1	-1	17	2	0	0	2.97177e-05	1.56005e-05
3	1.07305e-06	TGCATCGTCAGAGTTCTTTTATAGGCTTTGGGAATGTGCTGCATTGC	CIVRVLL*_FGNVLHC	TRAV26-1	.	TRAJ35	13	-1	-1	20	2	0	0	2.97177e-05	1.56005e-05
3	1.06685e-06	TGTGCTCTTGGGGAACCGGATGGTTTATGGAGGAAGCCAAGGAAATCTCATCTTT	CALGEPDGL_GGSQGNLIF	TRDV1	.	TRAJ42	15	-1	-1	24	2	0	0	1.18871e-05	3.78869e-05
3	1.06678e-06	TGTGCTGTGAAGGATAGCAACTATCAGTTAATCTGG	CAVKDSNYQLIW	TRAV1-2	.	TRAJ33	9	-1	-1	11	2	0.000134646	0	0	3.34296e-06
3	1.06675e-06	TGTGCCGTATACTCTGGGGCTGGGAGTTACCAACTCACTTTC	CAVYSGAGSYQLTF	TRAV8-1	.	TRAJ28	7	-1	-1	8	2	8.07879e-05	0	0	5.5716e-06
3	1.05647e-06	TGTGCTCTGCGCGGAATGAGACGTGGGAACAACAGACTCGCTTTT	CALRGMRRGNNRLAF	TRAV19	.	TRAJ7	8	-1	-1	23	2	5.49806e-05	0	0	7.80024e-06
3	1.05545e-06	TGTGTGGTGACCCAGGGAGGCTTTGGGAATGTGCTGCATTGC	CVVTQGGFGNVLHC	TRAV12-1	.	TRAJ35	9	-1	-1	17	2	1.79529e-05	0	2.37741e-05	0
3	1.054e-06	TGTGCTGTGAGTTCCTACTACAGCAGTGCTTCCAAGATAATCTTT	CAVSSYYSSASKIIF	TRAV8-6	.	TRAJ3	11	-1	-1	18	2	0	0	1.18871e-05	3.56583e-05
3	1.05069e-06	TGTGCTGGGCAGCTTCTGGATGGAGGAAGCCAAGGAAATCTCATCTTT	CAGQLLDGGSQGNLIF	TRAV35	.	TRAJ42	13	-1	-1	19	2	0	0	5.34918e-05	7.80024e-06
3	1.05069e-06	TGTGCCGTGAATGCCTTCAGGATACAGCACCCTCACCTTT	CAVNAFR_YSTLTF	TRAV8-1	.	TRAJ11	13	-1	-1	15	2	0	0	4.16048e-05	1.00289e-05
3	1.05068e-06	TGTGTTTGCTCTACCGGGTTAATAGGAAACTGACATTT	CVCSTG_NRKLTF	TRAV36DV7	.	TRAJ61	3	-1	-1	11	2	0	0	1.78306e-05	2.34007e-05
3	1.04878e-06	TGTGCCGTGGATACCTCAGGAACCTACAAATACATCTTT	CAVDTSGTYKYIF	TRAV39	.	TRAJ40	10	-1	-1	11	2	3.47837e-05	0	1.18871e-05	0
3	1.04192e-06	TGTGCTGTGATACTCACGGGAGGAGGAAACAAACTCACCTTT	CAVILTGGGNKLTF	TRAV21	.	TRAJ10	9	-1	-1	9	2	7.18114e-05	0	0	5.5716e-06
3	1.04192e-06	TGTGCCTCCTATGGTCAGAATTTTGTCTTT	CASYGQNFVF	TRAV24	.	TRAJ26	6	-1	-1	8	2	1.34646e-05	0	2.97177e-05	0
3	1.04192e-06	TGTGCAGCCTCGGTCCAGGGCGGATCTGAAAAGCTGGTCTTT	CAASVQGGSEKLVF	TRAV29DV5	.	TRAJ57	7	-1	-1	15	2	1.68308e-05	0	2.37741e-05	0
3	1.04048e-06	TGCTTATAATGCAGGCAACATGCTCACCTTT	CL*CR_NMLTF	TRAV9-2	.	TRAJ39	1	-1	-1	5	2	0	0	2.97177e-05	1.33718e-05
3	1.04048e-06	TGTGCTCTGATTCATGTATAACTATGGTCAGAATTTTGTCTTT	CALIHV*_YGQNFVF	TRAV9-2	.	TRAJ26	9	-1	-1	17	2	0	0	2.37741e-05	1.67148e-05
3	1.04048e-06	TGTGCTCTCTGCCATGGATAGCAACTATCAGTTAATCTGG	CALCHG*_NYQLIW	TRAV38-2DV8	.	TRAJ33	5	-1	-1	11	2	0	0	2.37741e-05	1.67148e-05
3	1.03345e-06	TGTGCAATGAGCCGACCCTCTCTTTCTGGTGGCTACAATAAGCTGATTTTT	CAMSRPSLSGGYNKLIF	TRAV14DV4	.	TRAJ4	10	-1	-1	22	2	0	0	1.18871e-05	3.23153e-05
3	1.03263e-06	TGTGCCTCTACGACGGGAACCTACAAATACATCTTT	CASTTGTYKYIF	TRAV6	.	TRAJ40	4	-1	-1	15	2	6.73232e-06	0	0	5.68303e-05
3	1.02764e-06	TGTGCAGCAAACCAGGCAGGAACTGCTCTGATCTTT	CAANQAGTALIF	TRAV29DV5	.	TRAJ15	9	-1	-1	9	2	3.14175e-05	0	1.18871e-05	0
3	1.02623e-06	TGTGCTCTTACGAAAGCTGCAGGCAACAAGCTAACTTTT	CALTKAAGNKLTF	TRAV16	.	TRAJ17	7	-1	-1	12	2	0	0	4.75483e-05	7.80024e-06
3	1.02623e-06	TGTGCAGCAAAAAGGGGTAGCGGTAACCAGTTCTATTTT	CAAKRGSGNQFYF	TRAV29DV5	.	TRAJ49	9	-1	-1	20	2	0	0	4.16048e-05	8.91456e-06
3	1.02623e-06	TGTGCTCTCGGAGGGGGTGGCTTTGGAAATGAGAAATTAACCTTT	CALGGGGFGNEKLTF	TRAV9-2	.	TRAJ48	7	-1	-1	20	2	0	0	4.16048e-05	8.91456e-06
3	1.02581e-06	TGTGCAGGAGGGGGAAGCCAAGGAAATCTCATCTTT	CAGGGSQGNLIF	TRAV27	.	TRAJ42	9	-1	-1	12	2	8.3032e-05	0	0	4.45728e-06
3	1.01879e-06	TGCATCCTGAGACTCGGTACGGAGGAAGCCAAGGAAATCTCATCTTT	CILRLGTE_SQGNLIF	TRAV26-2	.	TRAJ42	11	-1	-1	20	2	0	0	1.18871e-05	3.00866e-05
3	1.01445e-06	TGTGCTTTTAATAATGCAGGCAACATGCTCACCTTT	CAFNNAGNMLTF	TRAV24	.	TRAJ39	9	-1	-1	8	2	4.48821e-05	0	0	7.80024e-06
3	1.00858e-06	TGTGCTGCTTCGAATTATGGAGGAAGCCAAGGAAATCTCATCTTT	CAASNYGGSQGNLIF	TRAV22	.	TRAJ42	6	-1	-1	11	2	1.79529e-05	0	0	1.89434e-05
3	1.00709e-06	TGTGCTTCTGGGGCTGGGAGTTACCAACTCACTTTC	CASGAGSYQLTF	TRAV38-2DV8	.	TRAJ28	6	-1	-1	6	2	2.0197e-05	0	0	1.67148e-05
3	1.00029e-06	TGTGCTGTGGGTTCAGGAAACACACCTCTTGTCTTT	CAVGSGNTPLVF	TRAV21	.	TRAJ29	8	-1	-1	11	2	3.25396e-05	0	0	1.00289e-05
3	9.96448e-07	TGTGCAGCAAGCGCAATGGGGAATGCAGGCAACATGCTCACCTTT	CAASAMGNAGNMLTF	TRAV29DV5	.	TRAJ39	13	-1	-1	21	2	8.97643e-06	0	3.56612e-05	0
3	9.95077e-07	TGCCTCGTGGGTGAGACGAACAGAGATGACAAGATCATCTTT	CLVGETNRDDKIIF	TRAV4	.	TRAJ30	13	-1	-1	17	2	0	0	4.75483e-05	6.68592e-06
3	9.95068e-07	TGTGCCGTGAATTCGGGGAGCTCAGGAGGAGGTGCTGACGGACTCACCTTT	CAVNSGSSGGGADGLTF	TRAV12-2	.	TRAJ45	10	-1	-1	21	2	0	0	1.18871e-05	2.67437e-05
3	9.95067e-07	TGTGCTGTCAGCCGTTCGAACAGAGATGACAAGATCATCTTT	CAVSRSNRDDKIIF	TRAV41	.	TRAJ30	10	-1	-1	17	2	0	0	2.37741e-05	1.33718e-05
3	9.95066e-07	TGTGGCACAGAGGAAGGAAGCTACATACCTACATTT	CGTEEGSYIPTF	TRAV30	.	TRAJ6	11	-1	-1	14	2	0	0	1.78306e-05	1.78291e-05
3	9.93293e-07	TGTGCAGAGACCCTTTCTGGTGGCTACAATAAGCTGATTTTT	CAETLSGGYNKLIF	TRAV13-2	.	TRAJ4	9	-1	-1	13	2	1.57088e-05	0	0	2.00578e-05
3	9.88529e-07	TGTGCTCTGAGTGGAACCGGTAACCAGTTCTATTTT	CALSGTGNQFYF	TRAV9-2	.	TRAJ49	12	-1	-1	15	2	4.60042e-05	0	0	6.68592e-06
3	9.86634e-07	TGTGCTGTGAGAGACGCCGCGGGCAGGAGAGCACTTACTTTT	CAVRDAAGRRALTF	TRAV3	.	TRAJ5	14	-1	-1	19	2	0	0	1.18871e-05	2.56294e-05
3	9.86634e-07	TGTGCTACGGAGACGAATAACAATGCCAGACTCATGTTT	CATETNNNARLMF	TRAV17	.	TRAJ31	10	-1	-1	14	2	0	0	1.18871e-05	2.56294e-05
2	9.82321e-07	TGTGCCTTTGAAGGTTATGGAAACAAGCTGGTCTTT	CAFEGYGNKLVF	TRAV24	.	TRAJ47	8	-1	-1	15	2	0	0	5.34918e-05	5.5716e-06
2	9.82308e-07	TGTGCTTTTAAAACCAGGAAACACACCTCTTGTCTTTGGAAAGGGCACAAGACTTTCTGTGATTGCAAAGGCCTGAGTCAAGGTTATTGCAATAGCACTAAAGACTGTGTAACACCAATGCAGGCAAATCAACCTTT	CAFKTRKHTSCLWKGHKTFCDCK_PESRLLQ*H*RLCNTNAGKSTF	TRAV21	.	TRAJ27	5	-1	-1	109	2	0	0	2.97177e-05	1.00289e-05
2	9.82308e-07	TGTGCTGTGGTGAGAAGCAACACAGGCAAACTAATCTTT	CAVVRSNTGKLIF	TRAV36DV7	.	TRAJ37	9	-1	-1	16	2	0	0	2.97177e-05	1.00289e-05
2	9.82305e-07	TGTGCAATGAGAGTTAGGGCAGGCAAATCAACCTTT	CAMRVRAGKSTF	TRAV14DV4	.	TRAJ27	12	-1	-1	18	2	0	0	1.78306e-05	1.67148e-05
2	9.82305e-07	TGTGCTGTGACCCCTAATCCTTGGGCAGGCTTTGGGAATGTGCTGCATTGC	CAVTPNPWAGFGNVLHC	TRAV8-4	.	TRAJ35	9	-1	-1	26	2	0	0	1.78306e-05	1.67148e-05
2	9.79531e-07	TGTGGCGACCCCGGAGGTAGCAACTATAAACTGACATTT	CGDPGGSNYKLTF	TRAV17	.	TRAJ53	3	-1	-1	12	2	5.27365e-05	0	0	5.5716e-06
2	9.78681e-07	TGTGCTACGGACGGCAACACCGACAAGCTCATCTTT	CATDGNTDKLIF	TRAV17	.	TRAJ34	12	-1	-1	15	2	1.45867e-05	0	0	2.00578e-05
2	9.77901e-07	TGTGCTCTTGGGGACAGATAATGCTGGTGGTACTAGCTATGGAAAGCTGACATTT	CALGDR*CW_GTSYGKLTF	TRDV1	.	TRAJ52	13	-1	-1	18	2	0	0	2.37741e-05	1.22575e-05
2	9.70176e-07	TGTGCTCCTTCTAACGACTACAAGCTCAGCTTT	CAPSNDYKLSF	TRAV2	.	TRAJ20	5	-1	-1	8	2	7.85438e-06	0	0	3.56583e-05
2	9.68855e-07	TGCGCTGTGAGAGATCAGGAAACACACCTCTTGTCTTT	CAVRDQ_NTPLVF	TRAV1-1	.	TRAJ29	15	-1	-1	14	2	0	0	4.16048e-05	6.68592e-06
2	9.68851e-07	TGTGCTGTGAGTGATGGTGGCAGAGATGACAAGATCATCTTT	CAVSDGGRDDKIIF	TRAV8-6	.	TRAJ30	14	-1	-1	20	2	0	0	3.56612e-05	7.80024e-06
2	9.68846e-07	TGTGCAGGAGCTGAAAATGCTGGTGGTACTAGCTATGGAAAGCTGACATTT	CAGAENAGGTSYGKLTF	TRAV27	.	TRAJ52	11	-1	-1	15	2	0	0	1.18871e-05	2.34007e-05
2	9.68844e-07	TGTGCCCCCGGGGCCAAGTGACTACAAGCTCAGCTTT	CAPGAK_DYKLSF	TRAV20	.	TRAJ20	4	-1	-1	19	2	0	0	1.78306e-05	1.56005e-05
2	9.60766e-07	TGTGCTACGGACGGCTCTGGCAACACAGGCAAACTAATCTTT	CATDGSGNTGKLIF	TRAV17	.	TRAJ37	12	-1	-1	12	2	1.12205e-05	0	2.37741e-05	0
2	9.59439e-07	TGTGCTCTAAGTGAAATGCGTGGCTACAATAAGCTGATTTTT	CALSEMRGYNKLIF	TRAV16	.	TRAJ4	12	-1	-1	19	2	0	0	2.37741e-05	1.11432e-05
2	9.59438e-07	TGTGCTGTGAGTGCTCACAATAACAATGACATGCGCTTT	CAVSAHNNNDMRF	TRAV8-4	.	TRAJ43	17	-1	-1	16	2	0	0	1.18871e-05	2.22864e-05
2	9.57738e-07	TGTGCATTGTTTTCTGGTGGCTACAATAAGCTGATTTTT	CALFSGGYNKLIF	TRAV12-3	.	TRAJ4	5	-1	-1	7	2	3.92719e-05	0	0	6.68592e-06
2	9.57738e-07	TGTGCAGCAATAGACAGAGGCTCAACCCTGGGGAGGCTATACTTT	CAAIDRGSTLGRLYF	TRAV13-1	.	TRAJ18	9	-1	-1	12	2	3.92719e-05	0	0	6.68592e-06
2	9.56815e-07	TGTGCTTATAGCTTTTCTGGTTCTGCAAGGCAACTGACCTTT	CAYSFSGSARQLTF	TRAV38-2DV8	.	TRAJ22	10	-1	-1	14	2	2.1319e-05	0	0	1.22575e-05
2	9.54627e-07	TGTGCTGTGAACGGGTCTAACTTTGGAAATGAGAAATTAACCTTT	CAVNGSNFGNEKLTF	TRAV22	.	TRAJ48	8	-1	-1	15	2	0	0	7.7266e-05	3.34296e-06
2	9.54591e-07	TGTGCGGCTCTATGGGAACAACAGACTCGCTTTT	CAALWE_NRLAF	TRAV25	.	TRAJ7	4	-1	-1	9	2	0	0	1.78306e-05	1.44862e-05
2	9.54591e-07	TGCATCGTCAGAGTCGGAGATATGGTGGTGCTACAAACAAGCTCATCTTT	CIVRVGDM_GATNKLIF	TRAV26-1	.	TRAJ32	15	-1	-1	20	2	0	0	1.78306e-05	1.44862e-05
2	9.53138e-07	TGTGCTGTGCAGGCGGAGGGCGGATCTGAAAAGCTGGTCTTT	CAVQAEGGSEKLVF	TRAV20	.	TRAJ57	13	-1	-1	16	2	5.61027e-06	0	0	4.56871e-05
2	9.50972e-07	TGTGCAGGGCCGAATAGTGGAGGTAGCAACTATAAACTGACATTT	CAGPNSGGSNYKLTF	TRAV25	.	TRAJ53	10	-1	-1	11	2	4.2638e-05	0	5.94354e-06	0
2	9.48491e-07	TGTGTGGTGAACATAGGGGAAGGTGGTGCTACAAACAAGCTCATCTTT	CVVNIGEGGATNKLIF	TRAV12-1	.	TRAJ32	13	-1	-1	24	2	0.000112205	0	0	2.22864e-06
2	9.48442e-07	TGTGCTGTGGATGCAGGCAACATGCTCACCTTT	CAVDAGNMLTF	TRAV21	.	TRAJ39	8	-1	-1	10	2	4.48821e-05	0	0	5.5716e-06
2	9.43638e-07	TGTGCAGCACGATCTGGGGCTGGGAGTTACCAACTCACTTTC	CAARSGAGSYQLTF	TRAV13-1	.	TRAJ28	8	-1	-1	12	2	1.45867e-05	0	0	1.67148e-05
2	9.40721e-07	TGTGCTGTGGGATCTAACTTTGGAAATGAGAAATTAACCTTT	CAVGSNFGNEKLTF	TRAV21	.	TRAJ48	8	-1	-1	11	2	2.69293e-05	0	0	8.91456e-06
2	9.39435e-07	TGCATCCTGAGAGACTGGAATTATGGAGGAAGCCAAGGAAATCTCATCTTT	CILRDWNYGGSQGNLIF	TRAV26-2	.	TRAJ42	14	-1	-1	17	2	0	0	2.37741e-05	1.00289e-05
2	9.39433e-07	TGTGCGTCTGTTGGGGGTGGTGCTACAAACAAGCTCATCTTT	CASVGGGATNKLIF	TRAV29DV5	.	TRAJ32	4	-1	-1	18	2	0	0	1.18871e-05	2.00578e-05
2	9.39433e-07	TGTGCTGTGGCCCCGGGGGCTCTAGCAACACAGGCAAACTAATCTTT	CAVAPGAL_NTGKLIF	TRAV8-3	.	TRAJ37	9	-1	-1	17	2	0	0	1.78306e-05	1.33718e-05
2	9.39433e-07	TGTGCTGTGGACCCCATTCAGGAAACACACCTCTTGTCTTT	CAVDPIQ_NTPLVF	TRAV36DV7	.	TRAJ29	10	-1	-1	15	2	0	0	1.78306e-05	1.33718e-05
2	9.36416e-07	TGTGCTACGGATGAGGGCGGATCTGAAAAGCTGGTCTTT	CATDEGGSEKLVF	TRAV17	.	TRAJ57	10	-1	-1	13	2	1.12205e-06	0	0	0
2	9.35766e-07	TGTGCTGGTCACAATAACAATGACATGCGCTTT	CAGHNNNDMRF	TRAV21	.	TRAJ43	6	-1	-1	10	2	1.23426e-05	0	0	1.89434e-05
2	9.35459e-07	TGTGCTACGGACGCTAACGACTACAAGCTCAGCTTT	CATDANDYKLSF	TRAV17	.	TRAJ20	13	-1	-1	13	2	3.92719e-05	0	5.94354e-06	0
2	9.35123e-07	TGTGCTTTCACTCGGCTAGGAGGTGCTGACGGACTCACCTTT	CAFTRLGGADGLTF	TRAV38-1	.	TRAJ45	9	-1	-1	17	2	0	0	0	1.11432e-06
2	9.30713e-07	TGTGCTGTGAGAGACAACCAGGCAGGAACTGCTCTGATCTTT	CAVRDNQAGTALIF	TRAV8-4	.	TRAJ15	10	-1	-1	14	2	7.85438e-06	0	0	2.89723e-05
2	9.30708e-07	TGTGCAGGAGGTGGTGGTACTAGCTATGGAAAGCTGACATTT	CAGGGGTSYGKLTF	TRAV27	.	TRAJ52	9	-1	-1	11	2	1.57088e-05	0	0	1.44862e-05
2	9.28766e-07	TGCATCGAAGGGCTGGTGGTACTAGCTATGGAAAGCTGACATTT	CIEGLVV_SYGKLTF	TRAV26-1	.	TRAJ52	6	-1	-1	11	2	0	0	5.94354e-06	3.78869e-05
2	9.28756e-07	TGTGCTGTGAGGCGGGCGGCATTTATGGTGGTGCTACAAACAAGCTCATCTTT	CAVRRAAFM_GATNKLIF	TRAV21	.	TRAJ32	12	-1	-1	22	2	0	0	1.18871e-05	1.89434e-05
2	9.28713e-07	TGTGCTCTGAGTCCGTCAGGAAACACACCTCTTGTCTTT	CALSPSGNTPLVF	TRAV9-2	.	TRAJ29	11	-1	-1	15	2	2.24411e-06	0	0	0.000100289
2	9.28674e-07	TGTGCTACGGAAGGAGGTAGCAACTATAAACTGACATTT	CATEGGSNYKLTF	TRAV17	.	TRAJ53	10	-1	-1	12	2	4.48821e-06	0	0	5.01444e-05
2	9.28666e-07	TGTGCTCTGAGTAGGGTCACGGGAGGAGGAAACAAACTCACCTTT	CALSRVTGGGNKLTF	TRAV9-2	.	TRAJ10	11	-1	-1	16	2	4.03939e-05	0	0	5.5716e-06
2	9.23227e-07	TGTGCAATCAAACGTGTCGGGTTCAGGAAACACACCTCTTGTCTTT	CAIKRVGF_GNTPLVF	TRAV14DV4	.	TRAJ29	7	-1	-1	21	2	0	0	1.78306e-05	1.22575e-05
2	9.22438e-07	TGTGCTGCGTATGGTGGTGCTACAAACAAGCTCATCTTT	CAAYGGATNKLIF	TRAV20	.	TRAJ32	6	-1	-1	9	2	9.76187e-05	0	0	2.22864e-06
2	9.22411e-07	TGTGCTCTGAGAAATAATGCAGGCAACATGCTCACCTTT	CALRNNAGNMLTF	TRAV9-2	.	TRAJ39	10	-1	-1	12	2	6.50791e-05	0	0	3.34296e-06
2	9.19178e-07	TGTGCCTCTGGCTCTAGCAACACAGGCAAACTAATCTTT	CASGSSNTGKLIF	TRAV24	.	TRAJ37	6	-1	-1	8	2	1.00985e-05	0	0	2.11721e-05
2	9.18843e-07	TGTGCTGTGAGTGAGTCTAACGACTACAAGCTCAGCTTT	CAVSESNDYKLSF	TRAV8-6	.	TRAJ20	13	-1	-1	15	2	3.59057e-05	0	5.94354e-06	0
2	9.18833e-07	TGTGCAGCAAGTCACAAAGCTGCAGGCAACAAGCTAACTTTT	CAASHKAAGNKLTF	TRAV13-1	.	TRAJ17	11	-1	-1	14	2	1.79529e-05	0	1.18871e-05	0
2	9.17566e-07	TGTGCCGTGAATAACGGGGCAGACAATGACATGCGCTTT	CAVNNGADNDMRF	TRAV8-1	.	TRAJ43	11	-1	-1	22	2	0	0	2.37741e-05	8.91456e-06
2	9.17566e-07	TGTGCAGAGAGGGAATCCTTTAACAATGACATGCGCTTT	CAERESFNNDMRF	TRAV5	.	TRAJ43	10	-1	-1	20	2	0	0	2.37741e-05	8.91456e-06
2	9.17566e-07	TGTGCTGTGAGAGACCGGCTGGCAACAACCGTAAGCTGATTTGG	CAVRDRL_NNRKLIW	TRAV3	.	TRAJ38	14	-1	-1	17	2	0	0	2.37741e-05	8.91456e-06
2	9.17563e-07	TGTGCAATGAGAGAGCCGAATTATGGTGGTGCTACAAACAAGCTCATCTTT	CAMREPNYGGATNKLIF	TRAV14DV4	.	TRAJ32	14	-1	-1	17	2	0	0	1.18871e-05	1.78291e-05
2	9.12646e-07	TGTGCTCGGATGGACACGGGCAGGAGAGCACTTACTTTT	CARMDTGRRALTF	TRAV9-2	.	TRAJ5	6	-1	-1	9	2	3.70278e-05	0	0	5.5716e-06
2	9.09292e-07	TGTGCAGTCACTCGATCTTATAACACCGACAAGCTCATCTTT	CAVTRSYNTDKLIF	TRAV25	.	TRAJ34	6	-1	-1	13	2	1.00985e-05	0	0	2.00578e-05
2	9.0705e-07	TGTGCTGTGACCCGTGGGAGCAGTGCTTCCAAGATAATCTTT	CAVTRGSSASKIIF	TRAV8-4	.	TRAJ3	9	-1	-1	18	2	1.12205e-05	0	1.78306e-05	0
2	9.07046e-07	TGTGCAGTGATTTCTGGTTCTGCAAGGCAACTGACCTTT	CAVISGSARQLTF	TRAV5	.	TRAJ22	6	-1	-1	11	2	3.59057e-05	0	0	5.5716e-06
2	9.05929e-07	TGTGCTGTGAGTGAGAGGGTAGCTTCCAAGATAATCTTT	CAVSERVASKIIF	TRAV8-6	.	TRAJ3	13	-1	-1	21	2	5.94688e-05	0	0	3.34296e-06
2	9.05827e-07	TGTGCAATCCATACTGGAGGCTTCAAAACTATCTTT	CAIHTGGFKTIF	TRAV12-3	.	TRAJ9	7	-1	-1	10	2	0	0	5.94354e-05	3.34296e-06
2	9.05797e-07	TGTGCTTTCATGGAGAGTTTTAACACCGACAAGCTCATCTTT	CAFMESFNTDKLIF	TRAV38-1	.	TRAJ34	11	-1	-1	20	2	0	0	1.78306e-05	1.11432e-05
2	9.05796e-07	TGTGCAGAGACTTATGGAGGAAGCCAAGGAAATCTCATCTTT	CAETYGGSQGNLIF	TRAV5	.	TRAJ42	9	-1	-1	11	2	0	0	1.18871e-05	1.67148e-05
2	9.05796e-07	TGTGTGGTGAGCGCAGGCAATGACATGCGCTTT	CVVSAGNDMRF	TRAV10	.	TRAJ43	13	-1	-1	17	2	0	0	1.18871e-05	1.67148e-05
2	9.00128e-07	TGTGCAGCTAATGCTGGCAACAACCGTAAGCTGATTTGG	CAANAGNNRKLIW	TRAV12-3	.	TRAJ38	5	-1	-1	8	2	1.57088e-05	0	0	1.22575e-05
2	8.9778e-07	TGTGCTGTGAGAGGAGGAAGCTACATACCTACATTT	CAVRGGSYIPTF	TRAV21	.	TRAJ6	10	-1	-1	11	2	2.1319e-05	0	0	8.91456e-06
2	8.95433e-07	TGTGCTGTGAGGGGAGGAAGCCAAGGAAATCTCATCTTT	CAVRGGSQGNLIF	TRAV8-4	.	TRAJ42	10	-1	-1	12	2	5.61027e-05	0	0	3.34296e-06
2	8.94621e-07	TGTGCAATGAGCGGGGGGGCTGCAGGCAACAAGCTAACTTTT	CAMSGGAAGNKLTF	TRAV12-3	.	TRAJ17	12	-1	-1	18	2	1.57088e-05	0	1.18871e-05	0
2	8.94621e-07	TGTGCTGTGAGTGAAGTCAGGGATGACAAGATCATCTTT	CAVSEVRDDKIIF	TRAV8-4	.	TRAJ30	13	-1	-1	17	2	1.57088e-05	0	1.18871e-05	0
2	8.93393e-07	TGCCTCGTGGGTGACCCCAATAACAATGACATGCGCTTT	CLVGDPNNNDMRF	TRAV4	.	TRAJ43	14	-1	-1	17	2	0	0	5.94354e-06	3.1201e-05
2	8.93388e-07	TGTGCTGTGGACCAAGCTAACGACTACAAGCTCAGCTTT	CAVDQANDYKLSF	TRAV8-3	.	TRAJ20	9	-1	-1	16	2	0	0	2.37741e-05	7.80024e-06
2	8.88124e-07	TGTGCTGTGGTGGGAGGAAGCCAAGGAAATCTCATCTTT	CAVVGGSQGNLIF	TRAV2	.	TRAJ42	9	-1	-1	12	2	1.00985e-05	0	0	1.78291e-05
2	8.8694e-07	TGTGTCCCGGCGGGCTTTCAGAAACTTGTATTT	CVPAGFQKLVF	TRAV12-1	.	TRAJ8	4	-1	-1	12	2	0	0	5.34918e-05	3.34296e-06
2	8.86911e-07	TGTGCCGTGAACATGGGACAACTTCAACAAATTTTACTTT	CAVNMGQ_FNKFYF	TRAV12-2	.	TRAJ21	14	-1	-1	17	2	0	0	1.78306e-05	1.00289e-05
2	8.83134e-07	TGTGCTCTAGGTGCTGGCAACAACCGTAAGCTGATTTGG	CALGAGNNRKLIW	TRAV6	.	TRAJ38	9	-1	-1	11	2	1.57088e-05	0	0	1.11432e-05
2	8.8146e-07	TGTGCAGCAAGTCGAACGGATAGCAACTATCAGTTAATCTGG	CAASRTDSNYQLIW	TRAV13-1	.	TRAJ33	11	-1	-1	17	2	1.45867e-05	0	1.18871e-05	0
2	8.80241e-07	TGTGCTTTCATGAAGATGGAAACCAGTGGCTCTAGGTTGACCTTT	CAFMKMETSGSRLTF	TRAV38-1	.	TRAJ58	14	-1	-1	18	2	0	0	1.18871e-05	1.44862e-05
2	8.80241e-07	TGTGCTGTGGAGCACGACTACAAGCTCAGCTTT	CAVEHDYKLSF	TRAV2	.	TRAJ20	11	-1	-1	13	2	0	0	1.18871e-05	1.44862e-05
2	8.80241e-07	TGTGCTGGGCCGATGGGATATTCCGGGTATGCACTCAACTTC	CAGPMGYSGYALNF	TRAV35	.	TRAJ41	9	-1	-1	19	2	0	0	1.18871e-05	1.44862e-05
2	8.76734e-07	TGTGCTCTGACCTCTGGTTCTGCAAGGCAACTGACCTTT	CALTSGSARQLTF	TRAV9-2	.	TRAJ22	9	-1	-1	12	2	1.68308e-05	0	0	1.00289e-05
2	8.74583e-07	TGTGCTGTGCAGGTCTATAACCAGGGAGGAAAGCTTATCTTC	CAVQVYNQGGKLIF	TRAV20	.	TRAJ23	12	-1	-1	15	2	5.61027e-06	0	2.97177e-05	0
2	8.70194e-07	TGTGCTGGACTAATTCAGGGAGCCCAGAAGCTGGTATTT	CAGLIQGAQKLVF	TRAV38-2DV8	.	TRAJ54	5	-1	-1	10	2	7.29335e-05	0	0	2.22864e-06
2	8.67478e-07	TGTGCTGTAGTGGGCCCCTTTGGAAATGAGAAATTAACCTTT	CAVVGPFGNEKLTF	TRAV41	.	TRAJ48	7	-1	-1	17	2	4.48821e-06	0	3.56612e-05	0
2	8.67468e-07	TGTGCTTATAGGAGCTCGAATTATGGAGGAAGCCAAGGAAATCTCATCTTT	CAYRSSNYGGSQGNLIF	TRAV38-2DV8	.	TRAJ42	14	-1	-1	17	2	6.73232e-06	0	2.37741e-05	0
2	8.67464e-07	TGTGCAGAGACCCCGGACACGGGCAGGAGAGCACTTACTTTT	CAETPDTGRRALTF	TRAV5	.	TRAJ5	9	-1	-1	14	2	3.59057e-05	0	0	4.45728e-06
2	8.67464e-07	TGTGCTGTCAGTCCGGTAACCAGTTCTATTTT	CAVSP_NQFYF	TRAV41	.	TRAJ49	10	-1	-1	12	2	8.97643e-06	0	1.78306e-05	0
2	8.66279e-07	TGTGCTTATAGGAGCGGGGGAAACAAGCTGGTCTTT	CAYRSGGNKLVF	TRAV38-2DV8	.	TRAJ47	15	-1	-1	18	2	0	0	3.56612e-05	4.45728e-06
2	8.66271e-07	TGTGCTGTGAGTGTTCCGATAGGCTTTGGGAATGTGCTGCATTGC	CAVSVPIGFGNVLHC	TRAV8-6	.	TRAJ35	12	-1	-1	16	2	0	0	5.94354e-06	2.67437e-05
2	8.66269e-07	TGTGTGAGCACATCAAGAAGAGGGGTGAAGTGACAAAAGGGAGTTTATTGTGAGGCATCAAACACTGTGATACTCACGGGAGGAGGAAACAAACTCACCTTT	CVSTSRRGVK*QKGVYCEASNTVILTGGGNKLTF	TRAV10	.	TRAJ10	5	-1	-1	69	2	0	0	2.37741e-05	6.68592e-06
2	8.66265e-07	TGTGCTACGGACGCTTATAACCAGGGAGGAAAGCTTATCTTC	CATDAYNQGGKLIF	TRAV17	.	TRAJ23	13	-1	-1	14	2	0	0	1.78306e-05	8.91456e-06
2	8.66263e-07	TGTGCTCTGTTGGACGTGATGACAAGATCATCTTT	CALLDV_DKIIF	TRAV9-2	.	TRAJ30	8	-1	-1	17	2	0	0	1.18871e-05	1.33718e-05
2	8.66263e-07	TGTGCCGTGAATAGCCCAGGAAACACACCTCTTGTCTTT	CAVNSPGNTPLVF	TRAV8-1	.	TRAJ29	11	-1	-1	16	2	0	0	1.18871e-05	1.33718e-05
2	8.64748e-07	TGTGCTCTGAGTGAGAGAATGGGTTCTGCAAGGCAACTGACCTTT	CALSERMGSARQLTF	TRAV19	.	TRAJ22	14	-1	-1	21	2	4.71263e-05	0	0	3.34296e-06
2	8.64723e-07	TGTGCTGTGGAGCACGGTGGGGCAAACAACCTCTTCTTT	CAVEHGGANNLFF	TRAV22	.	TRAJ36	12	-1	-1	17	2	2.0197e-05	0	0	7.80024e-06
2	8.63472e-07	TGTGCTCTTGTCCGACCGGGCAGCAGTGCTTCCAAGATAATCTTT	CALVRPGSSASKIIF	TRAV9-2	.	TRAJ3	7	-1	-1	20	2	0.000140257	0	0	1.11432e-06
2	8.63353e-07	TGTGCCGTGAGAGGAACCTACAAATACATCTTT	CAVRGTYKYIF	TRAV8-1	.	TRAJ40	9	-1	-1	11	2	2.80513e-05	0	0	5.5716e-06
2	8.62009e-07	TGTGCTGGTGGTACTAGCTATGGAAAGCTGACATTT	CAGGTSYGKLTF	TRAV27	.	TRAJ52	4	-1	-1	2	2	6.95673e-05	0	0	2.22864e-06
2	8.61973e-07	TGTGCAGCAGAAAATAACAATGACATGCGCTTT	CAAENNNDMRF	TRAV13-1	.	TRAJ43	8	-1	-1	12	2	3.47837e-05	0	0	4.45728e-06
2	8.58929e-07	TGTGCAGCCCAATCGACGGGAACCTACAAATACATCTTT	CAAQSTGTYKYIF	TRAV13-1	.	TRAJ40	7	-1	-1	18	2	0	0	5.94354e-06	2.56294e-05
2	8.56324e-07	TGTGTGGTGACCTATGGTGGTGCTACAAACAAGCTCATCTTT	CVVTYGGATNKLIF	TRAV12-1	.	TRAJ32	9	-1	-1	12	2	1.34646e-05	0	0	1.11432e-05
2	8.51327e-07	TGTGCTGTGGGTACTACCTATGGAGGAAGCCAAGGAAATCTCATCTTT	CAVGTTYGGSQGNLIF	TRAV8-3	.	TRAJ42	11	-1	-1	18	2	0	0	5.94354e-06	2.4515e-05
2	8.50553e-07	TGTGCGACTCAGGGCGGATCTGAAAAGCTGGTCTTT	CATQGGSEKLVF	TRAV9-2	.	TRAJ57	4	-1	-1	6	2	3.25396e-05	0	0	4.45728e-06
2	8.49191e-07	TGTGCAGGAGTGTTCAGGAAACACACCTCTTGTCTTT	CAGVFR_NTPLVF	TRAV27	.	TRAJ29	9	-1	-1	12	2	0.000129036	0	0	1.11432e-06
2	8.49075e-07	TGTGCTGTGAGAGCCGGGGCAAACAACCTCTTCTTT	CAVRAGANNLFF	TRAV3	.	TRAJ36	12	-1	-1	15	2	5.61027e-06	0	0	2.56294e-05
2	8.47589e-07	TGTGCCGTGAACCCATACAACTTCAACAAATTTTACTTT	CAVNPYNFNKFYF	TRAV12-2	.	TRAJ21	11	-1	-1	14	2	2.1319e-05	0	0	6.68592e-06
2	8.44592e-07	TGTGCTACGGACAAAGCTGCAGGCAACAAGCTAACTTTT	CATDKAAGNKLTF	TRAV17	.	TRAJ17	11	-1	-1	11	2	1.79529e-05	0	0	7.80024e-06
2	8.44592e-07	TGTGCAGCAGTTAATAATGCAGGCAACATGCTCACCTTT	CAAVNNAGNMLTF	TRAV29DV5	.	TRAJ39	8	-1	-1	11	2	7.85438e-06	0	0	1.78291e-05
2	8.44591e-07	TGTGCCGGATATGGAGGAAGCCAAGGAAATCTCATCTTT	CAGYGGSQGNLIF	TRAV8-1	.	TRAJ42	6	-1	-1	9	2	1.57088e-05	0	0	8.91456e-06
2	8.44591e-07	TGTGCAGCAATAGTGAAAGCTGGGGCAAACAACCTCTTCTTT	CAAIVKAGANNLFF	TRAV29DV5	.	TRAJ36	9	-1	-1	19	2	8.97643e-06	0	0	1.56005e-05
2	8.36417e-07	TGTGCTACGGACGCATATCAGGGAGCCCAGAAGCTGGTATTT	CATDAYQGAQKLVF	TRAV17	.	TRAJ54	13	-1	-1	17	2	4.48821e-06	0	2.97177e-05	0
2	8.36403e-07	TGTGCAGCAAGTTCAACTACTACCCATCGGACAGGTGCTGACGGACTCACCTTT	CAASSTTTHRTGADGLTF	TRAV13-1	.	TRAJ45	11	-1	-1	32	2	1.12205e-05	0	1.18871e-05	0
2	8.3539e-07	TGTGCCGTCACGGGAGGAGGAAACAAACTCACCTTT	CAVTGGGNKLTF	TRAV12-2	.	TRAJ10	7	-1	-1	7	2	5.94688e-05	0	0	2.22864e-06
2	8.35261e-07	TGTGCAGAGAATGCCCCTTCAGGAGGAGGTGCTGACGGACTCACCTTT	CAENAPSGGGADGLTF	TRAV13-2	.	TRAJ45	11	-1	-1	17	2	0	0	2.97177e-05	4.45728e-06
2	8.35253e-07	TGTGCAGCAAGCAAGGAGGGGGGCTTTGGGAATGTGCTGCATTGC	CAASKEGGFGNVLHC	TRAV29DV5	.	TRAJ35	11	-1	-1	21	2	0	0	5.94354e-06	2.22864e-05
2	8.35247e-07	TGTGCAGGTTGGGAGGGCGGATCTGAAAAGCTGGTCTTT	CAGWEGGSEKLVF	TRAV25	.	TRAJ57	7	-1	-1	13	2	0	0	1.18871e-05	1.11432e-05
2	8.33767e-07	TGTGCAGAGAATAGGGGTGACAGCTGGGGGAAATTGCAGTTT	CAENRGDSWGKLQF	TRAV13-2	.	TRAJ24	12	-1	-1	17	2	2.35631e-05	0	0	5.5716e-06
2	8.33761e-07	TGTGTGGTGACGGAATATGGAAACAAGCTGGTCTTT	CVVTEYGNKLVF	TRAV12-1	.	TRAJ47	9	-1	-1	11	2	7.85438e-06	0	0	1.67148e-05
2	8.26729e-07	TGTGTGGTGAACGATAGCACGGGCAGGAGAGCACTTACTTTT	CVVNDSTGRRALTF	TRAV12-1	.	TRAJ5	11	-1	-1	17	2	0	0	5.94354e-06	2.11721e-05
2	8.25783e-07	TGTGCAGCAAGTAAAGGATACAGCACCCTCACCTTT	CAASKGYSTLTF	TRAV13-1	.	TRAJ11	12	-1	-1	14	2	0.000112205	0	0	1.11432e-06
2	8.1901e-07	TGTGCTGTCAGATGGTAAATTGATCGGGGGCTCAACCCTGGGGAGGCTATACTTT	CAVRW*IDR_GSTLGRLYF	TRAV41	.	TRAJ18	12	-1	-1	28	2	2.24411e-06	0	5.34918e-05	0
2	8.18951e-07	TGTGCAGCCCTAGATGACAAGATCATCTTT	CAALDDKIIF	TRAV13-1	.	TRAJ30	7	-1	-1	11	2	1.34646e-05	0	0	8.91456e-06
2	8.17836e-07	TGTGCTGTAACCGGCCTCAACCAGGCAGGAACTGCTCTGATCTTT	CAVTGLNQAGTALIF	TRAV8-6	.	TRAJ15	7	-1	-1	17	2	0	0	1.78306e-05	6.68592e-06
2	8.17832e-07	TGCATCCTGAGCGACCCCGCAAGCGGGTAGTGGAGGTAGCAACTATAAACTGACATTT	CILSDPASG*_GGSNYKLTF	TRAV26-2	.	TRAJ53	14	-1	-1	27	2	0	0	1.18871e-05	1.00289e-05
2	8.17832e-07	TGTGCTGTGACCACCCTTTGAAAACACCGACAAGCTCATCTTT	CAVTTL*_NTDKLIF	TRAV8-4	.	TRAJ34	9	-1	-1	22	2	0	0	1.18871e-05	1.00289e-05
2	8.12055e-07	TGTGTGGTGAACGACTACAAGCTCAGCTTT	CVVNDYKLSF	TRAV12-1	.	TRAJ20	11	-1	-1	9	2	5.16145e-05	0	0	2.22864e-06
2	8.12022e-07	TGTGCAATGAGCTGGAATGCTGGTGGTACTAGCTATGGAAAGCTGACATTT	CAMSWNAGGTSYGKLTF	TRAV14DV4	.	TRAJ52	10	-1	-1	15	2	2.58072e-05	0	0	4.45728e-06
2	8.08542e-07	TGTGCCGCATGTGAAGTGGAGGTAGCAACTATAAACTGACATTT	CAACEVE_SNYKLTF	TRAV8-4	.	TRAJ53	4	-1	-1	14	2	0	0	5.94354e-06	1.89434e-05
2	8.08494e-07	TGTGCAGAGAATGGCTCTGGCAACACAGGCAAACTAATCTTT	CAENGSGNTGKLIF	TRAV13-2	.	TRAJ37	11	-1	-1	10	2	5.04924e-05	0	0	2.22864e-06
2	8.08471e-07	TGTGTGGTGGCCTCGGGAAACACCGGTAACCAGTTCTATTTT	CVVASGNTGNQFYF	TRAV12-1	.	TRAJ49	8	-1	-1	18	2	3.36616e-05	0	0	3.34296e-06
2	8.08455e-07	TGTGCAGCAAGTACGGCTGGTGGTACTAGCTATGGAAAGCTGACATTT	CAASTAGGTSYGKLTF	TRAV13-1	.	TRAJ52	12	-1	-1	15	2	2.0197e-05	0	0	5.5716e-06
2	8.08455e-07	TGTGCAGCAAGCTATAGTGGAGGTAGCAACTATAAACTGACATTT	CAASYSGGSNYKLTF	TRAV29DV5	.	TRAJ53	11	-1	-1	13	2	2.0197e-05	0	0	5.5716e-06
2	8.08452e-07	TGTGCTCTGAGTCTGTATGGGAACAACAGACTCGCTTTT	CALSLYGNNRLAF	TRAV9-2	.	TRAJ7	11	-1	-1	15	2	1.68308e-05	0	0	6.68592e-06
2	8.08449e-07	TGCATCCTGAGAGACGACAACAATGACATGCGCTTT	CILRDDNNDMRF	TRAV26-2	.	TRAJ43	15	-1	-1	18	2	1.00985e-05	0	0	1.11432e-05
2	8.04824e-07	TGTGCAGAGAAGGGAGGAGGAAGCTACATACCTACATTT	CAEKGGGSYIPTF	TRAV13-2	.	TRAJ6	10	-1	-1	14	2	1.23426e-05	0	0	8.91456e-06
2	7.98838e-07	TGTGCTCTGCCTTCAGGAAACACACCTCTTGTCTTTGGAAAGGGCACAAGACTTTCTGTGATTGCAAAGGCCTGAGTCAAGGTTATTGCAATAGCACTAAAGACTGTGTAACACCAATGCAGGCAAATCAACCTTT	CALPSGNTPLVFGKGTRLSVIAK_PESRLLQ*H*RLCNTNAGKSTF	TRAV9-2	.	TRAJ27	8	-1	-1	108	2	0	0	4.75483e-05	2.22864e-06
2	7.98798e-07	TGTCTTCTGGGCCCTAACACCAATGCAGGCAAATCAACCTTT	CLLGPNTNAGKSTF	TRAV40	.	TRAJ27	10	-1	-1	14	2	0	0	5.94354e-06	1.78291e-05
2	7.98798e-07	TGTGCTGTGAGTGATCCACTGGAGCCAATAGTAAGCTGACATTT	CAVSDPL_ANSKLTF	TRAV8-6	.	TRAJ56	15	-1	-1	17	2	0	0	5.94354e-06	1.78291e-05
2	7.97374e-07	TGTGCTCTGAGGGGGTACAATAACAATGACATGCGCTTT	CALRGYNNNDMRF	TRAV9-2	.	TRAJ43	10	-1	-1	14	2	1.57088e-05	0	0	6.68592e-06
2	7.93581e-07	TGTGCTCAAACTACCGGTAGAAATGAGAAATTAACCTTT	CAQTTGRNEKLTF	TRAV38-2DV8	.	TRAJ48	5	-1	-1	19	2	4.60042e-05	0	0	2.22864e-06
2	7.91614e-07	TGTGCCGTGAACCAGGGAGGAAAGCTTATCTTC	CAVNQGGKLIF	TRAV12-2	.	TRAJ23	11	-1	-1	9	2	3.02954e-05	0	0	3.34296e-06
2	7.91613e-07	TGTGCCGTGATCTTGTACAGCAGTGCTTCCAAGATAATCTTT	CAVILYSSASKIIF	TRAV8-1	.	TRAJ3	9	-1	-1	14	2	3.36616e-06	0	0	3.00866e-05
2	7.89662e-07	TGTGCTCCATCACGGGAGGAGGAAACAAACTCACCTTT	CAPSRE_GNKLTF	TRAV9-2	.	TRAJ10	6	-1	-1	9	2	3.36616e-06	0	2.97177e-05	0
2	7.89629e-07	TGTGCTGGGGGAACTCAGGGCGGATCTGAAAAGCTGGTCTTT	CAGGTQGGSEKLVF	TRAV21	.	TRAJ57	6	-1	-1	11	2	1.12205e-05	0	0	8.91456e-06
2	7.89629e-07	TGTGCCCCTGATTCAGGAGGAGGTGCTGACGGACTCACCTTT	CAPDSGGGADGLTF	TRAV9-2	.	TRAJ45	4	-1	-1	10	2	8.97643e-06	0	0	1.11432e-05
2	7.88571e-07	TGTGCAGGAGCGGGAACCTACAAATACATCTTTGGAACAGGCACCAGGCTGAAGGTTTTAGCAAGCCTGAGTCAAGGTTATTGCAATAGCACTAAAGACTGTGTAACACCAATGCAGGCAAATCAACCTTT	CAGAGTYKYIFGTGTRLKVLAS_ESRLLQ*H*RLCNTNAGKSTF	TRAV27	.	TRAJ27	10	-1	-1	103	2	0	0	2.97177e-05	3.34296e-06
2	7.85683e-07	TGCGGCACAGCTTCTGGTAACCAGTTCTATTTT	CGTASGNQFYF	TRAV30	.	TRAJ49	9	-1	-1	15	2	4.37601e-05	0	0	2.22864e-06
2	7.85643e-07	TGTGCTCTAAGCGCCTATAACCAGGGAGGAAAGCTTATCTTC	CALSAYNQGGKLIF	TRAV16	.	TRAJ23	10	-1	-1	15	2	1.45867e-05	0	0	6.68592e-06
2	7.83727e-07	TGTGCTGCCAATAATGCAGGCAACATGCTCACCTTT	CAANNAGNMLTF	TRAV21	.	TRAJ39	6	-1	-1	9	2	8.63981e-05	0	0	1.11432e-06
2	7.83617e-07	TGTGCAGCAAGTACCACGGGCAGGAGAGCACTTACTTTT	CAASTTGRRALTF	TRAV13-1	.	TRAJ5	12	-1	-1	14	2	7.85438e-06	0	0	1.22575e-05
2	7.83617e-07	TGTGCAGCAAGTATACCAGGAGGAAGCTACATACCTACATTT	CAASIPGGSYIPTF	TRAV13-1	.	TRAJ6	15	-1	-1	16	2	7.85438e-06	0	0	1.22575e-05
2	7.8158e-07	TGTGCTCTGAGAAACTCTGGGGCTGGGAGTTACCAACTCACTTTC	CALRNSGAGSYQLTF	TRAV19	.	TRAJ28	10	-1	-1	13	2	4.48821e-06	0	0	2.11721e-05
2	7.78826e-07	TGTGCTGTGCAGGCTCGGGGAGCCCAGAAGCTGGTATTT	CAVQARGAQKLVF	TRAV20	.	TRAJ54	13	-1	-1	17	2	1.57088e-05	0	5.94354e-06	0
2	7.78822e-07	TGTGCAATGAGCGCGGGGAACTATGGTCAGAATTTTGTCTTT	CAMSAGNYGQNFVF	TRAV12-3	.	TRAJ26	14	-1	-1	18	2	7.85438e-06	0	1.18871e-05	0
2	7.77749e-07	TGTCTTCTGGGGCACTAACTTTGGAAATGAGAAATTAACCTTT	CLLGH*L_GNEKLTF	TRAV40	.	TRAJ48	10	-1	-1	14	2	0	0	5.94354e-06	1.56005e-05
2	7.77749e-07	TGTGCTGTGAGGAAGGGAGCCAATAGTAAGCTGACATTT	CAVRKGANSKLTF	TRAV8-4	.	TRAJ56	10	-1	-1	15	2	0	0	5.94354e-06	1.56005e-05
2	7.77749e-07	TGTGCAGAGATTTTTTATAACCAGGGAGGAAAGCTTATCTTC	CAEIFYNQGGKLIF	TRAV5	.	TRAJ23	9	-1	-1	13	2	0	0	5.94354e-06	1.56005e-05
2	7.77746e-07	TGTGCTACGGCCATGGCCCCTTTATGTATTCAGGAGGAGGTGCTGACGGACTCACCTTT	CATAMAPLCI_GGGADGLTF	TRAV17	.	TRAJ45	9	-1	-1	23	2	0	0	1.18871e-05	7.80024e-06
2	7.75408e-07	TGTGCTCTAAGTGAGGGAGGAAGCTACATACCTACATTT	CALSEGGSYIPTF	TRAV16	.	TRAJ6	12	-1	-1	15	2	1.12205e-06	0	0	8.13454e-05
2	7.73206e-07	TGTGGCGGGGGTTACCAGAAAGTTACCTTT	CGGGYQKVTF	TRAV25	.	TRAJ13	3	-1	-1	6	2	4.03939e-05	0	0	2.22864e-06
2	7.73175e-07	TGTGCTCTGGTTTCTGGGGGTTACCAGAAAGTTACCTTT	CALVSGGYQKVTF	TRAV19	.	TRAJ13	8	-1	-1	11	2	2.0197e-05	0	0	4.45728e-06
2	7.73175e-07	TGTGCAGCAAGTGGCCCAAGAGCAGGAACCTACAAATACATCTTT	CAASGPRAGTYKYIF	TRAV13-1	.	TRAJ40	11	-1	-1	22	2	2.0197e-05	0	0	4.45728e-06
2	7.73175e-07	TGCATCCTGAGAGACGTATACAGCAGTGCTTCCAAGATAATCTTT	CILRDVYSSASKIIF	TRAV26-2	.	TRAJ3	16	-1	-1	18	2	4.48821e-06	0	0	2.00578e-05
2	7.73167e-07	TGGGGAGCTGGGGGAAATTGCAGTTT	WGAG_KLQF	TRAV27	.	TRAJ24	1	-1	-1	5	2	1.34646e-05	0	0	6.68592e-06
2	7.66307e-07	TGTGCTGTGAGTGATAACGGAACAATGACATGCGCTTT	CAVSDN_NNDMRF	TRAV8-6	.	TRAJ43	14	-1	-1	20	2	0	0	5.94354e-06	1.44862e-05
2	7.66307e-07	TGTGCTCTAGTAGACAATGCCAGACTCATGTTTGGAGATGGAACTCAGCTGGTGGTGAAGCCCAAGGCCTGAGTCAAGGTTATTGCAATAGCACTAAAGACTGTGTAACACCAATGCAGGCAAATCAACCTTT	CALVDNARLMFGDGTQLVVKPK_PESRLLQ*H*RLCNTNAGKSTF	TRAV6	.	TRAJ27	9	-1	-1	105	2	0	0	5.94354e-06	1.44862e-05
2	7.64387e-07	TGTGCAGCAAGATACCCTTCTGGTTCTGCAAGGCAACTGACCTTT	CAARYPSGSARQLTF	TRAV13-1	.	TRAJ22	10	-1	-1	16	2	1.90749e-05	0	0	4.45728e-06
2	7.57516e-07	TGTGCAGCAACCCCAACCGGCACTGCCAGTAAACTCACCTTT	CAATPTGTASKLTF	TRAV13-1	.	TRAJ44	9	-1	-1	15	2	1.45867e-05	0	0	5.5716e-06
2	7.57516e-07	TGTGCAGCAAGCGACTATGGTCAGAATTTTGTCTTT	CAASDYGQNFVF	TRAV29DV5	.	TRAJ26	12	-1	-1	13	2	5.61027e-06	0	0	1.44862e-05
2	7.5527e-07	TGTGCAGCAAGTGGCACGGGCAGGAGAGCACTTACTTTT	CAASGTGRRALTF	TRAV13-1	.	TRAJ5	11	-1	-1	14	2	1.12205e-06	0	0	7.13165e-05
2	7.55188e-07	TGTGCTTCATACTCTGGGGCTGGGAGTTACCAACTCACTTTC	CASYSGAGSYQLTF	TRAV1-2	.	TRAJ28	5	-1	-1	7	2	4.48821e-06	0	1.78306e-05	0
2	7.55188e-07	TGCGCTGTGAATGGGGCAAACAACCTCTTCTTT	CAVNGANNLFF	TRAV1-1	.	TRAJ36	9	-1	-1	11	2	4.48821e-06	0	1.78306e-05	0
2	7.55182e-07	TGCATCGTCAGAGGCTTAATTCAGGGAGCCCAGAAGCTGGTATTT	CIVRGLIQGAQKLVF	TRAV26-1	.	TRAJ54	12	-1	-1	16	2	1.34646e-05	0	5.94354e-06	0
2	7.55182e-07	TGTGTGGTGCGGATGGATAGCAGCTATAAATTGATCTTC	CVVRMDSSYKLIF	TRAV12-1	.	TRAJ12	8	-1	-1	9	2	1.34646e-05	0	5.94354e-06	0
2	7.55175e-07	TGTGCTTTCTCTAAGATCAAAGCTGCAGGCAACAAGCTAACTTTT	CAFSKIKAAGNKLTF	TRAV38-1	.	TRAJ17	8	-1	-1	14	2	1.79529e-05	0	0	4.45728e-06
2	7.55175e-07	TGTGCTGGGCGCCGACACCGGTAACCAGTTCTATTTT	CAGRRH_GNQFYF	TRAV35	.	TRAJ49	9	-1	-1	14	2	4.48821e-06	0	0	1.78291e-05
2	7.54174e-07	TGTGCAATGATAAGTAACGACTACAAGCTCAGCTTT	CAMISNDYKLSF	TRAV12-3	.	TRAJ20	9	-1	-1	14	2	0	0	3.56612e-05	2.22864e-06
2	7.54174e-07	TGTGCAGCAATCGGCACTGCCAGTAAACTCACCTTT	CAAIGTASKLTF	TRAV13-1	.	TRAJ44	9	-1	-1	11	2	0	0	3.56612e-05	2.22864e-06
2	7.54144e-07	TGTGCTGTCAGATTTAGACCGGAAACCAGTGGCTCTAGGTTGACCTTT	CAVRFRPETSGSRLTF	TRAV41	.	TRAJ58	12	-1	-1	21	2	0	0	1.78306e-05	4.45728e-06
2	7.54144e-07	TGCGCTGTGAAGGAGGCTTTGGGAATGTGCTGCATTGC	CAVKEA_GNVLHC	TRAV1-1	.	TRAJ35	9	-1	-1	13	2	0	0	1.78306e-05	4.45728e-06
2	7.54137e-07	TGTGCAGGAGGTAGCAACTATAAACTGACATTTGGAAAAGGAACTCTCTTAACCGTGAATCCAAAGGCCTGAGTCAAGGTTATTGCAATAGCACTAAAGACTGTGTAACACCAATGCAGGCAAATCAACCTTT	CAGGSNYKLTFGKGTLLTVNPK_PESRLLQ*H*RLCNTNAGKSTF	TRAV27	.	TRAJ27	9	-1	-1	105	2	0	0	1.18871e-05	6.68592e-06
2	7.5281e-07	TGTGCAGGCTATAATGCTGGCAACAACCGTAAGCTGATTTGG	CAGYNAGNNRKLIW	TRAV27	.	TRAJ38	7	-1	-1	9	2	2.35631e-05	0	0	3.34296e-06
2	7.50425e-07	TGTGCCTTTGGCTCTAGCAACACAGGCAAACTAATCTTT	CAFGSSNTGKLIF	TRAV24	.	TRAJ37	8	-1	-1	8	2	3.47837e-05	0	0	2.22864e-06
2	7.455e-07	TGTGCTGTGCCGGACACGGGCAGGAGAGCACTTACTTTT	CAVPDTGRRALTF	TRAV20	.	TRAJ5	9	-1	-1	11	2	2.24411e-05	0	0	3.34296e-06
2	7.45486e-07	TGTGCTGGTCTGGGGGGTGCTACAAACAAGCTCATCTTT	CAGLGGATNKLIF	TRAV35	.	TRAJ32	7	-1	-1	15	2	1.34646e-05	0	0	5.5716e-06
2	7.45486e-07	TGTGCCCTACCTCAGGGCGGATCTGAAAAGCTGGTCTTT	CALPQGGSEKLVF	TRAV38-2DV8	.	TRAJ57	4	-1	-1	10	2	1.34646e-05	0	0	5.5716e-06
2	7.45484e-07	TGTGCTGTGCAGGCATACTCTGGGGCTGGGAGTTACCAACTCACTTTC	CAVQAYSGAGSYQLTF	TRAV20	.	TRAJ28	13	-1	-1	12	2	1.12205e-05	0	0	6.68592e-06
2	7.45484e-07	TGTGCTCTTTATTCTGGGGGTTACCAGAAAGTTACCTTT	CALYSGGYQKVTF	TRAV9-2	.	TRAJ13	7	-1	-1	10	2	1.12205e-05	0	0	6.68592e-06
2	7.35304e-07	TGTGCTGTGAGTGAGGCCGGCACTGCCAGTAAACTCACCTTT	CAVSEAGTASKLTF	TRAV8-4	.	TRAJ44	13	-1	-1	16	2	3.14175e-05	0	0	2.22864e-06
2	7.35276e-07	TGCATCCTGAGAGACGGGAATGCAGGCAACATGCTCACCTTT	CILRDGNAGNMLTF	TRAV26-2	.	TRAJ39	15	-1	-1	18	2	1.57088e-05	0	0	4.45728e-06
2	7.35276e-07	TGTGCTACGGGCCGGGGCTCAACCCTGGGGAGGCTATACTTT	CATGRGSTLGRLYF	TRAV17	.	TRAJ18	9	-1	-1	15	2	1.57088e-05	0	0	4.45728e-06
2	7.29941e-07	TGTGCAGCAAGCGGGGATTCAGGAGGAGGTGCTGACGGACTCACCTTT	CAASGDSGGGADGLTF	TRAV29DV5	.	TRAJ45	12	-1	-1	16	2	6.73232e-06	0	0	1.00289e-05
2	7.28176e-07	TGTGCCGGGGCGTATGGAGGAAGCCAAGGAAATCTCATCTTT	CAGAYGGSQGNLIF	TRAV39	.	TRAJ42	6	-1	-1	12	2	2.24411e-06	0	2.97177e-05	0
2	7.28144e-07	TGTGCAGGACCGGGAGGAGGAAACAAACTCACCTTT	CAGPGGGNKLTF	TRAV27	.	TRAJ10	8	-1	-1	10	2	5.61027e-06	0	1.18871e-05	0
2	7.28144e-07	TGTGCAGCAAGTACGAATTCAGGAAACACACCTCTTGTCTTT	CAASTNSGNTPLVF	TRAV13-1	.	TRAJ29	12	-1	-1	14	2	5.61027e-06	0	1.18871e-05	0
2	7.28144e-07	TGTGCCTCCATCAAAGCTGCAGGCAACAAGCTAACTTTT	CASIKAAGNKLTF	TRAV24	.	TRAJ17	6	-1	-1	9	2	5.61027e-06	0	1.18871e-05	0
2	7.27313e-07	TGTGCTGTGAGTGGTCCAGGAAACACACCTCTTGTCTTT	CAVSGPGNTPLVF	TRAV8-6	.	TRAJ29	12	-1	-1	16	2	1.12205e-06	0	0	5.9059e-05
2	7.27138e-07	TGTGCAGAGAATATATACACCGGTAACCAGTTCTATTTTGGGACAGGGACAAGTTTGACGGTCATTCCAAAGCACATCAAGAAGAGGGGTGAAGTGACAAAAGGGAGTTTATTGTGAGGCATCAAACACTGTGATACTCACGGGAGGAGGAAACAAACTCACCTTT	CAENIYTGNQFYFGTGTSLTVIPKHIKK_GVK*QKGVYCEASNTVILTGGGNKLTF	TRAV13-2	.	TRAJ10	15	-1	-1	133	2	0	0	1.18871e-05	5.5716e-06
2	7.21659e-07	TGTGCTGTCATATCTAACTTTGGAAATGAGAAATTAACCTTT	CAVISNFGNEKLTF	TRAV21	.	TRAJ48	7	-1	-1	9	2	1.90749e-05	0	0	3.34296e-06
2	7.18825e-07	TGTGCTCTTGGGGACGACCCCGATGACATGCGCTTT	CALGDDPDDMRF	TRDV1	.	TRAJ43	13	-1	-1	22	2	2.24411e-06	0	0	2.7858e-05
2	7.18795e-07	TGTGCTGACTATTCAGGAGGAGGTGCTGACGGACTCACCTTT	CADYSGGGADGLTF	TRAV20	.	TRAJ45	6	-1	-1	9	2	1.12205e-05	0	0	5.5716e-06
2	7.18795e-07	TGTGCTCTTGGGGAATTATATAACCAGGGAGGAAAGCTTATCTTC	CALGELYNQGGKLIF	TRDV1	.	TRAJ23	14	-1	-1	18	2	5.61027e-06	0	0	1.11432e-05
2	7.15989e-07	TGTGCTGTTACCCGGGCTCCAGGAGGAGGTGCTGACGGACTCACCTTT	CAVTRAPGGGADGLTF	TRAV21	.	TRAJ45	7	-1	-1	19	2	5.49806e-05	0	0	1.11432e-06
2	7.12981e-07	TGTGTGGTGCCAGGCTTTCAGAAACTTGTATTT	CVVPGFQKLVF	TRAV12-1	.	TRAJ8	8	-1	-1	10	2	2.69293e-05	0	0	2.22864e-06
2	7.12981e-07	TGTGCTGTGACAAATTCCGGGTATGCACTCAACTTT	CAVTNSGYALNF	TRAV20	.	TRAJ41	8	-1	-1	10	2	2.24411e-06	0	0	2.67437e-05
2	7.12962e-07	TGTGCTTATAGGGCTTCGAACACCGGTAACCAGTTCTATTTT	CAYRASNTGNQFYF	TRAV38-2DV8	.	TRAJ49	11	-1	-1	14	2	1.79529e-05	0	0	3.34296e-06
2	7.12962e-07	TGTGCTACTCGTCAAGCAGGAACTGCTCTGATCTTT	CATRQAGTALIF	TRAV17	.	TRAJ15	7	-1	-1	15	2	1.00985e-05	0	5.94354e-06	0
2	7.12962e-07	TGTGCCTTCCTGAGGGATCTTT	CAFL_GIF	TRAV9-2	.	TRAJ37	4	-1	-1	16	2	1.00985e-05	0	5.94354e-06	0
2	7.12949e-07	TGTGCTCTGTCCTTTTCTGGTGGCTACAATAAGCTGATTTTT	CALSFSGGYNKLIF	TRAV9-2	.	TRAJ4	8	-1	-1	12	2	8.97643e-06	0	0	6.68592e-06
2	7.11989e-07	TGTGCAGGGCCGGTCACCGGTAACCAGTTCTATTTT	CAGPVTGNQFYF	TRAV25	.	TRAJ49	10	-1	-1	14	2	0	0	1.78306e-05	3.34296e-06
2	7.11989e-07	TGCATCGTCAGTGCCGTGGTTTGGGATGGCCAGAAGCTGCTCTTT	CIVSAVVWDGQKLLF	TRAV26-1	.	TRAJ16	10	-1	-1	24	2	0	0	1.78306e-05	3.34296e-06
2	7.11976e-07	TGTGCAGGGCCCGACGACTACAAGCTCAGCTTT	CAGPDDYKLSF	TRAV25	.	TRAJ20	11	-1	-1	13	2	0	0	5.94354e-06	1.00289e-05
2	7.06938e-07	TGTGCAGCAAGCGTAGCTAACTTTGGAAATGAGAAATTAACCTTT	CAASVANFGNEKLTF	TRAV29DV5	.	TRAJ48	12	-1	-1	16	2	2.24411e-06	0	0	2.56294e-05
2	7.03819e-07	TGTGCAATGAGCGTCGCCGGTAACCAGTTCTATTTT	CAMSVAGNQFYF	TRAV12-3	.	TRAJ49	12	-1	-1	16	2	1.68308e-05	0	0	3.34296e-06
2	7.03808e-07	TGTGCTGTCAGATCTGGGACCGACAAGCTCATCTTT	CAVRSGTDKLIF	TRAV41	.	TRAJ34	15	-1	-1	18	2	1.00985e-05	0	0	5.5716e-06
2	7.03808e-07	TGTGTGGTGAACAATGCAGGCAAATCAACCTTT	CVVNNAGKSTF	TRAV12-1	.	TRAJ27	12	-1	-1	11	2	1.00985e-05	0	0	5.5716e-06
2	7.00681e-07	TGTGCTGTGACAGGAGGAAGCTACATACCTACATTT	CAVTGGSYIPTF	TRAV8-6	.	TRAJ6	9	-1	-1	10	2	2.46852e-05	0	0	2.22864e-06
2	6.97527e-07	TGTGCTGTTACGAATTCAGGATACAGCACCCTCACCTTT	CAVTNSGYSTLTF	TRAV21	.	TRAJ11	7	-1	-1	11	2	4.82483e-05	0	0	1.11432e-06
2	6.95432e-07	TGTGTGGTGAACCTACCCCCCACCAAGGTACTAGCTATGGAAAGCTGACATTT	CVVNLPPTK_TSYGKLTF	TRAV12-1	.	TRAJ52	11	-1	-1	26	2	0	0	2.37741e-05	2.22864e-06
2	6.95432e-07	TGCCTCGTGGGTGACGGGGACAGAGGCTCAACCCTGGGGAGGCTATACTTT	CLVGDGDRGSTLGRLYF	TRAV4	.	TRAJ18	14	-1	-1	18	2	0	0	2.37741e-05	2.22864e-06
2	6.95406e-07	TGCCTCGTGGGTGACGGGGGCTGGGGCTGGGAGTTACCAACTCACTTTC	CLVGDGGW_AGSYQLTF	TRAV4	.	TRAJ28	14	-1	-1	20	2	0	0	1.18871e-05	4.45728e-06
2	6.95406e-07	TGTGTGGTGAACAGAGGATATGGTGGTGCTACAAACAAGCTCATCTTT	CVVNRGYGGATNKLIF	TRAV12-1	.	TRAJ32	12	-1	-1	18	2	0	0	1.18871e-05	4.45728e-06
2	6.95406e-07	TGTGTTGTGAGTGAGAAGATACAGCACCCTCACCTTT	CVVSEK_YSTLTF	TRAV8-2	.	TRAJ11	13	-1	-1	17	2	0	0	1.18871e-05	4.45728e-06
2	6.95406e-07	TGTGCTGTCCGACCGTTGGGAAACACACCTCTTGTCTTTGGAAAGGGCACAAGACTTTCTGTGATTGCAAAGGCCTGAGTCAAGGTTATTGCAATAGCACTAAAGACTGTGTAACACCAATGCAGGCAAATCAACCTTT	CAVRPLGNTPLVFGKGTRLSVIA_RPESRLLQ*H*RLCNTNAGKSTF	TRAV8-6	.	TRAJ27	7	-1	-1	111	2	0	0	1.18871e-05	4.45728e-06
2	6.94175e-07	TGTGCTTATAGATCTACGAACACCGGTAACCAGTTCTATTTT	CAYRSTNTGNQFYF	TRAV38-2DV8	.	TRAJ49	10	-1	-1	16	2	1.57088e-05	0	0	3.34296e-06
2	6.94175e-07	TGTGCAGTGCGAGGAGGAGGTGCTGACGGACTCACCTTT	CAVRGGGADGLTF	TRAV5	.	TRAJ45	6	-1	-1	11	2	1.57088e-05	0	0	3.34296e-06
2	6.94163e-07	TGTGCTGGGGCGTTTTCAGATGGCCAGAAGCTGCTCTTT	CAGAFSDGQKLLF	TRAV22	.	TRAJ16	6	-1	-1	11	2	7.85438e-06	0	0	6.68592e-06
2	6.94163e-07	TGTGCTCTGAGAGGAGGTAGCAACTATAAACTGACATTT	CALRGGSNYKLTF	TRAV9-2	.	TRAJ53	10	-1	-1	12	2	6.73232e-06	0	0	7.80024e-06
2	6.94163e-07	TGTGCTGTGACTCGTTCTAACGACTACAAGCTCAGCTTT	CAVTRSNDYKLSF	TRAV21	.	TRAJ20	9	-1	-1	12	2	6.73232e-06	0	0	7.80024e-06
2	6.87452e-07	TGTGCTCTGAGCTACAGCAGTGCTTCCAAGATAATCTTT	CALSYSSASKIIF	TRAV9-2	.	TRAJ3	10	-1	-1	12	2	2.24411e-05	0	0	2.22864e-06
2	6.87452e-07	TGTGCTCTGAGTGATCCGGACACGGGCAGGAGAGCACTTACTTTT	CALSDPDTGRRALTF	TRAV9-2	.	TRAJ5	15	-1	-1	17	2	2.24411e-05	0	0	2.22864e-06
2	6.87452e-07	TGTGCAGCAAGTAACAGTAACCAGTTCTATTTT	CAASNSNQFYF	TRAV13-1	.	TRAJ49	12	-1	-1	16	2	2.24411e-06	0	0	2.22864e-05
2	6.87427e-07	TGTGCTGTGAGCCCAGACAGCTGGGGGAAATTGCAGTTT	CAVSPDSWGKLQF	TRAV21	.	TRAJ24	20	-1	-1	15	2	1.12205e-05	0	0	4.45728e-06
2	6.87424e-07	TGTGCTGCCACGTCAGGAAACACACCTCTTGTCTTT	CAATSGNTPLVF	TRAV20	.	TRAJ29	6	-1	-1	12	2	5.61027e-06	0	0	8.91456e-06
2	6.83963e-07	TGTGCAGGGGACGACTACAAGCTCAGCTTT	CAGDDYKLSF	TRAV25	.	TRAJ20	8	-1	-1	10	2	1.45867e-05	0	0	3.34296e-06
2	6.83962e-07	TGTGCTGTGCAGGCGGCAGGAGCCAATAGTAAGCTGACATTT	CAVQAAGANSKLTF	TRAV20	.	TRAJ56	13	-1	-1	18	2	3.36616e-06	0	0	1.44862e-05
2	6.80436e-07	TGTGCTCTAGACGGGTACAGCAGTGCTTCCAAGATAATCTTT	CALDGYSSASKIIF	TRAV6	.	TRAJ3	11	-1	-1	12	2	2.1319e-05	0	0	2.22864e-06
2	6.78016e-07	TGTGCTGTGAGTGTTAATTCTGGGGGTTACCAGAAAGTTACCTTT	CAVSVNSGGYQKVTF	TRAV8-6	.	TRAJ13	12	-1	-1	15	2	7.85438e-06	0	5.94354e-06	0
2	6.73175e-07	TGTGTTGTGAGTCGTTATCAGGGAGCCCAGAAGCTGGTATTT	CVVSRYQGAQKLVF	TRAV8-2	.	TRAJ54	11	-1	-1	17	2	4.03939e-05	0	0	1.11432e-06
2	6.73095e-07	TGTGCTTTGGCGAGGAGGAAAACCTCCTACGACAAGGTGATATTT	CALARRKTSYDKVIF	TRAV38-1	.	TRAJ50	7	-1	-1	17	2	1.00985e-05	0	0	4.45728e-06
2	6.73095e-07	TGTGTGGTGCCTGACAGCTGGGGGAAATTGCAGTTT	CVVPDSWGKLQF	TRAV12-1	.	TRAJ24	8	-1	-1	10	2	1.00985e-05	0	0	4.45728e-06
2	6.73095e-07	TGTGCAGCAAGCGGAAACTTTGGAAATGAGAAATTAACCTTT	CAASGNFGNEKLTF	TRAV29DV5	.	TRAJ48	12	-1	-1	15	2	1.00985e-05	0	0	4.45728e-06
2	6.73094e-07	TGTGCCGGGAGGGGGTATGGTGGTGCTACAAACAAGCTCATCTTT	CAGRGYGGATNKLIF	TRAV25	.	TRAJ32	8	-1	-1	15	2	4.48821e-06	0	0	1.00289e-05
2	6.69311e-07	TGTGCTACGGGAGAAACCAGTGGCTCTAGGTTGACCTTT	CATGETSGSRLTF	TRAV17	.	TRAJ58	9	-1	-1	11	2	7.85438e-06	0	0	5.5716e-06
2	6.69311e-07	TGTGCTGTGAGGCAGACCAATGCAGGCAAATCAACCTTT	CAVRQTNAGKSTF	TRAV21	.	TRAJ27	12	-1	-1	15	2	5.61027e-06	0	0	7.80024e-06
2	6.65524e-07	TGTGCTGGGATGGATAGCAGCTATAAATTGATCTTC	CAGMDSSYKLIF	TRAV21	.	TRAJ12	6	-1	-1	7	2	3.81498e-05	0	0	1.11432e-06
2	6.61562e-07	TGTGCAGGGGATACTGGAGGCTTCAAAACTATCTTT	CAGDTGGFKTIF	TRAV25	.	TRAJ9	8	-1	-1	10	2	3.70278e-05	0	0	1.11432e-06
1	6.57458e-07	TGTGCTCTTCCGGATCAAACTGGGGCAAACAACCTCTTCTTT	CALPDQTGANNLFF	TRAV6	.	TRAJ36	7	-1	-1	12	2	2.24411e-06	0	1.78306e-05	0
1	6.57448e-07	TGTGCTGTCTCGTTTTCTGGTGGCTACAATAAGCTGATTTTT	CAVSFSGGYNKLIF	TRAV2	.	TRAJ4	7	-1	-1	11	2	1.79529e-05	0	0	2.22864e-06
1	6.57434e-07	TGTGCTACGGACGCAACGGGAGCCCAGAAGCTGGTATTT	CATDATGAQKLVF	TRAV17	.	TRAJ54	13	-1	-1	17	2	6.73232e-06	0	5.94354e-06	0
1	6.57434e-07	TGTGCAGAGAGTCACAGCAGTGCTTCCAAGATAATCTTT	CAESHSSASKIIF	TRAV5	.	TRAJ3	11	-1	-1	13	2	6.73232e-06	0	5.94354e-06	0
1	6.57426e-07	TGTGCAGCCCCTCGTCCCTGGGGAGGCTATACTTT	CAAPRP_GRLYF	TRAV13-1	.	TRAJ18	7	-1	-1	15	2	8.97643e-06	0	0	4.45728e-06
1	6.56605e-07	TGTGCCGTGAACAAGGGAACTGGAGGCTTCAAAACTATCTTT	CAVNKGTGGFKTIF	TRAV12-2	.	TRAJ9	12	-1	-1	18	2	0	0	3.56612e-05	1.11432e-06
1	6.56605e-07	TGTGCAGCAACCCTTAACTATGGTCAGAATTTTGTCTTT	CAATLNYGQNFVF	TRAV13-1	.	TRAJ26	9	-1	-1	14	2	0	0	3.56612e-05	1.11432e-06
1	6.5655e-07	TGTGTGGTGACGACTGGTGGCTACAATAAGCTGATTTTT	CVVTTGGYNKLIF	TRAV12-1	.	TRAJ4	9	-1	-1	13	2	0	0	1.78306e-05	2.22864e-06
1	6.5655e-07	TGTGCAGGAGCGGGAACCTACAAATACATCTTTGGAACAGGCACCAGGCTGAAGGTTTTAGCAAAGGCCTGAGTCAAGGTTATTGCAATAGCACTAAAGACTGTGTAACACCAATGCAGGCAAATCAACCTTT	CAGAGTYKYIFGTGTRLKVLAK_PESRLLQ*H*RLCNTNAGKSTF	TRAV27	.	TRAJ27	10	-1	-1	105	2	0	0	1.78306e-05	2.22864e-06
1	6.5655e-07	TGTGCTGCCAAGGAGGTGAATAACAATGCCAGACTCATGTTT	CAAKEVNNNARLMF	TRAV41	.	TRAJ31	6	-1	-1	17	2	0	0	1.78306e-05	2.22864e-06
1	6.56534e-07	TGTGCACTGAAGGCCCCTGGATGGTCAGAATTTTGTCTTT	CALKAPG_GQNFVF	TRAV14DV4	.	TRAJ26	9	-1	-1	20	2	0	0	1.18871e-05	3.34296e-06
1	6.56525e-07	TGCCTCGTGGGTGACATAGGACAATGCCAGACTCATGTTT	CLVGDIG_NARLMF	TRAV4	.	TRAJ31	16	-1	-1	20	2	0	0	5.94354e-06	6.68592e-06
1	6.53341e-07	TGTGCTGTGGGTAGGGGTAGCAACTATAAACTGACATTT	CAVGRGSNYKLTF	TRAV8-3	.	TRAJ53	11	-1	-1	15	2	1.12205e-06	0	0	3.45439e-05
1	6.49001e-07	TGCCTCGTGGCCCCTCATAACAATGACATGCGCTTT	CLVAPHNNDMRF	TRAV4	.	TRAJ43	9	-1	-1	16	2	1.12205e-05	0	0	3.34296e-06
1	6.40123e-07	TGTGCTGTCTCGTACAATAACAATGACATGCGCTTT	CAVSYNNNDMRF	TRAV21	.	TRAJ43	7	-1	-1	11	2	1.57088e-05	0	0	2.22864e-06
1	6.40123e-07	TGTGCAGGAGGAAGCTACATACCTACATTT	CAGGSYIPTF	TRAV29DV5	.	TRAJ6	6	-1	-1	4	2	1.57088e-05	0	0	2.22864e-06
1	6.35536e-07	TGTGCAGCTCCGGGGGCTGCAGGCAACAAGCTAACTTTT	CAAPGAAGNKLTF	TRAV13-1	.	TRAJ17	7	-1	-1	15	2	1.12205e-06	0	0	3.00866e-05
1	6.3547e-07	TGTGCTACGGCCTACAATGACATGCGCTTT	CATAYNDMRF	TRAV17	.	TRAJ43	9	-1	-1	13	2	1.00985e-05	0	0	3.34296e-06
1	6.3547e-07	TGTGCTACGGGAAACACACCTCTTGTCTTT	CATGNTPLVF	TRAV17	.	TRAJ29	9	-1	-1	9	2	1.00985e-05	0	0	3.34296e-06
1	6.30706e-07	TGTGCCGTGGTTCTAACGGGAGGAGGAAACAAACTCACCTTT	CAVVLTGGGNKLTF	TRAV39	.	TRAJ10	9	-1	-1	15	2	1.45867e-05	0	0	2.22864e-06
1	6.2583e-07	TGTGCAGGAGGAGGTGCTGACGGACTCACCTTT	CAGGGADGLTF	TRAV27	.	TRAJ45	9	-1	-1	4	2	2.80513e-05	0	0	1.11432e-06
1	6.2583e-07	TGTGCTGTGAGCGATAACGACTACAAGCTCAGCTTT	CAVSDNDYKLSF	TRAV1-2	.	TRAJ20	14	-1	-1	14	2	2.80513e-05	0	0	1.11432e-06
1	6.20742e-07	TGTGTGGTGCCGACCACCGGTAACCAGTTCTATTTT	CVVPTTGNQFYF	TRAV12-1	.	TRAJ49	8	-1	-1	10	2	2.69293e-05	0	0	1.11432e-06
1	6.20742e-07	TGTGCAGAGTCTGGGGCTGGGAGTTACCAACTCACTTTC	CAESGAGSYQLTF	TRAV5	.	TRAJ28	8	-1	-1	2	2	2.69293e-05	0	0	1.11432e-06
1	6.2069e-07	TGTGCAGCAGACAACTTCAACAAATTTTACTTT	CAADNFNKFYF	TRAV13-1	.	TRAJ21	8	-1	-1	10	2	2.24411e-06	0	0	1.33718e-05
1	6.20677e-07	TGTGCTGTGAGTGAGTCTTCAGGAAACACACCTCTTGTCTTT	CAVSESSGNTPLVF	TRAV8-6	.	TRAJ29	13	-1	-1	17	2	8.97643e-06	0	0	3.34296e-06
1	6.20676e-07	TGTCAGGGCGGATCTGAAAAGCTGGTCTTT	CQGGSEKLVF	TRAV22	.	TRAJ57	2	-1	-1	2	2	3.36616e-06	0	0	8.91456e-06
1	6.20672e-07	TGTGCTCTGCGTTCTCAGGGCGGATCTGAAAAGCTGGTCTTT	CALRSQGGSEKLVF	TRAV9-2	.	TRAJ57	8	-1	-1	13	2	6.73232e-06	0	0	4.45728e-06
1	6.20672e-07	TGTGCTCTGAGAGTTCAGGGAGCCCAGAAGCTGGTATTT	CALRVQGAQKLVF	TRAV19	.	TRAJ54	10	-1	-1	13	2	6.73232e-06	0	0	4.45728e-06
1	6.20672e-07	TGTGCTCTGAGTCCTTATTCTGGGGGTTACCAGAAAGTTACCTTT	CALSPYSGGYQKVTF	TRAV9-2	.	TRAJ13	11	-1	-1	16	2	6.73232e-06	0	0	4.45728e-06
1	6.20672e-07	TGTGCCGTTAGGTATAGTGGAGGTAGCAACTATAAACTGACATTT	CAVRYSGGSNYKLTF	TRAV12-2	.	TRAJ53	7	-1	-1	13	2	4.48821e-06	0	0	6.68592e-06
1	6.20672e-07	TGTGCTCCGAATAACAATGACATGCGCTTT	CAPNNNDMRF	TRAV21	.	TRAJ43	5	-1	-1	9	2	4.48821e-06	0	0	6.68592e-06
1	6.20672e-07	TGTGCTACGATCACCGACAAGCTCATCTTT	CATITDKLIF	TRAV17	.	TRAJ34	8	-1	-1	11	2	4.48821e-06	0	0	6.68592e-06
1	6.063e-07	TGTGCTGTGCACTCACTGGGGCAAACAACCTCTTCTTT	CAVHSL_ANNLFF	TRAV8-4	.	TRAJ36	8	-1	-1	14	2	1.12205e-06	0	2.37741e-05	0
1	6.06251e-07	TGTGCAGGGCCACGGGGGGGAAGCCAAGGAAATCTCATCTTT	CAGPRGGSQGNLIF	TRAV25	.	TRAJ42	10	-1	-1	18	2	2.24411e-06	0	1.18871e-05	0
1	6.06234e-07	TGTGCTGTGAGAGATAACAATGCCAGACTCATGTTT	CAVRDNNARLMF	TRAV1-2	.	TRAJ31	14	-1	-1	13	2	4.48821e-06	0	5.94354e-06	0
1	6.06234e-07	TGTGCGGGGCATTCTGGTTCTGCAAGGCAACTGACCTTT	CAGHSGSARQLTF	TRAV25	.	TRAJ22	9	-1	-1	11	2	4.48821e-06	0	5.94354e-06	0
1	6.05463e-07	TGTGCTCTGAGTGGCATGGATAGCAACTATCAGTTAATCTGG	CALSGMDSNYQLIW	TRAV19	.	TRAJ33	12	-1	-1	14	2	0	0	2.37741e-05	1.11432e-06
1	6.05463e-07	TGTGCTCTGAGGGGCAACACAGGCAAACTAATCTTT	CALRGNTGKLIF	TRAV19	.	TRAJ37	10	-1	-1	12	2	0	0	2.37741e-05	1.11432e-06
1	6.05463e-07	TGTGCTACGGACGCGTGAAGAAACCAGTGGCTCTAGGTTGACCTTT	CATDA*RN_SGSRLTF	TRAV17	.	TRAJ58	15	-1	-1	17	2	0	0	2.37741e-05	1.11432e-06
1	6.05413e-07	TGTGCTCTAGACGAGGGATACAGCACCCTCACCTTTGGGAAGGGGACTATGCTTCTAGTCTCTCCAGAGCACATCAAGAAGAGGGGTGAAGTGACAAAAGGGAGTTTATTGTGAGGCATCAAACACTGTGATACTCACGGGAGGAGGAAACAAACTCACCTTT	CALDEGYSTLTFGKGTMLLVSPEHIKK_GVK*QKGVYCEASNTVILTGGGNKLTF	TRAV6	.	TRAJ10	11	-1	-1	130	2	0	0	1.18871e-05	2.22864e-06
1	6.05413e-07	TGTGCTGTCACCCACCTATTAAGAAACCAGTGGCTCTAGGTTGACCTTT	CAVTHLLR_TSGSRLTF	TRAV41	.	TRAJ58	9	-1	-1	18	2	0	0	1.18871e-05	2.22864e-06
1	6.05396e-07	TGTGCTGTGAGAGACTCGAATTCTGGGGGTTACCAGAAAGTTACCTTT	CAVRDSNSGGYQKVTF	TRAV3	.	TRAJ13	14	-1	-1	17	2	0	0	5.94354e-06	4.45728e-06
1	6.04322e-07	TGTGCTTATAGGAGCGCATACTCTGGGGCTGGGAGTTACCAACTCACTTTC	CAYRSAYSGAGSYQLTF	TRAV38-2DV8	.	TRAJ28	16	-1	-1	15	2	7.85438e-06	0	0	3.34296e-06
1	6.04322e-07	TGTGCTGTGGAGGGCTTTGGGAATGTGCTGCATTGC	CAVEGFGNVLHC	TRAV2	.	TRAJ35	12	-1	-1	12	2	7.85438e-06	0	0	3.34296e-06
1	6.04322e-07	TGTGCAGCTATAACGACTACAAGCTCAGCTTT	CAAIT_YKLSF	TRAV25	.	TRAJ20	6	-1	-1	10	2	7.85438e-06	0	0	3.34296e-06
1	6.04322e-07	TGTGCCACCTCTGGCAACACAGGCAAACTAATCTTT	CATSGNTGKLIF	TRAV5	.	TRAJ37	4	-1	-1	8	2	7.85438e-06	0	0	3.34296e-06
1	5.98515e-07	TGTGCAGAGTCGTCAGGAAACACACCTCTTGTCTTT	CAESSGNTPLVF	TRAV13-2	.	TRAJ29	8	-1	-1	12	2	2.24411e-05	0	0	1.11432e-06
1	5.98467e-07	TGTGCTCTGAGTGATGATGGTGGTACTAGCTATGGAAAGCTGACATTT	CALSDDGGTSYGKLTF	TRAV9-2	.	TRAJ52	14	-1	-1	13	2	1.12205e-05	0	0	2.22864e-06
1	5.98467e-07	TGTGCAGGGTTCTATTTT	CAGFYF	TRAV27	.	TRAJ49	7	-1	-1	8	2	2.24411e-06	0	0	1.11432e-05
1	5.98451e-07	TGTGCCGTGAATGCGCCCGGCAACACAGGCAAACTAATCTTT	CAVNAPGNTGKLIF	TRAV8-1	.	TRAJ37	15	-1	-1	18	2	5.61027e-06	0	0	4.45728e-06
1	5.98451e-07	TGTGCTGTGAGTCCTACAGCAGTGCTTCCAAGATAATCTTT	CAVSPTA_ASKIIF	TRAV21	.	TRAJ3	20	-1	-1	14	2	4.48821e-06	0	0	5.5716e-06
1	5.86035e-07	TGTGCTCTGAGTGAGGAATACGCTGGTGGTACTAGCTATGGAAAGCTGACATTT	CALSEEYAGGTSYGKLTF	TRAV19	.	TRAJ52	15	-1	-1	21	2	1.12205e-06	0	0	2.00578e-05
1	5.85989e-07	TGTGCTCTGAGTGGTGTTTCTGGTGGCTACAATAAGCTGATTTTT	CALSGVSGGYNKLIF	TRAV9-2	.	TRAJ4	12	-1	-1	16	2	1.00985e-05	0	0	2.22864e-06
1	5.85989e-07	TGTGCAGACCCTACCTCACTTTATAACCAGGGAGGAAAGCTTATCTTC	CADPTSLYNQGGKLIF	TRAV13-2	.	TRAJ23	7	-1	-1	19	2	1.00985e-05	0	0	2.22864e-06
1	5.85989e-07	TGTGCTGTGAGTGATCGGGGTAACCAGGGAGGAAAGCTTATCTTC	CAVSDRGNQGGKLIF	TRAV8-4	.	TRAJ23	15	-1	-1	20	2	2.24411e-06	0	0	1.00289e-05
1	5.85977e-07	TGTGCTGCCCTGAATTCAGGATACAGCACCCTCACCTTT	CAALNSGYSTLTF	TRAV21	.	TRAJ11	6	-1	-1	10	2	6.73232e-06	0	0	3.34296e-06
1	5.85977e-07	TGTGCTGTCCCGTATTATGGAGGAAGCCAAGGAAATCTCATCTTT	CAVPYYGGSQGNLIF	TRAV41	.	TRAJ42	8	-1	-1	13	2	6.73232e-06	0	0	3.34296e-06
[truncated: 136 more rows]

## Sheet: B8176 TRB clonotypes & overlap
count	freq	cdr3nt	cdr3aa	v	d	j	VEnd	DStart	DEnd	JStart	occurences	Human PBMC-10_TRB	Mouse Tumor-2_TRB	Mouse PBMC-3_TRB	Mouse Spleen-4_TRB
[truncated: 738 more rows]
