# Supplementary material for: Autologous humanized mouse models to study combination and single-agent immunotherapy for colorectal cancer patient-derived xenografts
Source: Front Oncol. 2022 Sep 21;12:994333. doi: 10.3389/fonc.2022.994333 (PMC9532947; doi:10.3389/fonc.2022.994333)
Supplement: Supplementary file 3 [file DataSheet_3.xlsx]

## Sheet: CRC PDX model details
Model ID	MSS/MSI-H	Tumor type	PDX source	Procedure	Mutations	Passage #	Volume of patient blood drawn
B8120	MSI-H	Colorectal	Liver met	Biopsy	BRAF_V600E	3	~60mL
B8176	MSI-H	Colorectal	Pelvic mass	Biopsy	APC_D849fs*12_C995fs*13	3	~55mL
					TP53_R175H
					KRAS_G12D, KRAS_A146T
					BRCA1_T582M
B8114	MSI-H	Colorectal	Retroperitoneal LN met	Biopsy	TP53_A353D	3	~50mL
C1208	MSS	Colorectal	Liver met	Surgery	APC_Q1294*	3	~45mL
					KRAS_G12D
C1185	MSS	Colorectal	peritoneum met	Surgery	KRAS_G12D	3	~35mL
C1221	MSS	Colorectal	Lung	Surgery	TP53_R213*	2	~65mL
					KRAS_G12D
C1211	MSS	Colorectal	Liver met	Surgery	APC_G1109C	2	~65mL
					TP53_R306*
